# Supplementary material for: Crystal structure of (5-{3-[(1,4,7,10,13-penta­oxa-16-aza­cyclo­octa­decan-16-yl)carbonyl­amino]­phen­yl}-10,15,20-tri­phenyl­porphyrinato)cobalt(II)
Source: Acta Crystallogr E Crystallogr Commun. 2017 Jun 7;73(Pt 7):963–6. doi: 10.1107/S2056989017007745 (PMC5499269; doi:10.1107/S2056989017007745)
Supplement: Supplementary file 1 [file e-73-00963-sup1.cif]

##############################################################################
#                                                                            #
# This CIF contains the data in a paper accepted for publication in          #
# Acta Crystallographica Section E. It conforms to the requirements of       #
# Notes for Authors for Acta Crystallographica Section E, and has been       #
# peer reviewed under the auspices of the IUCr Commission on Journals.       #
#                                                                            #
# Full details of the Crystallographic Information File format               #
# are given in the paper "The Crystallographic Information File (CIF):       #
# a New Standard Archive File for Crystallography" by S. R. Hall, F. H.      #
# Allen and I. D. Brown [Acta Cryst. (1991), A47, 655-685].                  #
#                                                                            #
# The current version of the core CIF dictionary is obtainable from          #
# ftp://ftp.iucr.org/pub/cif_core.dic.                                       #
#                                                                            #
# Software is freely available for graphical display of the structure(s)     #
# in this CIF. For information consult the CIF software page                 #
# http://www.iucr.org/resources/cif/software.                                #
#                                                                            #
# This file may be used for bona fide research purposes within the           #
# scientific community so long as proper attribution is given to the journal # 
# article from which it was obtained.                                        #
#                                                                            #
##############################################################################
data_I
_audit_creation_method     SHELXL-2014/6
_journal_date_recd_electronic     2017-05-15
_journal_date_accepted     2017-05-24
_journal_name_full     'Acta Crystallographica, Section E'
_journal_year     2017
_journal_volume     73
_journal_issue      7
_journal_page_first     963
_journal_page_last     966
_journal_paper_category     GM
_journal_paper_doi     10.1107/S2056989017007745
_journal_coeditor_code     QM2115
_publ_contact_author_name     'Jianfeng Li'
_publ_contact_author_address
;
College of Material Science and Opto-electronic Technology
University of Chinese Academy of Sciences
Yanqi Lake
Huairou District
Beijing 101408
People's Republic of China
;
_publ_contact_author_email     'jfli@ucas.ac.cn'
_publ_contact_author_fax     ?
_publ_contact_author_phone     ?
_publ_section_title
;\
Crystal structure of
(5-{3-[(1,4,7,10,13-pentaoxa-16-azacyclooctadecan-16-yl)carbonylamino]phenyl}\
-10,15,20-triphenylporphyrinato)cobalt(II)
;
loop_
    _publ_author_name
    _publ_author_footnote
    _publ_author_address
    'Wu, Qi' .
;
College of Material Science and Opto-electronic Technology
University of Chinese Academy of Sciences
Yanqi Lake
Huairou District
Beijing 101408
People's Republic of China
;
    'He, Mingrui' .
;
College of Material Science and Opto-electronic Technology
University of Chinese Academy of Sciences
Yanqi Lake
Huairou District
Beijing 101408
People's Republic of China
;
    'Li, Jianfeng' .
;
College of Material Science and Opto-electronic Technology
University of Chinese Academy of Sciences
Yanqi Lake
Huairou District
Beijing 101408
People's Republic of China
;
_publ_section_synopsis
;
In the title compound,  the central Co^II^ atom is coordinated by four pyrrole N
atoms of the porphyrin core and one O atom of the crown ether. Intramolecular
N---H...O and intermolecular C---H...\p interactions are observed
;
_chemical_name_systematic
;\
(5-{3-[(1,4,7,10,13-Pentaoxa-16-azacyclooctadecan-16-yl)carbonylamino]phenyl}-
10,15,20-triphenylporphyrinato)cobalt(II)
;
_chemical_name_common     '[Co(T(N-18C6)PP)]'
_chemical_formula_moiety     'C57 H52 Co N6 O6'
_chemical_formula_sum     'C57 H52 Co N6 O6'
_chemical_formula_iupac     '[Co (C57 H52 N6 O6)]'
_chemical_formula_weight     975.97
_chemical_melting_point     ?
_shelx_space_group_comment
;
The symmetry employed for this shelxl refinement is uniquely defined
by the following loop, which should always be used as a source of
symmetry information in preference to the above space-group names.
They are only intended as comments.
;
_space_group_crystal_system     monoclinic
_space_group_name_H-M_alt     'P 21/n'
_space_group_name_Hall     '-P 2yn'
loop_
    _space_group_symop_operation_xyz
    'x, y, z'
    '-x+1/2, y+1/2, -z+1/2'
    '-x, -y, -z'
    'x-1/2, -y-1/2, z-1/2'
_cell_length_a     17.2445(6)
_cell_length_b     14.1398(5)
_cell_length_c     19.6452(7)
_cell_angle_alpha     90
_cell_angle_beta     93.3307(12)
_cell_angle_gamma     90
_cell_volume     4782.1(3)
_cell_formula_units_Z     4
_cell_measurement_reflns_used     9294
_cell_measurement_theta_min     2.7393
_cell_measurement_theta_max     27.1547
_cell_measurement_temperature     100(2)
_exptl_crystal_description     block
_exptl_crystal_colour     black
_exptl_crystal_size_max     0.370
_exptl_crystal_size_mid     0.200
_exptl_crystal_size_min     0.060
_exptl_crystal_density_diffrn     1.356
_exptl_crystal_density_meas     ?
_exptl_crystal_density_method     'not measured'
_exptl_crystal_F_000     2044
_exptl_absorpt_coefficient_mu     0.419
_exptl_absorpt_correction_type     multi-scan
_exptl_absorpt_process_details
;
(SADABS; Sheldrick, 2008)
;
_shelx_estimated_absorpt_T_min     0.860
_shelx_estimated_absorpt_T_max     0.975
_exptl_absorpt_correction_T_min     0.904
_exptl_absorpt_correction_T_max     0.975
_diffrn_ambient_temperature     100(2)
_diffrn_radiation_type     MoK\a
_diffrn_radiation_wavelength     0.71073
_diffrn_measurement_device_type     'Bruker D8 QUEST System'
_diffrn_measurement_method     '\f and \w scans'
_diffrn_detector_area_resol_mean     ?
_diffrn_reflns_number     70434
_diffrn_reflns_av_R_equivalents     0.0624
_diffrn_reflns_theta_min     2.739
_diffrn_reflns_theta_max     27.174
_diffrn_reflns_theta_full     25.242
_diffrn_measured_fraction_theta_max     0.996
_diffrn_measured_fraction_theta_full     0.998
_diffrn_reflns_limit_h_min     -22
_diffrn_reflns_limit_h_max     22
_diffrn_reflns_limit_k_min     -18
_diffrn_reflns_limit_k_max     18
_diffrn_reflns_limit_l_min     -25
_diffrn_reflns_limit_l_max     25
_diffrn_standards_number     0
_diffrn_standards_interval_count     20
_diffrn_standards_decay_%     0
_refine_special_details
;
Refinement of F^2^ against ALL reflections.  The weighted R-factor wR and
 goodness of fit S are based on F^2^, conventional R-factors R are based
 on F, with F set to zero for negative F^2^. The threshold expression of
 F^2^ > 2sigma(F^2^) is used only for calculating R-factors(gt) etc. and is
 not relevant to the choice of reflections for refinement.  R-factors based
 on F^2^ are statistically about twice as large as those based on F, and R-
 factors based on ALL data will be even larger.
;
_reflns_number_total     10590
_reflns_number_gt     8774
_reflns_threshold_expression     'I > 2\s(I)'
_refine_ls_structure_factor_coef     Fsqd
_refine_ls_matrix_type     full
_refine_ls_R_factor_all     0.0565
_refine_ls_R_factor_gt     0.0429
_refine_ls_wR_factor_gt     0.0988
_refine_ls_wR_factor_ref     0.1057
_refine_ls_goodness_of_fit_ref     1.056
_refine_ls_restrained_S_all     1.056
_refine_ls_number_reflns     10590
_refine_ls_number_parameters     667
_refine_ls_number_restraints     0
_refine_ls_hydrogen_treatment     mixed
_refine_ls_weighting_scheme     calc
_refine_ls_weighting_details
              'w=1/[\s^2^(Fo^2^)+(0.0377P)^2^+5.0698P] where P=(Fo^2^+2Fc^2^)/3'
_atom_sites_solution_hydrogens     mixed
_atom_sites_solution_primary     direct
_atom_sites_solution_secondary     difmap
_refine_ls_shift/su_max     0.001
_refine_ls_shift/su_mean     0.000
_refine_diff_density_max     0.685
_refine_diff_density_min     -0.425
_refine_ls_extinction_method     none
_refine_ls_extinction_coef     .
loop_
    _atom_type_symbol
    _atom_type_description
    _atom_type_scat_dispersion_real
    _atom_type_scat_dispersion_imag
    _atom_type_scat_source
    'C' 'C' 0.0033 0.0016
                         'International Tables Vol C Tables 4.2.6.8 and 6.1.1.4'
    'H' 'H' 0.0000 0.0000
                         'International Tables Vol C Tables 4.2.6.8 and 6.1.1.4'
    'N' 'N' 0.0061 0.0033
                         'International Tables Vol C Tables 4.2.6.8 and 6.1.1.4'
    'O' 'O' 0.0106 0.0060
                         'International Tables Vol C Tables 4.2.6.8 and 6.1.1.4'
    'Co' 'Co' 0.3494 0.9721
                         'International Tables Vol C Tables 4.2.6.8 and 6.1.1.4'
_computing_data_collection
;
APEX2 (Bruker, 2013)
;
_computing_cell_refinement
;
APEX2 and SAINT (Bruker, 2013)
;
_computing_data_reduction
;
SAINT and XPREP (Bruker, 2013)
;
_computing_structure_solution
;
SHELXT (Sheldrick, 2015a)
;
_computing_structure_refinement
;
SHELXL2014 (Sheldrick, 2015b)
;
_computing_molecular_graphics
;
XP (Sheldrick, 2008)
;
_computing_publication_material
;
<i>SHELXCIF2014</i> (Sheldrick, 2015b) and enCIFer (Allen <i>et al.</i>,
2004)
;
loop_
    _atom_site_type_symbol
    _atom_site_label
    _atom_site_fract_x
    _atom_site_fract_y
    _atom_site_fract_z
    _atom_site_U_iso_or_equiv
    _atom_site_adp_type
    _atom_site_calc_flag
    _atom_site_occupancy
    _atom_site_disorder_assembly
    _atom_site_disorder_group
    Co Co1 0.77071(2) 0.20877(2) 0.81653(2) 0.01301(7) Uani d 1 . .
    N N1 0.82538(9) 0.21197(11) 0.90768(8) 0.0141(3) Uani d 1 . .
    N N2 0.67472(9) 0.16966(11) 0.85777(8) 0.0145(3) Uani d 1 . .
    N N3 0.71366(9) 0.21920(11) 0.72734(8) 0.0141(3) Uani d 1 . .
    N N4 0.86690(9) 0.24988(11) 0.77621(8) 0.0152(3) Uani d 1 . .
    C C101 0.89945(11) 0.24414(14) 0.92504(9) 0.0166(4) Uani d 1 . .
    C C102 0.79657(11) 0.18437(14) 0.96887(9) 0.0159(4) Uani d 1 . .
    C C103 0.66772(11) 0.13693(13) 0.92345(9) 0.0151(4) Uani d 1 . .
    C C104 0.60177(11) 0.15961(13) 0.82619(9) 0.0155(4) Uani d 1 . .
    C C105 0.63444(11) 0.21165(13) 0.71265(9) 0.0154(4) Uani d 1 . .
    C C106 0.74468(11) 0.23415(13) 0.66505(9) 0.0149(4) Uani d 1 . .
    C C107 0.87938(11) 0.25847(14) 0.70782(9) 0.0161(4) Uani d 1 . .
    C C108 0.93724(11) 0.27208(14) 0.80922(10) 0.0165(4) Uani d 1 . .
    C C201 0.91561(12) 0.23959(16) 0.99755(10) 0.0217(4) Uani d 1 . .
    H H(BA 0.9622 0.2589 1.0218 0.026 Uiso calc 1 . .
    C C202 0.85233(12) 0.20276(15) 1.02461(10) 0.0214(4) Uani d 1 . .
    H H(BB 0.8457 0.1911 1.0716 0.026 Uiso calc 1 . .
    C C203 0.59031(11) 0.10269(14) 0.93144(10) 0.0189(4) Uani d 1 . .
    H H(BC 0.5713 0.0753 0.9714 0.023 Uiso calc 1 . .
    C C204 0.54965(11) 0.11668(14) 0.87155(10) 0.0180(4) Uani d 1 . .
    H H(BD 0.4967 0.1011 0.8613 0.022 Uiso calc 1 . .
    C C205 0.61636(11) 0.22583(14) 0.64096(9) 0.0183(4) Uani d 1 . .
    H H(BE 0.5660 0.2266 0.6186 0.022 Uiso calc 1 . .
    C C206 0.68428(11) 0.23789(14) 0.61139(9) 0.0176(4) Uani d 1 . .
    H H(BF 0.6910 0.2471 0.5642 0.021 Uiso calc 1 . .
    C C207 0.95868(11) 0.28399(15) 0.69821(10) 0.0218(4) Uani d 1 . .
    H H(BG 0.9818 0.2918 0.6558 0.026 Uiso calc 1 . .
    C C208 0.99406(12) 0.29471(16) 0.76082(10) 0.0221(4) Uani d 1 . .
    H H(BH 1.0463 0.3135 0.7710 0.027 Uiso calc 1 . .
    C C301 0.95317(11) 0.27274(14) 0.87929(9) 0.0166(4) Uani d 1 . .
    C C302 0.72418(11) 0.14436(13) 0.97660(9) 0.0154(4) Uani d 1 . .
    C C303 0.58063(11) 0.18478(13) 0.75899(9) 0.0156(4) Uani d 1 . .
    C C304 0.82307(11) 0.24882(13) 0.65463(9) 0.0158(4) Uani d 1 . .
    C C1 1.03134(11) 0.30727(15) 0.90615(9) 0.0190(4) Uani d 1 . .
    C C2 1.03696(12) 0.39518(16) 0.93759(10) 0.0241(4) Uani d 1 . .
    H H2A 0.9909 0.4297 0.9449 0.029 Uiso calc 1 . .
    C C3 1.10865(13) 0.43372(16) 0.95862(11) 0.0265(5) Uani d 1 . .
    H H3A 1.1116 0.4936 0.9806 0.032 Uiso calc 1 . .
    C C4 1.17555(12) 0.38379(16) 0.94717(11) 0.0255(5) Uani d 1 . .
    H H4A 1.2248 0.4107 0.9597 0.031 Uiso calc 1 . .
    C C5 1.17140(12) 0.29514(16) 0.91776(10) 0.0228(4) Uani d 1 . .
    H H5A 1.2177 0.2609 0.9112 0.027 Uiso calc 1 . .
    C C6 1.09946(11) 0.25552(15) 0.89764(10) 0.0193(4) Uani d 1 . .
    C C7 0.70432(11) 0.11388(15) 1.04666(9) 0.0182(4) Uani d 1 . .
    C C8 0.67899(13) 0.18032(17) 1.09286(11) 0.0291(5) Uani d 1 . .
    H H8A 0.6739 0.2448 1.0797 0.035 Uiso calc 1 . .
    C C9 0.66109(14) 0.15283(19) 1.15802(11) 0.0335(5) Uani d 1 . .
    H H9A 0.6451 0.1988 1.1896 0.040 Uiso calc 1 . .
    C C10 0.66645(13) 0.05914(19) 1.17709(11) 0.0313(5) Uani d 1 . .
    H H10A 0.6531 0.0405 1.2213 0.038 Uiso calc 1 . .
    C C11 0.69126(13) -0.00749(18) 1.13190(11) 0.0299(5) Uani d 1 . .
    H H11A 0.6950 -0.0721 1.1450 0.036 Uiso calc 1 . .
    C C12 0.71088(12) 0.02048(16) 1.06662(10) 0.0236(4) Uani d 1 . .
    H H12A 0.7289 -0.0253 1.0358 0.028 Uiso calc 1 . .
    C C13 0.49628(11) 0.17977(14) 0.73654(9) 0.0173(4) Uani d 1 . .
    C C14 0.44431(12) 0.24220(15) 0.76426(10) 0.0213(4) Uani d 1 . .
    H H14A 0.4630 0.2885 0.7962 0.026 Uiso calc 1 . .
    C C15 0.36532(12) 0.23753(16) 0.74581(11) 0.0253(5) Uani d 1 . .
    H H15A 0.3302 0.2794 0.7660 0.030 Uiso calc 1 . .
    C C16 0.33789(13) 0.17188(18) 0.69811(11) 0.0290(5) Uani d 1 . .
    H H16A 0.2842 0.1699 0.6843 0.035 Uiso calc 1 . .
    C C17 0.38857(13) 0.10962(19) 0.67089(12) 0.0337(5) Uani d 1 . .
    H H17A 0.3696 0.0639 0.6386 0.040 Uiso calc 1 . .
    C C18 0.46763(12) 0.11270(17) 0.69006(11) 0.0271(5) Uani d 1 . .
    H H18A 0.5021 0.0687 0.6712 0.033 Uiso calc 1 . .
    C C19 0.84853(11) 0.25600(14) 0.58351(9) 0.0162(4) Uani d 1 . .
    C C20 0.87286(12) 0.34129(15) 0.55670(10) 0.0233(4) Uani d 1 . .
    H H20A 0.8704 0.3977 0.5828 0.028 Uiso calc 1 . .
    C C21 0.90072(13) 0.34417(17) 0.49178(11) 0.0277(5) Uani d 1 . .
    H H21A 0.9180 0.4024 0.4739 0.033 Uiso calc 1 . .
    C C22 0.90336(13) 0.26276(17) 0.45314(11) 0.0281(5) Uani d 1 . .
    H H22A 0.9221 0.2652 0.4086 0.034 Uiso calc 1 . .
    C C23 0.87903(12) 0.17848(17) 0.47881(11) 0.0273(5) Uani d 1 . .
    H H23A 0.8808 0.1226 0.4521 0.033 Uiso calc 1 . .
    C C24 0.85176(12) 0.17490(15) 0.54403(10) 0.0212(4) Uani d 1 . .
    H H24A 0.8351 0.1162 0.5617 0.025 Uiso calc 1 . .
    N N5 1.09580(10) 0.16211(13) 0.87059(9) 0.0219(4) Uani d 1 . .
    H H5B 1.0535(17) 0.124(2) 0.8796(14) 0.043(8) Uiso d 1 . .
    C C25 1.13590(11) 0.13717(15) 0.81420(10) 0.0209(4) Uani d 1 . .
    O O1 1.17389(8) 0.19470(11) 0.78285(8) 0.0257(3) Uani d 1 . .
    N N6 1.12918(10) 0.04417(13) 0.79513(9) 0.0226(4) Uani d 1 . .
    O O2 0.98449(8) 0.01154(11) 0.87015(8) 0.0262(3) Uani d 1 . .
    O O3 0.79383(8) 0.05063(10) 0.78948(8) 0.0253(3) Uani d 1 . .
    O O4 0.76136(9) -0.07052(11) 0.66442(8) 0.0298(4) Uani d 1 . .
    O O5 0.87241(9) -0.04949(11) 0.55450(8) 0.0309(4) Uani d 1 . .
    O O6 1.04706(9) -0.02582(11) 0.66271(8) 0.0288(3) Uani d 1 . .
    C C26 1.11134(12) -0.03147(15) 0.84266(11) 0.0248(4) Uani d 1 . .
    H H26A 1.1258 -0.0100 0.8897 0.030 Uiso calc 1 . .
    H H26B 1.1438 -0.0872 0.8333 0.030 Uiso calc 1 . .
    C C27 1.02716(12) -0.06149(15) 0.83898(12) 0.0261(5) Uani d 1 . .
    H H27A 1.0080 -0.0701 0.7909 0.031 Uiso calc 1 . .
    H H27B 1.0212 -0.1220 0.8634 0.031 Uiso calc 1 . .
    C C28 0.90267(12) -0.00076(16) 0.86277(11) 0.0251(5) Uani d 1 . .
    H H28A 0.8774 0.0433 0.8937 0.030 Uiso calc 1 . .
    H H28B 0.8894 -0.0661 0.8760 0.030 Uiso calc 1 . .
    C C29 0.87176(12) 0.01736(16) 0.78963(11) 0.0265(5) Uani d 1 . .
    H H29A 0.9046 0.0650 0.7682 0.032 Uiso calc 1 . .
    H H29B 0.8736 -0.0419 0.7629 0.032 Uiso calc 1 . .
    C C30 0.73435(13) -0.02000(16) 0.77704(13) 0.0302(5) Uani d 1 . .
    H H30A 0.7553(14) -0.0834(19) 0.7934(12) 0.031(7) Uiso d 1 . .
    H H30B 0.6907(16) -0.0014(19) 0.8086(14) 0.040(7) Uiso d 1 . .
    C C31 0.70500(14) -0.02511(17) 0.70410(14) 0.0331(5) Uani d 1 . .
    H H31A 0.6524(17) -0.067(2) 0.7009(14) 0.049(8) Uiso d 1 . .
    H H31B 0.6940(17) 0.043(2) 0.6862(14) 0.046(8) Uiso d 1 . .
    C C32 0.74101(14) -0.06236(17) 0.59341(13) 0.0305(5) Uani d 1 . .
    H H32A 0.6896(15) -0.0967(19) 0.5824(13) 0.034(7) Uiso d 1 . .
    H H32B 0.7317(14) 0.0051(19) 0.5820(13) 0.031(7) Uiso d 1 . .
    C C33 0.80347(15) -0.10470(17) 0.55274(12) 0.0315(5) Uani d 1 . .
    H H33A 0.8161(14) -0.1692(19) 0.5687(12) 0.030(6) Uiso d 1 . .
    H H33B 0.7829(16) -0.105(2) 0.5014(14) 0.044(8) Uiso d 1 . .
    C C34 0.93009(14) -0.07851(16) 0.60548(12) 0.0294(5) Uani d 1 . .
    H H34A 0.9554 -0.1377 0.5915 0.035 Uiso calc 1 . .
    H H34B 0.9062 -0.0896 0.6494 0.035 Uiso calc 1 . .
    C C35 0.98875(14) 0.00081(17) 0.61245(12) 0.0316(5) Uani d 1 . .
    H H35A 1.0121 0.0120 0.5683 0.038 Uiso calc 1 . .
    H H35B 0.9631 0.0599 0.6262 0.038 Uiso calc 1 . .
    C C36 1.10801(13) 0.04208(16) 0.66854(11) 0.0287(5) Uani d 1 . .
    H H36A 1.0860 0.1062 0.6736 0.034 Uiso calc 1 . .
    H H36B 1.1377 0.0412 0.6269 0.034 Uiso calc 1 . .
    C C37 1.16125(13) 0.01862(16) 0.73010(11) 0.0262(5) Uani d 1 . .
    H H37A 1.1722 -0.0501 0.7301 0.031 Uiso calc 1 . .
    H H37B 1.2112 0.0522 0.7262 0.031 Uiso calc 1 . .
loop_
    _atom_site_aniso_label
    _atom_site_aniso_U_11
    _atom_site_aniso_U_22
    _atom_site_aniso_U_33
    _atom_site_aniso_U_12
    _atom_site_aniso_U_13
    _atom_site_aniso_U_23
    Co1 0.01207(12) 0.01794(13) 0.00923(12) -0.00057(10) 0.00228(9) 0.00073(10)
    N1 0.0128(7) 0.0173(8) 0.0125(7) 0.0002(6) 0.0035(6) 0.0008(6)
    N2 0.0147(8) 0.0176(8) 0.0116(7) 0.0007(6) 0.0030(6) 0.0007(6)
    N3 0.0147(7) 0.0165(8) 0.0114(7) -0.0013(6) 0.0034(6) -0.0003(6)
    N4 0.0156(8) 0.0185(8) 0.0115(7) -0.0008(6) 0.0018(6) 0.0011(6)
    C101 0.0145(9) 0.0210(10) 0.0142(9) 0.0012(7) 0.0006(7) 0.0012(7)
    C102 0.0158(9) 0.0190(9) 0.0133(8) 0.0031(7) 0.0026(7) 0.0012(7)
    C103 0.0156(9) 0.0174(9) 0.0129(8) 0.0006(7) 0.0049(7) 0.0008(7)
    C104 0.0135(9) 0.0184(9) 0.0149(9) -0.0005(7) 0.0030(7) -0.0014(7)
    C105 0.0158(9) 0.0170(9) 0.0132(8) -0.0003(7) 0.0010(7) -0.0012(7)
    C106 0.0194(9) 0.0149(9) 0.0104(8) -0.0010(7) 0.0021(7) 0.0001(7)
    C107 0.0156(9) 0.0191(9) 0.0139(9) -0.0012(7) 0.0044(7) 0.0011(7)
    C108 0.0136(9) 0.0206(10) 0.0156(9) -0.0018(7) 0.0027(7) 0.0019(7)
    C201 0.0181(10) 0.0327(12) 0.0138(9) -0.0012(8) -0.0026(7) 0.0020(8)
    C202 0.0200(10) 0.0322(11) 0.0120(9) 0.0005(8) 0.0002(7) 0.0033(8)
    C203 0.0174(9) 0.0234(10) 0.0162(9) -0.0008(8) 0.0051(7) 0.0042(8)
    C204 0.0149(9) 0.0223(10) 0.0172(9) -0.0011(8) 0.0037(7) 0.0022(8)
    C205 0.0184(9) 0.0226(10) 0.0137(9) -0.0001(8) -0.0002(7) -0.0003(7)
    C206 0.0214(10) 0.0208(10) 0.0107(8) -0.0016(8) 0.0012(7) -0.0002(7)
    C207 0.0187(10) 0.0310(11) 0.0161(9) -0.0029(8) 0.0047(7) 0.0039(8)
    C208 0.0151(9) 0.0332(12) 0.0184(9) -0.0045(8) 0.0036(7) 0.0053(9)
    C301 0.0138(9) 0.0205(10) 0.0156(9) -0.0005(7) 0.0003(7) 0.0008(7)
    C302 0.0169(9) 0.0173(9) 0.0123(8) 0.0022(7) 0.0033(7) 0.0012(7)
    C303 0.0140(9) 0.0175(9) 0.0155(9) 0.0002(7) 0.0015(7) -0.0012(7)
    C304 0.0197(9) 0.0164(9) 0.0115(8) -0.0012(7) 0.0044(7) 0.0007(7)
    C1 0.0169(9) 0.0278(11) 0.0124(9) -0.0030(8) 0.0007(7) 0.0041(8)
    C2 0.0183(10) 0.0320(12) 0.0218(10) 0.0000(9) 0.0009(8) 0.0007(9)
    C3 0.0264(11) 0.0292(12) 0.0237(10) -0.0060(9) -0.0008(9) -0.0020(9)
    C4 0.0197(10) 0.0343(12) 0.0220(10) -0.0077(9) -0.0028(8) 0.0054(9)
    C5 0.0156(9) 0.0323(12) 0.0203(10) -0.0024(8) -0.0010(8) 0.0050(9)
    C6 0.0176(9) 0.0257(10) 0.0147(9) -0.0024(8) 0.0010(7) 0.0048(8)
    C7 0.0118(9) 0.0304(11) 0.0125(9) -0.0024(8) 0.0011(7) 0.0023(8)
    C8 0.0333(12) 0.0331(12) 0.0220(11) -0.0002(10) 0.0106(9) -0.0002(9)
    C9 0.0306(12) 0.0528(16) 0.0184(10) -0.0029(11) 0.0118(9) -0.0069(10)
    C10 0.0229(11) 0.0560(16) 0.0153(10) -0.0056(10) 0.0026(8) 0.0089(10)
    C11 0.0258(11) 0.0387(13) 0.0248(11) -0.0037(10) -0.0012(9) 0.0135(10)
    C12 0.0229(10) 0.0292(11) 0.0189(10) -0.0016(9) 0.0023(8) 0.0026(8)
    C13 0.0150(9) 0.0239(10) 0.0132(9) -0.0031(7) 0.0020(7) 0.0022(7)
    C14 0.0221(10) 0.0226(10) 0.0194(10) 0.0002(8) 0.0040(8) 0.0024(8)
    C15 0.0203(10) 0.0272(11) 0.0291(11) 0.0034(8) 0.0072(8) 0.0082(9)
    C16 0.0175(10) 0.0417(13) 0.0277(11) -0.0043(9) -0.0008(8) 0.0105(10)
    C17 0.0258(12) 0.0440(14) 0.0309(12) -0.0098(10) -0.0028(9) -0.0102(11)
    C18 0.0212(10) 0.0326(12) 0.0277(11) -0.0008(9) 0.0026(8) -0.0092(9)
    C19 0.0137(9) 0.0223(10) 0.0126(9) -0.0004(7) 0.0021(7) 0.0018(7)
    C20 0.0272(11) 0.0238(11) 0.0197(10) 0.0022(9) 0.0074(8) 0.0020(8)
    C21 0.0299(12) 0.0307(12) 0.0232(11) 0.0008(9) 0.0083(9) 0.0099(9)
    C22 0.0259(11) 0.0437(14) 0.0155(10) -0.0003(10) 0.0081(8) -0.0020(9)
    C23 0.0238(11) 0.0371(13) 0.0215(10) -0.0016(9) 0.0058(8) -0.0104(9)
    C24 0.0190(10) 0.0245(10) 0.0202(10) -0.0012(8) 0.0029(8) -0.0012(8)
    N5 0.0174(8) 0.0244(9) 0.0243(9) -0.0029(7) 0.0032(7) 0.0026(7)
    C25 0.0150(9) 0.0265(11) 0.0210(10) 0.0012(8) -0.0010(8) 0.0034(8)
    O1 0.0225(7) 0.0285(8) 0.0264(8) -0.0028(6) 0.0044(6) 0.0041(6)
    N6 0.0197(9) 0.0234(9) 0.0250(9) 0.0014(7) 0.0033(7) 0.0032(7)
    O2 0.0188(7) 0.0254(8) 0.0347(8) -0.0006(6) 0.0040(6) -0.0012(7)
    O3 0.0188(7) 0.0204(7) 0.0371(9) 0.0019(6) 0.0033(6) -0.0022(6)
    O4 0.0266(8) 0.0276(8) 0.0346(9) 0.0043(7) -0.0046(7) -0.0007(7)
    O5 0.0346(9) 0.0254(8) 0.0317(8) -0.0043(7) -0.0073(7) 0.0071(7)
    O6 0.0299(8) 0.0273(8) 0.0284(8) -0.0018(7) -0.0050(7) 0.0039(7)
    C26 0.0216(10) 0.0230(11) 0.0297(11) 0.0023(8) 0.0012(8) 0.0047(9)
    C27 0.0231(11) 0.0208(10) 0.0346(12) 0.0016(8) 0.0036(9) 0.0025(9)
    C28 0.0200(10) 0.0237(11) 0.0320(12) -0.0002(8) 0.0058(9) 0.0027(9)
    C29 0.0221(10) 0.0264(11) 0.0316(12) 0.0065(9) 0.0058(9) 0.0029(9)
    C30 0.0249(11) 0.0192(11) 0.0472(14) -0.0015(9) 0.0089(10) -0.0010(10)
    C31 0.0228(11) 0.0211(11) 0.0551(16) -0.0006(9) -0.0008(10) -0.0061(11)
    C32 0.0300(12) 0.0213(11) 0.0386(13) -0.0044(9) -0.0127(10) 0.0060(10)
    C33 0.0398(13) 0.0223(12) 0.0311(12) -0.0064(10) -0.0083(10) 0.0032(9)
    C34 0.0335(12) 0.0252(11) 0.0289(12) 0.0022(9) -0.0028(9) 0.0038(9)
    C35 0.0369(13) 0.0270(12) 0.0297(12) 0.0003(10) -0.0074(10) 0.0049(9)
    C36 0.0318(12) 0.0264(11) 0.0278(11) -0.0038(9) 0.0024(9) 0.0026(9)
    C37 0.0236(11) 0.0283(11) 0.0269(11) 0.0020(9) 0.0038(9) -0.0001(9)
_geom_special_details
;
 All esds (except the esd in the dihedral angle between two l.s. planes)
 are estimated using the full covariance matrix.  The cell esds are taken
 into account individually in the estimation of esds in distances, angles
 and torsion angles; correlations between esds in cell parameters are only
 used when they are defined by crystal symmetry.  An approximate (isotropic)
 treatment of cell esds is used for estimating esds involving l.s. planes.
;
loop_
    _geom_bond_atom_site_label_1
    _geom_bond_atom_site_label_2
    _geom_bond_site_symmetry_2
    _geom_bond_distance
    _geom_bond_publ_flag
    Co1 N2 . 1.9641(15) ?
    Co1 N3 . 1.9645(15) ?
    Co1 N4 . 1.9671(16) ?
    Co1 N1 . 1.9751(15) ?
    Co1 O3 . 2.3380(15) ?
    N1 C101 . 1.380(2) ?
    N1 C102 . 1.383(2) ?
    N2 C104 . 1.377(2) ?
    N2 C103 . 1.383(2) ?
    N3 C106 . 1.380(2) ?
    N3 C105 . 1.384(2) ?
    N4 C108 . 1.378(2) ?
    N4 C107 . 1.378(2) ?
    C101 C301 . 1.388(3) ?
    C101 C201 . 1.437(3) ?
    C102 C302 . 1.387(3) ?
    C102 C202 . 1.438(3) ?
    C103 C302 . 1.390(3) ?
    C103 C203 . 1.437(3) ?
    C104 C303 . 1.395(3) ?
    C104 C204 . 1.437(3) ?
    C105 C303 . 1.390(3) ?
    C105 C205 . 1.439(3) ?
    C106 C304 . 1.394(3) ?
    C106 C206 . 1.439(3) ?
    C107 C304 . 1.391(3) ?
    C107 C207 . 1.437(3) ?
    C108 C301 . 1.388(3) ?
    C108 C208 . 1.440(3) ?
    C201 C202 . 1.346(3) ?
    C201 H(BA . 0.9500 ?
    C202 H(BB . 0.9500 ?
    C203 C204 . 1.349(3) ?
    C203 H(BC . 0.9500 ?
    C204 H(BD . 0.9500 ?
    C205 C206 . 1.348(3) ?
    C205 H(BE . 0.9500 ?
    C206 H(BF . 0.9500 ?
    C207 C208 . 1.349(3) ?
    C207 H(BG . 0.9500 ?
    C208 H(BH . 0.9500 ?
    C301 C1 . 1.500(3) ?
    C302 C7 . 1.501(2) ?
    C303 C13 . 1.497(3) ?
    C304 C19 . 1.492(2) ?
    C1 C2 . 1.389(3) ?
    C1 C6 . 1.402(3) ?
    C2 C3 . 1.392(3) ?
    C2 H2A . 0.9500 ?
    C3 C4 . 1.382(3) ?
    C3 H3A . 0.9500 ?
    C4 C5 . 1.380(3) ?
    C4 H4A . 0.9500 ?
    C5 C6 . 1.397(3) ?
    C5 H5A . 0.9500 ?
    C6 N5 . 1.424(3) ?
    C7 C12 . 1.380(3) ?
    C7 C8 . 1.394(3) ?
    C8 C9 . 1.390(3) ?
    C8 H8A . 0.9500 ?
    C9 C10 . 1.378(4) ?
    C9 H9A . 0.9500 ?
    C10 C11 . 1.379(4) ?
    C10 H10A . 0.9500 ?
    C11 C12 . 1.402(3) ?
    C11 H11A . 0.9500 ?
    C12 H12A . 0.9500 ?
    C13 C18 . 1.387(3) ?
    C13 C14 . 1.391(3) ?
    C14 C15 . 1.391(3) ?
    C14 H14A . 0.9500 ?
    C15 C16 . 1.383(3) ?
    C15 H15A . 0.9500 ?
    C16 C17 . 1.371(3) ?
    C16 H16A . 0.9500 ?
    C17 C18 . 1.394(3) ?
    C17 H17A . 0.9500 ?
    C18 H18A . 0.9500 ?
    C19 C24 . 1.387(3) ?
    C19 C20 . 1.391(3) ?
    C20 C21 . 1.389(3) ?
    C20 H20A . 0.9500 ?
    C21 C22 . 1.381(3) ?
    C21 H21A . 0.9500 ?
    C22 C23 . 1.369(3) ?
    C22 H22A . 0.9500 ?
    C23 C24 . 1.391(3) ?
    C23 H23A . 0.9500 ?
    C24 H24A . 0.9500 ?
    N5 C25 . 1.385(3) ?
    N5 H5B . 0.93(3) ?
    C25 O1 . 1.232(2) ?
    C25 N6 . 1.370(3) ?
    N6 C26 . 1.464(3) ?
    N6 C37 . 1.466(3) ?
    O2 C28 . 1.421(2) ?
    O2 C27 . 1.427(3) ?
    O3 C29 . 1.424(2) ?
    O3 C30 . 1.442(3) ?
    O4 C32 . 1.423(3) ?
    O4 C31 . 1.433(3) ?
    O5 C33 . 1.421(3) ?
    O5 C34 . 1.430(3) ?
    O6 C35 . 1.419(3) ?
    O6 C36 . 1.423(3) ?
    C26 C27 . 1.510(3) ?
    C26 H26A . 0.9900 ?
    C26 H26B . 0.9900 ?
    C27 H27A . 0.9900 ?
    C27 H27B . 0.9900 ?
    C28 C29 . 1.525(3) ?
    C28 H28A . 0.9900 ?
    C28 H28B . 0.9900 ?
    C29 H29A . 0.9900 ?
    C29 H29B . 0.9900 ?
    C30 C31 . 1.494(4) ?
    C30 H30A . 1.01(3) ?
    C30 H30B . 1.04(3) ?
    C31 H31A . 1.08(3) ?
    C31 H31B . 1.04(3) ?
    C32 C33 . 1.502(4) ?
    C32 H32A . 1.02(3) ?
    C32 H32B . 0.99(3) ?
    C33 H33A . 0.98(3) ?
    C33 H33B . 1.05(3) ?
    C34 C35 . 1.511(3) ?
    C34 H34A . 0.9900 ?
    C34 H34B . 0.9900 ?
    C35 H35A . 0.9900 ?
    C35 H35B . 0.9900 ?
    C36 C37 . 1.512(3) ?
    C36 H36A . 0.9900 ?
    C36 H36B . 0.9900 ?
    C37 H37A . 0.9900 ?
    C37 H37B . 0.9900 ?
loop_
    _geom_angle_atom_site_label_1
    _geom_angle_atom_site_label_2
    _geom_angle_atom_site_label_3
    _geom_angle_site_symmetry_1
    _geom_angle_site_symmetry_3
    _geom_angle
    _geom_angle_publ_flag
    N2 Co1 N3 . . 89.92(6) ?
    N2 Co1 N4 . . 179.03(7) ?
    N3 Co1 N4 . . 90.51(6) ?
    N2 Co1 N1 . . 90.11(6) ?
    N3 Co1 N1 . . 174.16(7) ?
    N4 Co1 N1 . . 89.37(6) ?
    N2 Co1 O3 . . 89.05(6) ?
    N3 Co1 O3 . . 87.26(6) ?
    N4 Co1 O3 . . 91.84(6) ?
    N1 Co1 O3 . . 98.58(6) ?
    C101 N1 C102 . . 104.61(15) ?
    C101 N1 Co1 . . 128.17(12) ?
    C102 N1 Co1 . . 127.21(13) ?
    C104 N2 C103 . . 105.00(15) ?
    C104 N2 Co1 . . 127.80(12) ?
    C103 N2 Co1 . . 126.91(12) ?
    C106 N3 C105 . . 104.82(15) ?
    C106 N3 Co1 . . 127.06(13) ?
    C105 N3 Co1 . . 128.11(12) ?
    C108 N4 C107 . . 104.81(15) ?
    C108 N4 Co1 . . 128.14(12) ?
    C107 N4 Co1 . . 126.99(13) ?
    N1 C101 C301 . . 125.38(17) ?
    N1 C101 C201 . . 110.72(16) ?
    C301 C101 C201 . . 123.83(18) ?
    N1 C102 C302 . . 125.54(17) ?
    N1 C102 C202 . . 110.65(16) ?
    C302 C102 C202 . . 123.81(17) ?
    N2 C103 C302 . . 125.49(17) ?
    N2 C103 C203 . . 110.29(16) ?
    C302 C103 C203 . . 123.92(17) ?
    N2 C104 C303 . . 125.56(17) ?
    N2 C104 C204 . . 110.62(16) ?
    C303 C104 C204 . . 123.79(17) ?
    N3 C105 C303 . . 124.96(17) ?
    N3 C105 C205 . . 110.39(16) ?
    C303 C105 C205 . . 124.36(17) ?
    N3 C106 C304 . . 125.58(17) ?
    N3 C106 C206 . . 110.73(16) ?
    C304 C106 C206 . . 123.61(17) ?
    N4 C107 C304 . . 125.58(17) ?
    N4 C107 C207 . . 110.71(16) ?
    C304 C107 C207 . . 123.64(17) ?
    N4 C108 C301 . . 125.89(17) ?
    N4 C108 C208 . . 110.73(16) ?
    C301 C108 C208 . . 123.38(18) ?
    C202 C201 C101 . . 107.08(17) ?
    C202 C201 H(BA . . 126.5 ?
    C101 C201 H(BA . . 126.5 ?
    C201 C202 C102 . . 106.90(17) ?
    C201 C202 H(BB . . 126.6 ?
    C102 C202 H(BB . . 126.6 ?
    C204 C203 C103 . . 107.12(17) ?
    C204 C203 H(BC . . 126.4 ?
    C103 C203 H(BC . . 126.4 ?
    C203 C204 C104 . . 106.91(17) ?
    C203 C204 H(BD . . 126.5 ?
    C104 C204 H(BD . . 126.5 ?
    C206 C205 C105 . . 107.17(17) ?
    C206 C205 H(BE . . 126.4 ?
    C105 C205 H(BE . . 126.4 ?
    C205 C206 C106 . . 106.83(16) ?
    C205 C206 H(BF . . 126.6 ?
    C106 C206 H(BF . . 126.6 ?
    C208 C207 C107 . . 106.97(17) ?
    C208 C207 H(BG . . 126.5 ?
    C107 C207 H(BG . . 126.5 ?
    C207 C208 C108 . . 106.73(17) ?
    C207 C208 H(BH . . 126.6 ?
    C108 C208 H(BH . . 126.6 ?
    C101 C301 C108 . . 122.64(18) ?
    C101 C301 C1 . . 119.14(17) ?
    C108 C301 C1 . . 118.22(16) ?
    C102 C302 C103 . . 122.98(17) ?
    C102 C302 C7 . . 118.19(17) ?
    C103 C302 C7 . . 118.70(16) ?
    C105 C303 C104 . . 122.80(17) ?
    C105 C303 C13 . . 119.61(16) ?
    C104 C303 C13 . . 117.57(16) ?
    C107 C304 C106 . . 123.00(17) ?
    C107 C304 C19 . . 117.78(16) ?
    C106 C304 C19 . . 119.21(17) ?
    C2 C1 C6 . . 118.86(18) ?
    C2 C1 C301 . . 119.05(18) ?
    C6 C1 C301 . . 122.02(18) ?
    C1 C2 C3 . . 121.3(2) ?
    C1 C2 H2A . . 119.3 ?
    C3 C2 H2A . . 119.3 ?
    C4 C3 C2 . . 119.2(2) ?
    C4 C3 H3A . . 120.4 ?
    C2 C3 H3A . . 120.4 ?
    C5 C4 C3 . . 120.6(2) ?
    C5 C4 H4A . . 119.7 ?
    C3 C4 H4A . . 119.7 ?
    C4 C5 C6 . . 120.4(2) ?
    C4 C5 H5A . . 119.8 ?
    C6 C5 H5A . . 119.8 ?
    C5 C6 C1 . . 119.56(19) ?
    C5 C6 N5 . . 119.80(18) ?
    C1 C6 N5 . . 120.61(18) ?
    C12 C7 C8 . . 118.91(18) ?
    C12 C7 C302 . . 121.05(18) ?
    C8 C7 C302 . . 120.03(19) ?
    C9 C8 C7 . . 120.4(2) ?
    C9 C8 H8A . . 119.8 ?
    C7 C8 H8A . . 119.8 ?
    C10 C9 C8 . . 120.3(2) ?
    C10 C9 H9A . . 119.9 ?
    C8 C9 H9A . . 119.9 ?
    C9 C10 C11 . . 120.0(2) ?
    C9 C10 H10A . . 120.0 ?
    C11 C10 H10A . . 120.0 ?
    C10 C11 C12 . . 119.8(2) ?
    C10 C11 H11A . . 120.1 ?
    C12 C11 H11A . . 120.1 ?
    C7 C12 C11 . . 120.6(2) ?
    C7 C12 H12A . . 119.7 ?
    C11 C12 H12A . . 119.7 ?
    C18 C13 C14 . . 118.59(19) ?
    C18 C13 C303 . . 121.95(18) ?
    C14 C13 C303 . . 119.44(18) ?
    C15 C14 C13 . . 120.7(2) ?
    C15 C14 H14A . . 119.6 ?
    C13 C14 H14A . . 119.6 ?
    C16 C15 C14 . . 120.0(2) ?
    C16 C15 H15A . . 120.0 ?
    C14 C15 H15A . . 120.0 ?
    C17 C16 C15 . . 119.7(2) ?
    C17 C16 H16A . . 120.2 ?
    C15 C16 H16A . . 120.2 ?
    C16 C17 C18 . . 120.7(2) ?
    C16 C17 H17A . . 119.7 ?
    C18 C17 H17A . . 119.7 ?
    C13 C18 C17 . . 120.3(2) ?
    C13 C18 H18A . . 119.9 ?
    C17 C18 H18A . . 119.9 ?
    C24 C19 C20 . . 118.83(18) ?
    C24 C19 C304 . . 119.40(17) ?
    C20 C19 C304 . . 121.69(18) ?
    C21 C20 C19 . . 120.1(2) ?
    C21 C20 H20A . . 120.0 ?
    C19 C20 H20A . . 120.0 ?
    C22 C21 C20 . . 120.3(2) ?
    C22 C21 H21A . . 119.9 ?
    C20 C21 H21A . . 119.9 ?
    C23 C22 C21 . . 120.14(19) ?
    C23 C22 H22A . . 119.9 ?
    C21 C22 H22A . . 119.9 ?
    C22 C23 C24 . . 119.9(2) ?
    C22 C23 H23A . . 120.1 ?
    C24 C23 H23A . . 120.1 ?
    C19 C24 C23 . . 120.8(2) ?
    C19 C24 H24A . . 119.6 ?
    C23 C24 H24A . . 119.6 ?
    C25 N5 C6 . . 121.42(17) ?
    C25 N5 H5B . . 116.2(17) ?
    C6 N5 H5B . . 118.6(17) ?
    O1 C25 N6 . . 122.40(19) ?
    O1 C25 N5 . . 122.4(2) ?
    N6 C25 N5 . . 115.14(18) ?
    C25 N6 C26 . . 122.96(17) ?
    C25 N6 C37 . . 116.39(17) ?
    C26 N6 C37 . . 118.65(17) ?
    C28 O2 C27 . . 113.68(16) ?
    C29 O3 C30 . . 115.69(17) ?
    C29 O3 Co1 . . 119.28(13) ?
    C30 O3 Co1 . . 124.87(12) ?
    C32 O4 C31 . . 111.13(18) ?
    C33 O5 C34 . . 113.97(17) ?
    C35 O6 C36 . . 111.54(17) ?
    N6 C26 C27 . . 114.33(18) ?
    N6 C26 H26A . . 108.7 ?
    C27 C26 H26A . . 108.7 ?
    N6 C26 H26B . . 108.7 ?
    C27 C26 H26B . . 108.7 ?
    H26A C26 H26B . . 107.6 ?
    O2 C27 C26 . . 107.12(18) ?
    O2 C27 H27A . . 110.3 ?
    C26 C27 H27A . . 110.3 ?
    O2 C27 H27B . . 110.3 ?
    C26 C27 H27B . . 110.3 ?
    H27A C27 H27B . . 108.5 ?
    O2 C28 C29 . . 111.49(17) ?
    O2 C28 H28A . . 109.3 ?
    C29 C28 H28A . . 109.3 ?
    O2 C28 H28B . . 109.3 ?
    C29 C28 H28B . . 109.3 ?
    H28A C28 H28B . . 108.0 ?
    O3 C29 C28 . . 109.62(17) ?
    O3 C29 H29A . . 109.7 ?
    C28 C29 H29A . . 109.7 ?
    O3 C29 H29B . . 109.7 ?
    C28 C29 H29B . . 109.7 ?
    H29A C29 H29B . . 108.2 ?
    O3 C30 C31 . . 113.2(2) ?
    O3 C30 H30A . . 108.8(14) ?
    C31 C30 H30A . . 110.9(14) ?
    O3 C30 H30B . . 104.9(15) ?
    C31 C30 H30B . . 111.6(15) ?
    H30A C30 H30B . . 107(2) ?
    O4 C31 C30 . . 109.93(19) ?
    O4 C31 H31A . . 108.5(16) ?
    C30 C31 H31A . . 108.6(15) ?
    O4 C31 H31B . . 110.4(16) ?
    C30 C31 H31B . . 108.9(16) ?
    H31A C31 H31B . . 110(2) ?
    O4 C32 C33 . . 110.20(19) ?
    O4 C32 H32A . . 109.3(14) ?
    C33 C32 H32A . . 109.7(14) ?
    O4 C32 H32B . . 109.1(15) ?
    C33 C32 H32B . . 112.1(15) ?
    H32A C32 H32B . . 106(2) ?
    O5 C33 C32 . . 113.13(19) ?
    O5 C33 H33A . . 109.3(15) ?
    C32 C33 H33A . . 110.6(14) ?
    O5 C33 H33B . . 105.1(15) ?
    C32 C33 H33B . . 107.4(15) ?
    H33A C33 H33B . . 111(2) ?
    O5 C34 C35 . . 106.57(18) ?
    O5 C34 H34A . . 110.4 ?
    C35 C34 H34A . . 110.4 ?
    O5 C34 H34B . . 110.4 ?
    C35 C34 H34B . . 110.4 ?
    H34A C34 H34B . . 108.6 ?
    O6 C35 C34 . . 108.04(18) ?
    O6 C35 H35A . . 110.1 ?
    C34 C35 H35A . . 110.1 ?
    O6 C35 H35B . . 110.1 ?
    C34 C35 H35B . . 110.1 ?
    H35A C35 H35B . . 108.4 ?
    O6 C36 C37 . . 109.12(18) ?
    O6 C36 H36A . . 109.9 ?
    C37 C36 H36A . . 109.9 ?
    O6 C36 H36B . . 109.9 ?
    C37 C36 H36B . . 109.9 ?
    H36A C36 H36B . . 108.3 ?
    N6 C37 C36 . . 113.61(18) ?
    N6 C37 H37A . . 108.8 ?
    C36 C37 H37A . . 108.8 ?
    N6 C37 H37B . . 108.8 ?
    C36 C37 H37B . . 108.8 ?
    H37A C37 H37B . . 107.7 ?
loop_
    _geom_hbond_atom_site_label_D
    _geom_hbond_atom_site_label_H
    _geom_hbond_atom_site_label_A
    _geom_hbond_site_symmetry_A
    _geom_hbond_distance_DH
    _geom_hbond_distance_HA
    _geom_hbond_distance_DA
    _geom_hbond_angle_DHA
    N5 H5B O2 . 0.93(3) 1.99(3) 2.866(2) 156(2)
_shelx_hkl_file
;
  -3   0   0    2.58    0.26
   3   0   0    3.02    0.27
  -5   0   0    2.99    0.44
   5   0   0    3.85    0.41
  -6   0   0   20.07    0.93
   6   0   0   19.59    1.10
  -6   0   0   20.51    1.14
  -7   0   0    2.75    0.18
   7   0   0    2.66    0.42
  -7   0   0    2.15    0.38
   8   0   0   92.09    4.33
  -8   0   0   90.62    4.33
  -8   0   0   91.15    4.36
  -9   0   0   -0.21    0.27
  -9   0   0    0.04    0.35
   9   0   0    0.20    0.28
 -10   0   0    6.70    0.83
 -10   0   0    8.33    0.76
  10   0   0    7.25    0.75
 -11   0   0    0.33    0.46
 -11   0   0    0.84    0.39
  11   0   0    0.86    0.38
  12   0   0   10.21    0.95
 -12   0   0    8.50    1.04
 -12   0   0   10.23    0.94
  13   0   0    0.73    0.46
 -13   0   0    0.42    0.45
 -13   0   0    0.77    0.60
 -14   0   0   36.13    2.29
 -14   0   0   37.65    2.17
  14   0   0   36.61    2.16
 -15   0   0    0.61    1.04
 -15   0   0    0.51    0.70
  15   0   0    0.73    0.55
 -16   0   0   11.71    1.46
 -16   0   0   11.03    1.29
  16   0   0   12.27    1.25
 -17   0   0    0.79    0.78
 -17   0   0    0.44    0.61
 -18   0   0   38.01    2.49
 -18   0   0   41.09    2.72
  18   0   0   35.92    2.45
  19   0   0   -0.11    0.78
 -19   0   0    1.90    1.01
 -19   0   0    0.11    0.87
 -20   0   0    8.08    1.27
  20   0   0   10.36    1.60
 -20   0   0   13.48    1.94
 -21   0   0    0.05    0.96
  21   0   0   -0.12    0.97
 -21   0   0    1.45    1.39
 -22   0   0   26.92    2.52
 -22   0   0   35.18    3.26
  22   0   0   30.76    2.74
  -2  -1   0   36.92    1.62
  -2  -1   0   28.76    1.64
  -2  -1   0   36.27    1.61
   2  -1   0   36.96    1.65
   2   1   0   30.85    1.60
   2   1   0   36.28    1.66
   2   1   0   36.30    1.62
  -3  -1   0   29.09    1.39
  -3  -1   0   27.81    1.33
   3  -1   0   27.70    1.39
  -3  -1   0   29.48    1.44
   3  -1   0   29.10    1.39
  -3   1   0   29.26    1.40
   3   1   0   29.46    1.42
  -3   1   0   28.71    1.39
  -4  -1   0   93.43    4.22
  -4  -1   0   94.54    4.32
   4  -1   0   95.91    4.29
  -4  -1   0   92.37    4.36
   4  -1   0   90.92    4.32
   4   1   0   97.44    4.35
  -4   1   0   92.79    4.29
  -4   1   0   94.89    4.32
  -5  -1   0   96.25    4.56
  -5  -1   0  100.86    4.52
   5  -1   0   95.42    4.52
  -5   1   0   99.64    4.53
   5   1   0   99.66    4.54
  -5   1   0   94.96    4.47
   6  -1   0    0.94    0.24
  -6  -1   0    1.21    0.32
  -6  -1   0    1.00    0.25
  -6   1   0    1.10    0.19
   7  -1   0   73.98    3.44
  -7  -1   0   71.67    3.44
  -7  -1   0   69.82    3.48
   7   1   0   73.77    3.46
  -7   1   0   72.28    3.44
  -7   1   0   70.22    3.33
   8  -1   0    0.04    0.23
  -8  -1   0   -0.16    0.31
  -8  -1   0   -0.07    0.26
  -8   1   0    0.42    0.16
   8   1   0    0.42    0.32
  -8   1   0    0.36    0.32
  -9  -1   0   49.22    2.62
   9  -1   0   51.04    2.56
  -9  -1   0   49.74    2.57
  -9   1   0   49.56    2.38
  -9   1   0   52.30    2.60
   9   1   0   51.46    2.57
  10  -1   0  213.50    9.78
 -10  -1   0  210.81    9.84
 -10  -1   0  216.92    9.78
 -10   1   0  205.55    9.54
 -10   1   0  216.13    9.77
  10   1   0  213.54    9.77
 -10   1   0  209.32    9.79
  11  -1   0   30.88    1.82
 -11  -1   0   30.70    1.93
 -11  -1   0   32.84    1.87
  11   1   0   33.28    1.87
 -11   1   0   34.16    1.92
 -11   1   0   32.08    1.54
 -11   1   0   34.84    1.87
  12  -1   0  118.64    5.72
 -12  -1   0  118.87    5.81
 -12  -1   0  117.77    5.72
 -12   1   0  119.57    5.76
  12   1   0  120.26    5.72
 -12   1   0  119.34    5.71
 -13  -1   0    0.34    0.48
 -13  -1   0    0.54    0.59
  13  -1   0    0.28    0.43
 -13   1   0    0.26    0.47
 -13   1   0    0.76    0.60
  13   1   0    0.62    0.48
 -14  -1   0    7.70    0.94
  14  -1   0    6.39    0.89
 -14  -1   0    6.78    1.02
 -14   1   0    7.35    1.12
  14   1   0    7.15    0.95
 -14   1   0    6.03    0.82
  15  -1   0   10.59    1.13
 -15  -1   0    9.69    1.35
 -15   1   0    8.31    1.27
  15   1   0    8.84    1.11
 -15   1   0    8.86    1.23
 -16  -1   0    1.64    0.70
 -16  -1   0    2.64    0.87
  16  -1   0    1.63    0.67
 -16   1   0    1.30    0.66
  16   1   0    1.12    0.67
 -16   1   0    1.89    0.79
  17  -1   0    0.33    0.64
 -17  -1   0    0.96    0.82
 -17  -1   0   -0.24    0.61
 -17   1   0    0.57    0.68
 -17   1   0   -0.05    0.75
  17   1   0    0.19    0.64
  18  -1   0    3.74    0.88
 -18  -1   0    2.78    0.86
 -18  -1   0    4.93    1.15
  18   1   0    3.55    0.91
 -18   1   0    3.74    0.92
 -18   1   0    3.78    1.02
 -19  -1   0    5.59    1.28
 -19  -1   0    3.58    0.94
  19  -1   0    4.42    1.01
 -19   1   0    4.92    0.99
 -19   1   0    4.97    1.20
  19   1   0    3.71    0.99
 -20  -1   0    3.40    1.21
  20  -1   0    2.40    1.01
 -20  -1   0   -0.38    0.91
 -20   1   0    3.12    1.22
 -20   1   0    0.41    0.96
  21  -1   0    1.03    0.99
 -21  -1   0    1.67    1.08
 -21  -1   0    1.79    1.43
  21   1   0   -0.14    0.97
 -21   1   0   -0.59    1.01
 -21   1   0    0.79    1.33
 -22  -1   0   16.14    1.95
 -22  -1   0   19.89    2.89
  22  -1   0   16.21    2.22
 -22   1   0   19.87    2.67
  22   1   0   15.22    2.26
 -22   1   0   12.26    1.62
   1  -2   0  283.88   13.29
  -1  -2   0  302.91   13.36
   1  -2   0  303.00   13.37
  -1   2   0  298.38   13.37
   1   2   0  298.32   13.35
  -2  -2   0   63.68    2.99
   2  -2   0   69.49    2.92
   2  -2   0   61.07    3.01
  -2  -2   0   62.98    2.94
   2   2   0   63.92    2.94
  -2   2   0   65.09    2.92
   2   2   0   62.69    2.98
  -2   2   0   64.34    3.03
   3  -2   0   59.26    2.94
  -3  -2   0   62.05    2.89
  -3  -2   0   58.26    2.95
  -3  -2   0   61.01    2.88
   3   2   0   63.42    2.89
  -3   2   0   71.14    2.85
  -3   2   0   60.79    2.94
   3   2   0   62.47    2.89
   3   2   0   61.31    2.95
  -4  -2   0  144.73    6.37
   4  -2   0  140.85    6.41
  -4  -2   0  137.30    6.45
  -4  -2   0  140.64    6.34
   4   2   0  141.20    6.44
   4   2   0  135.01    6.33
  -4   2   0  138.94    6.39
   4   2   0  139.54    6.37
  -4   2   0  141.77    6.42
   5  -2   0    0.75    0.20
  -5  -2   0    0.08    0.27
  -5  -2   0    0.52    0.13
  -5  -2   0    0.68    0.23
   5   2   0    0.79    0.14
  -5   2   0    0.86    0.24
  -5   2   0    1.02    0.24
   5   2   0    0.86    0.31
  -6  -2   0    0.42    0.12
  -6  -2   0    0.48    0.23
  -6  -2   0    0.25    0.29
   6  -2   0    0.19    0.20
  -6   2   0    0.21    0.22
  -6   2   0    0.05    0.17
   6   2   0    0.14    0.26
   6   2   0    0.18    0.10
  -7  -2   0  139.86    6.30
   7  -2   0  131.88    6.31
  -7  -2   0  133.32    6.37
   7   2   0  137.74    6.34
  -7   2   0  139.27    6.31
  -7   2   0  135.15    6.27
  -8  -2   0   15.89    1.17
   8  -2   0   18.16    1.11
  -8  -2   0   17.70    1.11
   8   2   0   18.31    1.14
  -8   2   0   19.08    1.13
  -8   2   0   17.91    1.04
  -9  -2   0   12.92    0.92
  -9  -2   0   11.93    1.00
   9  -2   0   11.84    0.89
  -9   2   0   11.80    0.80
  -9   2   0   12.54    0.94
   9   2   0   13.30    0.97
 -10  -2   0   45.12    2.36
  10  -2   0   44.19    2.38
 -10  -2   0   44.97    2.47
 -10   2   0   44.62    2.37
  10   2   0   45.57    2.41
 -10   2   0   45.39    2.23
  11  -2   0   -0.08    0.34
 -11  -2   0    0.34    0.39
 -11  -2   0   -0.22    0.44
 -11   2   0    0.85    0.47
  11   2   0    0.58    0.46
 -11   2   0    0.20    0.22
 -12  -2   0   30.16    2.06
  12  -2   0   31.11    1.93
 -12  -2   0   34.96    1.96
 -12   2   0   35.03    2.02
 -12   2   0   33.00    1.67
 -12   2   0   34.74    1.94
  12   2   0   33.25    1.96
 -13  -2   0    1.24    0.51
  13  -2   0    1.61    0.53
 -13  -2   0    1.23    0.68
 -13   2   0    1.89    0.63
 -13   2   0    2.03    0.57
 -13   2   0    1.44    0.26
  13   2   0    1.43    0.59
 -14  -2   0   -0.44    0.65
  14  -2   0   -0.03    0.43
 -14  -2   0    0.05    0.48
 -14   2   0    0.41    0.19
  14   2   0    0.26    0.51
 -14   2   0    0.45    0.66
 -14   2   0    0.15    0.51
 -15  -2   0    5.33    0.87
  15  -2   0    6.36    1.02
 -15  -2   0    7.64    1.28
 -15   2   0    7.38    0.98
 -15   2   0    8.92    1.24
  15   2   0    6.98    1.07
 -16  -2   0    3.83    0.80
 -16  -2   0    5.08    1.02
  16  -2   0    5.65    0.93
 -16   2   0    4.87    0.96
  16   2   0    5.47    0.92
 -16   2   0    4.06    0.83
  17  -2   0   32.67    2.20
 -17  -2   0   32.95    2.46
 -17  -2   0   30.96    2.15
 -17   2   0   33.12    2.33
  17   2   0   30.89    2.18
 -17   2   0   28.19    2.15
 -18  -2   0   14.74    1.59
  18  -2   0   15.69    1.56
 -18  -2   0   17.30    1.98
 -18   2   0   13.41    1.62
 -18   2   0   16.34    1.80
  18   2   0   14.83    1.55
  19  -2   0    4.96    1.06
 -19  -2   0    6.94    1.35
 -19  -2   0    4.01    0.96
 -19   2   0    9.22    1.68
  19   2   0    5.35    1.05
 -19   2   0    6.55    1.15
 -20  -2   0   10.22    1.32
  20   2   0    8.70    1.61
 -20   2   0    9.87    1.57
 -20   2   0   10.14    1.36
 -21  -2   0    5.25    1.18
 -21  -2   0    8.34    1.78
 -21   2   0    9.93    1.69
  21   2   0    6.74    1.29
 -21   2   0    6.39    1.42
   0  -3   0    0.10    0.21
   0  -3   0    0.30    0.12
   0  -3   0    0.34    0.21
   0   3   0    0.28    0.10
   0   3   0    0.17    0.21
   2  -3   0  904.40   40.43
  -3  -3   0   71.26    3.44
   3  -3   0   72.79    3.50
  -3  -3   0   74.60    3.38
  -3   3   0   75.47    3.51
   3   3   0   68.68    3.47
   3   3   0   73.73    3.44
  -3   3   0   69.89    3.34
   3   3   0   75.17    3.37
  -4  -3   0    8.65    0.61
  -4  -3   0    8.54    0.59
   4  -3   0    8.50    0.67
   4   3   0    7.80    0.69
  -4   3   0   10.59    0.54
   4   3   0    9.45    0.59
   4   3   0    9.13    0.62
  -4   3   0    8.87    0.70
   5  -3   0   30.39    1.67
  -5  -3   0   29.43    1.71
  -5  -3   0   32.25    1.60
  -5  -3   0   32.15    1.59
  -5   3   0   30.10    1.68
  -5   3   0   30.90    1.64
   5   3   0   30.02    1.68
   5   3   0   31.85    1.58
  -5   3   0   35.57    1.54
   5   3   0   31.74    1.60
  -6  -3   0    1.00    0.29
  -6  -3   0    0.52    0.34
  -6  -3   0    0.71    0.19
   6  -3   0    0.44    0.25
   6   3   0    0.63    0.32
  -6   3   0    0.92    0.29
  -6   3   0    1.30    0.31
   6   3   0    1.20    0.21
  -7  -3   0  177.10    8.45
  -7  -3   0  184.80    8.33
  -7  -3   0  186.14    8.23
   7   3   0  178.54    8.20
   7   3   0  187.19    8.41
  -7   3   0  181.43    8.35
  -7   3   0  177.17    8.37
  -8  -3   0    5.09    0.72
  -8  -3   0    5.64    0.59
   8   3   0    6.03    0.40
   8   3   0    5.57    0.68
  -8   3   0    5.31    0.61
  -8   3   0    4.98    0.60
  -9  -3   0    9.27    0.97
  -9  -3   0    9.46    0.82
  -9   3   0    9.92    0.80
  -9   3   0   10.63    0.84
   9   3   0    9.86    0.91
 -10  -3   0    5.27    0.71
 -10  -3   0    5.78    0.87
 -10   3   0    6.43    0.67
  10   3   0    6.19    0.81
 -10   3   0    6.09    0.75
 -11  -3   0   27.92    1.84
 -11  -3   0   25.13    1.63
 -11   3   0   29.64    1.73
 -11   3   0   28.13    1.58
  11   3   0   28.42    1.74
 -12  -3   0  109.89    5.50
 -12  -3   0  109.31    5.34
 -12   3   0  110.29    5.20
 -12   3   0  112.55    5.37
  12   3   0  108.63    5.37
 -13  -3   0   36.38    2.38
 -13  -3   0   35.72    2.18
  13   3   0   37.93    2.24
 -13   3   0   40.92    2.23
 -13   3   0   38.83    2.28
 -14  -3   0   10.43    1.35
 -14  -3   0    9.31    1.12
  14   3   0   10.50    1.19
 -14   3   0   10.39    1.21
 -14   3   0    9.92    1.11
 -14   3   0   10.20    0.81
 -15  -3   0    0.40    0.77
 -15  -3   0   -0.63    0.58
  15   3   0    0.50    0.60
 -15   3   0    0.41    0.29
 -15   3   0    0.54    0.69
 -15   3   0    0.82    0.60
 -16  -3   0   14.81    1.49
 -16  -3   0   20.25    1.84
 -16   3   0   14.47    1.51
  16   3   0   16.24    1.50
 -16   3   0   17.12    0.98
 -16   3   0   15.19    1.59
 -17  -3   0   -0.62    0.67
 -17   3   0    1.04    0.76
 -18  -3   0    1.07    0.81
 -18  -3   0    3.34    1.24
 -18   3   0    1.26    0.84
 -18   3   0    1.47    0.96
  18   3   0    1.46    0.88
 -19  -3   0   15.80    2.10
 -19  -3   0    7.39    1.24
 -19   3   0   12.73    1.46
  19   3   0    9.90    1.53
 -19   3   0   11.20    1.77
 -20  -3   0    2.40    1.06
 -20  -3   0    7.88    1.62
  20   3   0    4.99    1.14
 -20   3   0    4.21    1.13
 -20   3   0    4.88    1.36
 -21  -3   0   11.61    1.98
 -21   3   0    7.67    1.63
  21   3   0   10.11    1.86
 -21   3   0   10.81    1.59
   1  -4   0  878.00   39.02
  -1  -4   0  879.83   38.99
  -1  -4   0  854.93   38.99
  -1   4   0  871.09   39.02
  -2  -4   0   24.66    1.39
  -2  -4   0   25.47    1.24
   2  -4   0   23.75    1.43
   2  -4   0   23.84    1.26
   2   4   0   25.98    1.42
   2   4   0   24.85    1.23
  -2   4   0   25.14    1.45
  -2   4   0   24.41    1.29
   3  -4   0  292.24   12.58
  -3  -4   0  281.40   12.61
   3  -4   0  289.64   12.80
  -3  -4   0  277.31   12.73
  -3   4   0  261.92   12.60
   3   4   0  275.52   12.73
   3   4   0  282.18   12.60
  -3   4   0  283.07   12.80
   4  -4   0    0.47    0.27
  -4  -4   0    0.18    0.20
  -4  -4   0    0.31    0.21
  -4   4   0    0.32    0.18
   4   4   0    0.01    0.26
  -4   4   0    0.19    0.24
   4   4   0    0.57    0.19
   4   4   0    0.28    0.23
  -5  -4   0    0.83    0.23
   5  -4   0    0.80    0.29
  -5  -4   0    1.64    0.30
  -5   4   0    0.73    0.20
  -5   4   0    0.33    0.27
   5   4   0    0.44    0.24
   5   4   0    0.24    0.20
  -6  -4   0    7.94    0.64
   6  -4   0    7.54    0.74
  -6  -4   0    7.92    0.64
  -6   4   0    7.58    0.68
   6   4   0    7.79    0.62
   6   4   0    7.57    0.72
  -6   4   0    8.96    0.56
  -6   4   0    7.75    0.77
   6   4   0    8.09    0.65
   7  -4   0  141.57    6.57
  -7  -4   0  142.11    6.47
  -7  -4   0  137.13    6.43
   7   4   0  135.15    6.40
  -7   4   0  151.02    6.38
  -7   4   0  133.90    6.56
  -7   4   0  138.24    6.51
   7   4   0  135.88    6.57
  -8  -4   0   60.94    2.86
  -8  -4   0   56.51    3.08
  -8  -4   0   60.46    2.94
   8   4   0   59.26    2.82
  -8   4   0   59.04    2.96
  -8   4   0   58.97    3.02
   8   4   0   58.31    3.03
  -9  -4   0   21.09    1.55
  -9  -4   0   24.09    1.44
   9   4   0   24.90    1.25
  -9   4   0   23.69    1.50
  -9   4   0   25.77    1.49
   9   4   0   24.14    1.53
 -10  -4   0    0.06    0.39
 -10  -4   0    0.59    0.48
 -10   4   0    0.70    0.43
  10   4   0    0.25    0.44
 -10   4   0    0.05    0.35
 -11  -4   0   21.97    1.45
 -11  -4   0   21.40    1.65
  11   4   0   23.04    1.55
 -11   4   0   20.63    1.43
 -11   4   0   23.81    1.51
 -12  -4   0    6.63    1.12
 -12  -4   0    7.70    0.91
 -12   4   0    7.19    0.88
  12   4   0    8.45    1.07
 -12   4   0    9.16    1.02
 -13  -4   0   -0.41    0.47
 -13  -4   0   -0.22    0.64
 -13   4   0    0.98    0.59
 -13   4   0    0.41    0.41
  13   4   0    0.94    0.64
 -14  -4   0    1.13    0.79
 -14  -4   0    1.51    0.75
 -14   4   0    1.90    0.47
 -14   4   0    1.78    0.66
 -14   4   0    1.79    0.70
  14   4   0    2.29    0.77
 -15  -4   0    0.90    0.80
 -15  -4   0   -0.40    0.55
 -15   4   0    0.95    0.41
 -15   4   0   -0.14    0.66
  15   4   0    0.07    0.68
 -15   4   0    0.41    0.64
 -16  -4   0    4.31    0.89
 -16  -4   0    6.13    1.20
 -16   4   0    5.64    0.79
 -16   4   0    5.44    0.96
  16   4   0    3.49    0.86
 -16   4   0    4.56    1.01
 -17  -4   0    0.39    0.98
 -17  -4   0    0.19    0.71
 -17   4   0    0.05    0.88
  17   4   0   -0.06    0.72
 -17   4   0    0.21    0.38
 -17   4   0    0.25    0.73
 -18  -4   0    4.40    1.26
 -18  -4   0    2.96    0.89
  18   4   0    3.56    0.99
 -18   4   0    2.52    1.03
 -18   4   0    3.76    1.02
 -19  -4   0    9.19    1.28
 -19  -4   0   13.61    2.03
 -19   4   0    9.90    1.44
 -19   4   0    8.01    1.44
  19   4   0    9.22    1.57
 -20  -4   0    0.29    0.87
 -20  -4   0    1.51    1.39
 -20   4   0    0.58    1.19
  20   4   0   -0.63    1.03
 -20   4   0    0.75    1.07
 -21  -4   0   25.62    2.99
 -21  -4   0   22.85    2.17
 -21   4   0   26.50    2.71
 -21   4   0   25.10    2.48
  21   4   0   23.18    2.40
   0  -5   0    0.86    0.32
   0  -5   0    1.59    0.36
   0   5   0    1.55    0.37
   0   5   0    0.95    0.16
   1  -5   0   20.51    1.28
   1  -5   0   23.65    1.43
  -1  -5   0   23.91    1.42
  -1  -5   0   21.34    1.36
  -1  -5   0   23.89    1.17
  -1   5   0   22.24    1.32
  -1   5   0   23.49    1.44
   1   5   0   23.07    1.42
  -1   5   0   24.52    1.15
   1   5   0   24.99    1.16
   2  -5   0  183.12    8.64
   2  -5   0  193.52    8.85
  -2  -5   0  192.63    8.81
  -2  -5   0  186.83    8.58
  -2  -5   0  192.03    8.83
   2   5   0  183.89    8.57
   2   5   0  192.89    8.81
  -2   5   0  193.30    8.86
  -2   5   0  189.49    8.67
  -3  -5   0   23.57    1.40
   3  -5   0   22.84    1.43
   3  -5   0   22.70    1.20
  -3  -5   0   24.40    1.22
   3   5   0   23.33    1.20
  -3   5   0   23.00    1.44
  -3   5   0   22.09    1.24
   3   5   0   23.47    1.41
  -4  -5   0    6.09    0.52
   4  -5   0    5.22    0.67
   4  -5   0    6.33    0.44
  -4  -5   0    5.92    0.62
   4   5   0    5.93    0.48
  -4   5   0    5.25    0.49
   4   5   0    5.34    0.64
  -4   5   0    6.68    0.73
  -5  -5   0    0.69    0.28
  -5  -5   0    0.54    0.25
   5  -5   0    0.70    0.34
  -5   5   0    0.15    0.22
   5   5   0    0.43    0.29
   5   5   0    0.33    0.32
   5   5   0    0.40    0.22
  -5   5   0    0.32    0.31
  -6  -5   0  184.77    8.55
  -6  -5   0  189.70    8.48
   6  -5   0  184.97    8.66
   6   5   0  186.49    8.48
   6   5   0  186.63    8.54
  -6   5   0  179.84    8.40
  -6   5   0  184.88    8.67
   6   5   0  182.76    8.63
   7  -5   0    0.94    0.40
  -7  -5   0    0.70    0.29
  -7  -5   0    1.18    0.38
   7   5   0    0.23    0.27
   7   5   0    0.41    0.28
   7   5   0    0.38    0.36
  -7   5   0    0.11    0.34
  -7   5   0    0.32    0.31
  -7   5   0    0.93    0.25
  -8  -5   0    4.68    0.55
   8  -5   0    4.53    0.72
  -8  -5   0    3.58    0.50
   8   5   0    3.60    0.66
  -8   5   0    4.51    0.65
   8   5   0    4.52    0.57
  -8   5   0    4.63    0.74
  -8   5   0    4.42    0.47
  -9  -5   0   29.35    1.68
  -9   5   0   30.05    1.83
   9   5   0   29.90    1.83
   9   5   0   28.28    1.57
  -9   5   0   28.65    1.71
  -9   5   0   29.81    1.55
 -10  -5   0    4.36    0.65
 -10   5   0    3.96    0.72
 -10   5   0    2.58    0.58
 -10   5   0    4.01    0.53
  10   5   0    2.95    0.64
  10   5   0    4.19    0.51
 -11  -5   0   17.17    1.30
  11   5   0   20.75    1.06
 -11   5   0   18.54    1.36
  11   5   0   18.35    1.44
 -11   5   0   18.84    1.40
 -11   5   0   17.36    1.14
 -12  -5   0    1.35    0.52
 -12  -5   0    1.50    0.68
 -12   5   0    2.29    0.59
 -12   5   0    2.53    0.48
 -12   5   0    2.46    0.63
  12   5   0    2.55    0.73
 -13  -5   0   14.61    1.60
 -13  -5   0   14.32    1.30
 -13   5   0   17.71    1.43
  13   5   0   15.22    1.41
 -13   5   0   16.71    1.35
 -14  -5   0    6.62    1.14
 -14  -5   0    5.93    1.05
 -14   5   0    6.38    1.03
 -14   5   0    6.69    0.91
 -14   5   0    6.72    1.16
  14   5   0    6.01    1.12
 -15  -5   0   75.06    3.99
 -15  -5   0   75.73    4.26
 -15   5   0   78.38    4.04
 -15   5   0   76.54    3.96
  15   5   0   73.26    4.02
 -15   5   0   72.98    4.11
 -16  -5   0    4.61    0.91
 -16   5   0    3.54    0.86
 -16   5   0    4.15    0.70
 -17  -5   0    5.37    0.97
  17   5   0    4.73    1.01
 -17   5   0    4.24    0.96
 -17   5   0    5.12    0.73
 -17   5   0    5.19    1.17
 -18  -5   0    0.77    0.82
 -18  -5   0    1.62    1.15
  18   5   0   -0.84    0.83
 -18   5   0   -1.00    0.91
 -18   5   0    0.55    0.90
 -18   5   0    0.54    0.53
 -19  -5   0   -1.29    0.85
 -19   5   0    0.46    1.07
 -19   5   0    1.45    1.11
  19   5   0    0.08    0.98
 -19   5   0    0.46    0.51
 -20  -5   0    3.34    1.08
 -20   5   0    4.11    1.22
 -20   5   0    4.45    1.47
  20   5   0    3.64    1.24
 -20   5   0    5.32    1.32
 -21  -5   0    0.32    1.04
 -21   5   0    1.99    1.48
  21   5   0    1.05    1.31
 -21   5   0    2.34    1.23
   0  -6   0   24.40    1.50
   0  -6   0   24.22    1.42
   0  -6   0   23.65    1.19
   0   6   0   20.56    1.14
   0   6   0   23.02    1.48
  -1  -6   0  172.93    7.86
   1  -6   0  173.66    8.02
  -1  -6   0  177.41    8.12
   1  -6   0  169.65    8.17
  -1  -6   0  172.34    8.16
   1   6   0  172.02    7.85
  -1   6   0  178.04    8.19
   1   6   0  172.99    8.16
  -1   6   0  172.80    7.83
  -2  -6   0    2.06    0.56
  -2  -6   0    1.91    0.28
  -2  -6   0    1.55    0.44
   2  -6   0    0.58    0.39
   2  -6   0    1.65    0.38
  -2   6   0    1.61    0.24
   2   6   0    1.58    0.43
  -2   6   0    1.26    0.46
   2   6   0    2.87    0.33
  -2   6   0    1.63    0.41
   3  -6   0   45.92    2.31
  -3  -6   0   48.02    2.59
  -3  -6   0   47.93    2.53
   3  -6   0   45.38    2.55
  -3  -6   0   46.38    2.29
  -3   6   0   49.54    2.37
   3   6   0   46.18    2.27
  -3   6   0   46.95    2.59
   3   6   0   47.06    2.52
  -4  -6   0    0.49    0.33
   4  -6   0    0.68    0.37
  -4  -6   0    0.99    0.28
   4  -6   0    1.14    0.25
  -4   6   0    0.73    0.29
   4   6   0    0.58    0.36
   4   6   0    1.20    0.26
  -4   6   0    1.01    0.42
  -5  -6   0   13.90    0.86
  -5  -6   0   12.67    1.00
   5  -6   0   13.01    1.06
   5   6   0   12.98    0.83
  -5   6   0   13.04    1.12
   5   6   0   12.73    1.00
   5   6   0   11.01    0.99
  -5   6   0   11.34    0.81
  -6  -6   0  154.84    7.19
   6  -6   0  150.19    7.28
  -6  -6   0  153.75    7.04
   6   6   0  151.53    7.25
   6   6   0  156.46    7.17
  -6   6   0  145.78    6.98
  -6   6   0  152.00    7.30
   6   6   0  154.04    7.04
  -7  -6   0   15.82    1.03
  -7  -6   0   14.74    1.09
   7  -6   0   14.87    1.18
  -7   6   0   13.80    0.91
   7   6   0   15.81    1.02
  -7   6   0   14.91    1.25
   7   6   0   14.49    1.10
   7   6   0   14.41    1.15
  -8  -6   0    0.14    0.34
   8  -6   0   -0.14    0.38
  -8  -6   0    0.07    0.28
  -8   6   0    0.33    0.38
   8   6   0   -0.04    0.31
   8   6   0   -0.12    0.41
  -8   6   0    0.35    0.27
  -8   6   0    0.02    0.39
  -9  -6   0    1.16    0.42
  -9   6   0    1.38    0.34
  -9   6   0    1.27    0.49
   9   6   0    1.08    0.35
   9   6   0    0.43    0.49
  -9   6   0    0.50    0.46
 -10  -6   0   20.97    1.38
  10   6   0   19.64    1.53
  10   6   0   19.94    1.24
 -10   6   0   18.91    1.40
 -10   6   0   19.81    1.19
 -10   6   0   19.46    1.54
 -11  -6   0   18.33    1.39
  11   6   0   20.39    1.56
 -11   6   0   16.95    1.53
 -11   6   0   19.25    1.43
 -11   6   0   20.26    1.22
  11   6   0   20.13    1.20
 -12  -6   0    9.26    1.10
 -12   6   0    9.46    0.86
  12   6   0   10.11    1.19
 -12   6   0    8.90    1.17
 -12   6   0   10.76    1.15
 -13  -6   0   -1.23    0.50
 -13   6   0    0.22    0.57
 -13   6   0    0.54    0.59
 -13   6   0    0.09    0.42
  13   6   0    0.37    0.63
 -14  -6   0    3.13    0.78
 -14   6   0    4.24    0.80
  14   6   0    2.47    0.80
 -14   6   0    3.50    0.64
 -14   6   0    2.19    1.20
 -15  -6   0   14.28    1.44
 -15   6   0   14.24    1.46
 -15   6   0   12.34    1.18
  15   6   0   12.07    1.73
 -15   6   0   11.86    1.51
 -15   6   0   15.56    1.48
 -16  -6   0    4.45    0.90
 -16   6   0    3.62    0.98
  16   6   0    3.86    1.02
 -16   6   0    4.93    0.84
 -16   6   0    5.59    1.05
 -16   6   0    5.00    0.82
 -17  -6   0    2.31    0.88
 -17   6   0    1.85    0.73
 -17   6   0    2.17    0.92
 -17   6   0   -0.03    0.93
 -17   6   0    1.36    0.75
  17   6   0    0.52    0.94
 -18  -6   0    4.27    0.98
  18   6   0    2.63    1.04
 -18   6   0    4.27    0.82
 -18   6   0    4.17    0.97
 -18   6   0    2.61    1.17
 -18   6   0    4.08    1.05
 -19  -6   0    4.45    1.20
 -19   6   0    4.81    1.41
 -19   6   0    4.90    1.24
  19   6   0    3.75    1.17
 -19   6   0    4.67    1.09
 -19   6   0    5.57    0.85
 -20  -6   0   -1.24    1.03
 -20   6   0    0.26    1.09
  20   6   0   -1.23    1.17
 -20   6   0   -2.44    1.21
 -20   6   0    0.21    1.22
 -20   6   0    0.26    0.68
   0   7   0    1.47    0.23
   0   7   0    2.30    0.51
  -1  -7   0   50.50    2.47
   1  -7   0   48.63    2.66
  -1  -7   0   54.69    2.79
  -1  -7   0   51.72    2.81
   1  -7   0   52.39    2.85
   1   7   0   51.60    2.46
   1   7   0   52.76    2.84
  -1   7   0   53.37    2.44
  -1   7   0   49.46    2.82
  -2  -7   0   48.86    2.66
  -2  -7   0   49.61    2.67
  -2  -7   0   47.74    2.34
   2  -7   0   46.62    2.46
   2  -7   0   45.34    2.67
  -2   7   0   48.91    2.71
  -2   7   0   47.06    2.30
   2   7   0   49.03    2.69
  -2   7   0   51.51    2.54
   2   7   0   47.08    2.32
  -3  -7   0  201.57    9.04
  -3  -7   0  204.87    9.36
   3  -7   0  199.56    9.40
  -3  -7   0  191.25    9.36
   3  -7   0  188.78    9.08
   3   7   0  196.00    9.33
  -3   7   0  200.13    9.40
  -3   7   0  200.93    9.15
   3   7   0  202.24    9.03
  -3   7   0  202.10    9.00
  -4  -7   0   26.96    1.68
  -4  -7   0   29.84    1.47
  -4  -7   0   25.79    1.75
   4  -7   0   26.17    1.74
   4  -7   0   24.93    1.41
   4   7   0   26.63    1.42
  -4   7   0   26.43    1.75
  -4   7   0   25.47    1.50
   4   7   0   26.97    1.71
   5  -7   0   99.79    5.08
  -5  -7   0   96.64    4.75
   5  -7   0  111.82    4.70
  -5  -7   0   98.57    4.98
  -5  -7   0  101.42    5.13
   5   7   0  101.29    4.74
  -5   7   0   94.12    4.75
   5   7   0  103.96    4.99
  -5   7   0  101.09    5.09
  -6  -7   0  145.20    6.81
   6  -7   0  141.92    6.91
  -6  -7   0  149.20    6.61
  -6   7   0  135.64    6.55
  -6   7   0  142.95    6.92
   6   7   0  142.56    6.78
   6   7   0  142.32    6.59
   6   7   0  135.09    6.81
  -7  -7   0  132.18    6.19
  -7  -7   0  132.97    6.03
   7  -7   0  128.15    6.30
   7   7   0  127.12    6.01
  -7   7   0  119.92    5.94
   7   7   0  128.62    6.26
  -7   7   0  129.64    6.32
   7   7   0  126.84    6.17
  -8  -7   0   24.06    1.59
  -8  -7   0   26.33    1.52
   8  -7   0   25.30    1.74
   8   7   0   25.06    1.48
   8   7   0   25.16    1.58
  -8   7   0   23.76    1.57
  -8   7   0   21.93    1.36
  -8   7   0   23.41    1.72
   8   7   0   21.94    1.66
  -9  -7   0   19.02    1.30
  -9  -7   0   18.31    1.33
  -9   7   0   17.52    1.36
  -9   7   0   18.83    1.57
   9   7   0   18.38    1.49
   9   7   0   19.84    1.33
  -9   7   0   17.28    1.14
 -10  -7   0   31.48    1.85
  10   7   0   31.25    1.82
 -10   7   0   29.42    2.08
 -10   7   0   31.00    1.91
  10   7   0   30.25    1.99
 -10   7   0   29.81    1.68
 -11  -7   0   20.03    1.45
 -11   7   0   18.53    1.24
 -11   7   0   19.08    1.68
  11   7   0   18.82    1.29
  11   7   0   19.60    1.58
 -11   7   0   19.79    1.44
 -12  -7   0    3.38    0.67
  12   7   0    3.30    0.52
 -12   7   0    2.70    0.72
  12   7   0    3.42    0.84
 -12   7   0    2.95    0.79
 -12   7   0    3.42    0.58
  13   7   0   34.45    2.31
 -13   7   0   34.47    1.98
  13   7   0   39.04    1.91
 -13   7   0   33.58    2.37
 -13   7   0   33.83    2.24
 -14  -7   0    0.38    0.72
  14   7   0    1.08    0.88
 -14   7   0    1.33    0.73
 -14   7   0    1.02    0.55
 -14   7   0    0.86    0.72
 -15  -7   0   42.24    2.50
  15   7   0   38.47    2.52
 -15   7   0   38.17    2.55
 -15   7   0   36.73    2.47
 -15   7   0   35.90    2.19
 -15   7   0   37.41    2.43
 -16  -7   0    2.15    0.87
 -16   7   0    3.22    0.93
  16   7   0    0.96    0.86
 -16   7   0    2.71    0.87
 -16   7   0    2.06    0.75
 -16   7   0    0.67    0.93
 -17  -7   0    8.36    1.20
 -17   7   0   10.22    1.61
 -17   7   0    8.64    1.28
 -17   7   0    7.46    1.34
  17   7   0    6.73    1.25
 -17   7   0   11.04    1.38
 -18  -7   0    0.41    0.98
  18   7   0    0.11    0.97
 -18   7   0    1.11    1.03
 -18   7   0    0.89    0.86
 -18   7   0    0.95    0.83
 -19  -7   0   11.19    1.47
 -19   7   0   14.13    1.69
  19   7   0    6.59    1.47
 -19   7   0    8.11    1.58
 -19   7   0   10.49    1.65
 -19   7   0    9.68    1.35
 -20  -7   0   -3.27    1.85
 -20  -7   0    1.56    1.23
 -20   7   0   -0.18    0.85
 -20   7   0    0.61    1.28
 -20   7   0   -1.16    1.35
  20   7   0   -0.86    1.30
 -20   7   0   -0.30    1.13
   0  -8   0    2.10    0.54
   0  -8   0    2.21    0.51
   0   8   0    2.02    0.28
   0   8   0    1.49    0.49
   1  -8   0  118.71    5.77
   1  -8   0  122.65    5.98
  -1  -8   0  124.00    5.55
  -1  -8   0  119.08    5.87
  -1  -8   0  120.72    5.95
  -1   8   0  115.44    5.50
   1   8   0  120.30    5.52
  -1   8   0  122.95    5.99
   1   8   0  119.58    5.95
   2  -8   0   56.84    3.18
  -2  -8   0   59.88    2.78
  -2  -8   0   56.86    3.13
  -2  -8   0   57.50    3.16
   2  -8   0   52.79    2.91
  -2   8   0   58.53    2.72
   2   8   0   57.79    3.14
   2   8   0   56.77    2.74
  -2   8   0   58.75    3.21
  -3  -8   0   54.61    3.12
   3  -8   0   56.25    3.15
  -3  -8   0   58.70    2.77
  -3  -8   0   55.05    3.11
   3  -8   0   55.10    2.85
   3   8   0   56.23    2.74
  -3   8   0   60.69    2.95
  -3   8   0   55.36    3.17
   3   8   0   57.59    3.12
  -3   8   0   57.41    2.71
  -4  -8   0   28.39    1.87
  -4  -8   0   26.48    1.90
   4  -8   0   27.89    1.89
  -4  -8   0   29.62    1.55
   4  -8   0   27.03    1.54
  -4   8   0   26.03    1.91
  -4   8   0   29.04    1.66
   4   8   0   27.27    1.51
   4   8   0   29.55    1.89
  -4   8   0   29.42    1.48
  -5  -8   0    1.92    0.42
   5  -8   0    2.08    0.37
   5  -8   0    1.18    0.55
  -5  -8   0    2.37    0.58
  -5  -8   0    1.83    0.65
  -5   8   0    1.51    0.45
   5   8   0    0.96    0.34
  -5   8   0    1.10    0.57
   5   8   0    2.05    0.57
  -6  -8   0    0.53    0.43
   6  -8   0    0.22    0.48
  -6  -8   0    1.23    0.61
  -6  -8   0    0.62    0.38
   6  -8   0    0.96    0.29
   6   8   0    0.10    0.48
  -6   8   0    0.93    0.53
   6   8   0   -0.06    0.31
  -6   8   0    0.08    0.37
   6   8   0    0.77    0.47
  -7  -8   0   86.24    4.79
   7  -8   0   96.72    4.78
  -7  -8   0   91.89    4.40
  -7  -8   0   98.21    4.66
   7   8   0   86.90    4.65
  -7   8   0   90.21    4.74
   7   8   0   88.53    4.37
   7   8   0   94.07    4.60
  -7   8   0   84.88    4.32
   8  -8   0   10.49    1.27
  -8  -8   0    8.54    0.92
  -8  -8   0   10.88    1.09
  -8   8   0    9.20    0.82
  -8   8   0    9.46    1.22
   8   8   0    7.85    1.13
   8   8   0    9.89    1.11
   8   8   0    9.39    0.89
  -9  -8   0    3.62    0.65
  -9  -8   0    3.39    0.64
   9   8   0    3.55    0.78
  -9   8   0    4.06    0.58
  -9   8   0    4.06    0.84
  -9   8   0    3.83    0.72
   9   8   0    4.01    0.69
 -10  -8   0    3.85    0.70
 -10   8   0    2.89    0.55
 -10   8   0    2.99    0.69
  10   8   0    3.37    0.64
 -10   8   0    2.92    0.79
  10   8   0    3.25    0.79
 -11  -8   0    0.14    0.52
 -11   8   0   -0.11    0.53
  11   8   0    0.81    0.64
 -11   8   0    0.12    0.66
 -11   8   0   -0.15    0.41
  11   8   0    0.36    0.46
 -12  -8   0   10.05    1.23
 -12   8   0    9.66    1.00
 -12   8   0   10.26    1.61
  12   8   0   10.68    1.35
  12   8   0   10.30    1.10
 -12   8   0   11.61    1.27
 -13  -8   0    0.41    0.61
 -13   8   0    1.05    0.55
  13   8   0    0.44    0.47
 -13   8   0    1.32    0.78
  13   8   0    0.42    1.24
 -13   8   0    0.03    0.72
 -14  -8   0    2.06    0.78
 -14   8   0    1.61    0.87
 -14   8   0    1.79    0.64
 -14   8   0    1.79    0.78
  14   8   0    1.58    0.82
  14   8   0    1.98    0.54
 -15  -8   0    6.28    1.08
 -15   8   0    4.74    1.08
 -15   8   0    6.07    0.89
 -15   8   0    4.83    1.04
  15   8   0    5.11    1.06
 -16  -8   0    0.92    0.90
 -16   8   0   -0.74    0.88
 -16   8   0    0.17    0.73
 -16   8   0    1.18    0.94
 -16   8   0    0.84    0.85
  16   8   0   -0.13    0.79
 -17  -8   0    1.22    0.93
 -17  -8   0    1.05    1.35
  17   8   0   -0.69    0.91
 -17   8   0    1.53    0.86
 -17   8   0   -0.63    1.01
 -17   8   0    1.00    0.97
 -17   8   0    0.77    0.92
 -18  -8   0    1.26    0.99
 -18  -8   0    3.87    1.67
 -18   8   0    2.20    1.13
 -18   8   0    2.03    0.98
 -18   8   0    1.76    1.02
 -18   8   0    0.58    1.18
 -19  -8   0    0.60    1.16
 -19  -8   0    0.63    1.81
 -19   8   0    0.40    1.03
 -19   8   0   -0.89    1.32
 -19   8   0    0.60    1.07
 -19   8   0    0.00    1.20
  19   8   0   -0.75    1.24
   0  -9   0    0.08    0.46
   0  -9   0    0.13    0.39
   0   9   0    0.22    0.49
   0   9   0    0.13    0.21
  -1  -9   0   44.24    2.63
   1  -9   0   44.00    2.64
  -1  -9   0   43.33    2.56
   1  -9   0   41.48    2.45
  -1  -9   0   46.27    2.22
   1   9   0   48.23    2.69
  -1   9   0   44.90    2.15
  -1   9   0   42.33    2.64
   1   9   0   43.71    2.16
   2  -9   0   26.31    1.87
  -2  -9   0   25.99    1.84
   2  -9   0   24.44    1.63
  -2  -9   0   26.57    1.84
  -2  -9   0   28.35    1.46
   2   9   0   27.15    1.41
  -2   9   0   26.84    1.37
  -2   9   0   25.37    1.88
   2   9   0   27.23    1.87
   3  -9   0    6.48    0.99
  -3  -9   0    5.65    0.61
   3   9   0    4.15    0.53
   4  -9   0   68.21    3.53
   4  -9   0   75.07    3.98
  -4  -9   0   71.88    3.88
  -4  -9   0   74.56    3.52
  -4  -9   0   70.14    3.93
  -4   9   0   72.87    3.96
   4   9   0   72.18    3.48
   4   9   0   73.09    3.91
  -4   9   0   73.59    3.44
  -5  -9   0   16.07    1.43
  -5  -9   0   16.28    1.14
   5  -9   0   17.13    1.08
   5  -9   0   18.08    1.56
  -5  -9   0   16.76    1.51
  -5   9   0   19.00    1.61
  -5   9   0   17.47    1.24
   5   9   0   17.04    1.51
   5   9   0   16.24    1.09
  -5   9   0   17.18    1.06
  -6  -9   0    7.13    1.10
  -6  -9   0    5.79    0.77
   6  -9   0    8.19    0.64
  -6  -9   0    6.57    1.01
   6  -9   0    7.40    1.10
   6   9   0    5.01    0.89
   6   9   0    4.48    0.82
  -6   9   0    8.09    1.14
   6   9   0    4.93    0.69
  -6   9   0    6.97    0.82
  -7  -9   0    2.97    0.92
  -7  -9   0    3.23    0.57
   7  -9   0    2.02    0.72
  -7  -9   0    3.57    0.73
  -7   9   0    3.22    0.77
  -7   9   0    4.00    0.61
   7   9   0    3.28    0.80
   7   9   0    2.24    0.67
   7   9   0    3.23    0.51
  -8  -9   0    6.72    0.91
  -8  -9   0    5.75    0.91
   8  -9   0    6.51    0.98
  -8  -9   0    6.64    1.18
  -8   9   0    7.20    0.80
   8   9   0    5.90    0.88
   8   9   0    6.72    0.82
  -8   9   0    7.56    1.19
   8   9   0    6.36    1.11
  -9  -9   0    2.38    0.86
  -9  -9   0    1.99    0.58
  -9  -9   0    2.30    0.68
  -9   9   0    2.39    0.53
   9   9   0    1.51    0.72
   9   9   0    1.91    0.62
  -9   9   0    1.73    0.78
 -10  -9   0   17.19    1.77
 -10  -9   0   17.03    1.40
 -10   9   0   16.70    1.49
 -10   9   0   16.94    1.22
 -10   9   0   17.70    1.84
  10   9   0   18.48    1.53
  10   9   0   17.91    1.65
 -11  -9   0   18.86    1.89
 -11  -9   0   19.33    1.57
 -11   9   0   20.36    1.96
  11   9   0   19.89    1.76
 -11   9   0   18.14    1.35
  11   9   0   21.37    1.63
 -11   9   0   22.55    1.71
 -12  -9   0   11.75    1.72
 -12  -9   0   14.08    1.82
  12   9   0   16.15    1.83
  12   9   0   16.37    1.44
 -12   9   0   13.97    1.83
 -12   9   0   14.50    1.20
 -13  -9   0   89.59    4.53
 -13  -9   0   86.06    5.11
 -13   9   0   87.96    4.85
  13   9   0   88.17    4.72
 -13   9   0   88.90    4.59
  13   9   0   91.04    4.37
 -13   9   0   76.62    4.22
 -14  -9   0   17.84    2.18
 -14  -9   0   17.63    1.74
 -14   9   0   16.72    2.15
 -14   9   0   15.61    1.40
  14   9   0   19.49    1.49
 -14   9   0   18.14    1.75
  14   9   0   19.44    1.73
 -15  -9   0   33.27    2.38
 -15  -9   0   29.26    2.76
 -15   9   0   33.31    2.73
 -15   9   0   35.31    2.45
 -15   9   0   29.29    2.05
  15   9   0   34.71    2.49
  15   9   0   36.48    2.06
 -16  -9   0    2.67    1.09
 -16  -9   0    5.89    1.57
 -16   9   0    4.09    1.22
 -16   9   0    2.73    0.98
 -16   9   0    3.10    1.11
  16   9   0    4.37    1.16
 -16   9   0    3.04    0.88
 -17  -9   0   16.59    2.33
 -17  -9   0   15.65    1.95
 -17   9   0   15.21    2.25
 -17   9   0   13.62    1.59
  17   9   0   14.31    1.96
 -17   9   0   12.01    1.86
 -17   9   0   16.71    1.94
 -18  -9   0    1.52    1.65
 -18  -9   0    0.79    1.07
 -18   9   0   -1.71    1.10
 -18   9   0   -1.99    1.12
 -18   9   0    0.32    1.11
 -18   9   0    0.28    0.97
  18   9   0   -2.35    1.18
 -19  -9   0   -0.08    1.80
 -19  -9   0    1.66    1.20
 -19   9   0    0.48    1.37
 -19   9   0    2.96    1.34
  19   9   0    0.21    1.48
 -19   9   0    2.00    1.13
 -19   9   0    1.55    1.22
   0 -10   0    2.21    0.59
   0 -10   0    1.77    0.62
   0  10   0    1.76    0.32
   0  10   0    1.94    0.64
   1 -10   0   41.45    2.54
  -1 -10   0   40.61    2.03
  -1 -10   0   37.80    2.41
   1 -10   0   36.51    2.31
  -1 -10   0   39.49    2.50
   1  10   0   43.96    2.60
  -1  10   0   38.19    1.94
   1  10   0   38.06    1.96
  -1  10   0   37.86    2.53
  -2 -10   0    2.47    0.70
  -2 -10   0    1.79    0.73
  -2 -10   0    2.53    0.45
   2 -10   0    2.13    0.63
   2 -10   0    1.01    0.54
  -2  10   0    1.20    0.65
   2  10   0    2.10    0.71
  -2  10   0    2.13    0.34
   2  10   0    1.77    0.36
  -3 -10   0   53.73    3.08
  -3 -10   0   51.86    3.07
   3 -10   0   51.73    3.10
  -3 -10   0   53.50    2.62
   3 -10   0   49.10    2.73
   3  10   0   50.98    2.56
  -3  10   0   53.68    3.16
  -3  10   0   49.42    2.50
   3  10   0   52.96    3.11
  -4 -10   0  225.13    9.97
   4 -10   0  212.66   10.02
  -4 -10   0  202.63   10.40
   4 -10   0  227.03   10.53
  -4 -10   0  226.21   10.45
   4  10   0  213.30    9.93
  -4  10   0  216.80   10.49
  -4  10   0  215.26    9.87
   4  10   0  217.74   10.40
  -5 -10   0   25.83    1.55
  -5 -10   0   24.37    2.01
  -5 -10   0   26.38    1.95
   5 -10   0   25.03    1.49
   5 -10   0   27.22    2.05
  -5  10   0   24.64    1.40
  -5  10   0   25.49    1.97
   5  10   0   24.69    1.49
   5  10   0   26.00    2.00
   6 -10   0    8.51    0.74
  -6 -10   0    7.52    1.22
  -6 -10   0    7.33    0.88
   6 -10   0    6.33    1.06
  -6 -10   0    7.21    1.18
  -6  10   0    6.20    0.90
   6  10   0    8.56    1.29
  -6  10   0    7.12    1.11
  -6  10   0    7.08    0.72
  -7 -10   0   16.87    1.28
  -7 -10   0   16.00    1.75
  -7 -10   0   16.90    1.58
   7 -10   0   17.11    1.63
   7  10   0   16.37    1.60
   7  10   0   18.98    1.66
   7  10   0   16.60    1.22
  -7  10   0   15.60    1.24
  -7  10   0   18.06    1.78
  -8 -10   0   10.07    1.06
  -8 -10   0    9.53    1.30
  -8 -10   0    8.17    1.42
   8 -10   0    8.18    1.23
  -8  10   0    5.95    1.12
   8  10   0    6.06    0.79
   8  10   0    9.53    1.36
  -8  10   0    8.06    0.92
   8  10   0    8.62    1.30
  -9 -10   0   -0.08    1.43
  -9 -10   0   -0.58    0.53
   9  10   0    0.34    0.69
   9  10   0   -0.42    0.59
  -9  10   0   -0.32    0.48
  -9  10   0   -0.26    0.78
 -10 -10   0   -0.38    0.81
 -10 -10   0   -0.05    0.61
 -10  10   0    0.55    1.09
  10  10   0    0.36    0.68
 -10  10   0    0.05    0.51
 -10  10   0   -0.29    0.92
 -11 -10   0    1.60    0.68
 -11 -10   0    1.18    0.96
 -11  10   0    0.78    0.54
  11  10   0    1.48    0.76
  11  10   0    1.55    0.73
 -11  10   0    1.39    0.76
 -11  10   0   -0.49    0.78
 -12 -10   0    2.08    1.08
 -12 -10   0    3.17    0.82
 -12  10   0    2.19    1.07
  12  10   0    2.87    0.80
 -12  10   0    1.84    0.63
 -12  10   0    2.64    0.84
  12  10   0    4.14    0.92
 -13 -10   0    2.95    1.22
 -13 -10   0    2.75    0.83
 -13  10   0    2.86    1.18
 -13  10   0    2.81    0.91
 -13  10   0    3.56    0.72
  13  10   0    4.71    1.06
  13  10   0    3.51    0.82
 -14 -10   0    6.50    1.16
 -14 -10   0    4.26    1.32
 -14  10   0    4.52    1.05
  14  10   0    4.97    0.89
 -14  10   0    4.30    0.79
 -14  10   0    4.64    1.55
 -15 -10   0   -0.26    1.28
 -15 -10   0    0.29    0.84
  15  10   0    0.35    0.74
 -15  10   0    0.11    0.71
 -15  10   0    1.04    0.98
  15  10   0    2.40    0.95
 -16 -10   0    6.11    1.73
 -16 -10   0    5.83    1.22
  16  10   0    5.05    1.24
 -16  10   0    3.87    1.29
 -16  10   0    4.30    0.91
 -16  10   0    4.10    1.10
 -16  10   0    4.03    1.38
 -17 -10   0    0.95    1.54
 -17 -10   0    0.97    1.16
 -17  10   0   -0.19    1.15
 -17  10   0    1.42    1.10
  17  10   0   -0.05    1.17
 -17  10   0    0.97    1.34
 -17  10   0    1.28    0.87
 -18 -10   0   -0.52    1.16
 -18 -10   0    0.84    1.78
 -18  10   0   -1.02    1.25
 -18  10   0    1.05    1.41
 -18  10   0    1.06    0.95
 -18  10   0    0.86    1.22
  18  10   0   -1.26    1.33
   0 -11   0    3.30    0.75
   0 -11   0    1.95    0.62
   0  11   0    1.40    0.31
   0  11   0    1.80    0.74
  -1 -11   0    4.03    0.92
   1 -11   0    3.92    0.83
  -1 -11   0    3.29    0.73
   1 -11   0    3.08    0.74
   1  11   0    2.72    0.82
  -1  11   0    3.42    0.41
  -1  11   0    2.63    0.80
   1  11   0    3.34    0.43
   2 -11   0    1.91    0.68
  -2 -11   0    2.79    0.50
   2 -11   0    1.77    0.72
  -2 -11   0    2.78    0.83
  -2 -11   0    1.91    0.68
   2  11   0    2.28    0.39
  -2  11   0    1.85    0.76
   2  11   0    1.81    0.75
  -2  11   0    2.37    0.36
   3 -11   0    0.26    0.50
  -3 -11   0   -0.12    0.37
   3 -11   0   -0.63    0.52
  -3 -11   0    0.12    0.69
  -3 -11   0    0.79    0.62
   3  11   0    0.15    0.30
   3  11   0    0.73    0.63
  -3  11   0    0.40    0.25
  -3  11   0    0.38    0.61
   4 -11   0    0.30    0.61
  -4 -11   0    2.20    0.51
  -4 -11   0    2.08    0.87
   4 -11   0    0.98    0.52
  -4 -11   0    1.41    0.65
   4  11   0    1.27    0.39
  -4  11   0    0.94    0.69
  -4  11   0    0.91    0.32
   4  11   0    0.93    0.72
  -5 -11   0    0.80    0.64
  -5 -11   0    1.32    0.51
   5 -11   0    0.80    0.70
  -5 -11   0    1.06    0.92
   5 -11   0    0.30    0.43
   5  11   0    1.59    0.79
  -5  11   0    0.86    0.34
  -5  11   0    0.94    0.77
   5  11   0    0.66    0.40
  -6 -11   0   22.10    1.54
  -6 -11   0   22.22    1.96
  -6 -11   0   22.40    2.07
   6 -11   0   24.20    1.42
   6 -11   0   25.43    2.05
  -6  11   0   22.94    1.35
   6  11   0   20.75    1.45
  -6  11   0   25.37    2.06
   6  11   0   22.68    2.01
  -7 -11   0    0.32    0.60
  -7 -11   0   -0.30    0.47
   7 -11   0    0.48    0.37
   7 -11   0   -0.04    0.69
  -7 -11   0    0.21    0.79
   7  11   0   -0.26    0.44
   7  11   0    0.33    0.73
   7  11   0    0.53    0.70
  -7  11   0    0.23    0.40
  -7  11   0    0.02    0.80
  -8 -11   0   45.07    2.78
  -8 -11   0   42.69    2.39
   8  11   0   39.02    2.30
   8  11   0   41.66    2.75
   8  11   0   36.14    2.98
  -8  11   0   40.19    2.96
  -9 -11   0    2.85    0.74
  -9 -11   0    2.08    1.02
  -9  11   0    2.93    0.67
   9  11   0    2.79    0.89
   9  11   0    3.50    0.92
 -10 -11   0   26.96    2.52
 -10 -11   0   30.51    2.07
  10  11   0   28.71    2.31
  10  11   0   35.29    2.39
 -10  11   0   30.01    3.04
 -10  11   0   30.29    2.18
 -10  11   0   28.91    1.80
 -11 -11   0    0.77    1.00
 -11  11   0    0.25    0.58
  11  11   0    2.00    0.77
 -11  11   0    1.27    0.74
  11  11   0    0.67    0.81
 -11  11   0    0.34    0.97
 -12 -11   0    7.94    1.57
 -12 -11   0    7.21    1.10
 -12  11   0    6.34    0.98
  12  11   0    9.01    1.47
  12  11   0    6.07    1.06
 -12  11   0    8.75    1.53
 -12  11   0    6.53    1.20
 -13 -11   0   -0.54    1.12
 -13 -11   0    0.41    0.88
 -13  11   0    0.44    0.83
 -13  11   0    0.01    0.59
 -13  11   0    0.52    1.06
  13  11   0    0.82    0.85
  13  11   0    2.05    0.88
 -14 -11   0   31.22    2.49
 -14 -11   0   33.01    2.93
 -14  11   0   30.78    3.02
  14  11   0   36.42    2.52
 -14  11   0   31.51    2.48
 -14  11   0   30.49    1.87
  14  11   0   34.46    2.39
 -15 -11   0   -0.02    1.09
 -15 -11   0    0.57    1.38
 -15  11   0   -0.16    1.05
  15  11   0    1.27    0.92
 -15  11   0    1.50    1.28
  15  11   0    2.97    1.09
 -15  11   0    1.38    0.63
 -16 -11   0   32.13    3.23
 -16 -11   0   30.66    2.66
 -16  11   0   32.00    2.47
  16  11   0   32.19    2.37
 -16  11   0   28.10    2.60
 -16  11   0   30.78    3.17
  16  11   0   34.43    2.72
 -16  11   0   26.69    1.75
 -17 -11   0   -1.35    1.21
 -17 -11   0   -0.65    1.66
 -17  11   0    1.79    1.15
 -17  11   0   -0.38    1.23
 -17  11   0   -1.13    1.42
  17  11   0   -0.42    1.33
   0 -12   0    5.55    0.95
   0 -12   0    6.56    1.11
   0  12   0    3.27    0.88
   0  12   0    5.66    0.60
   1 -12   0   -0.51    0.65
  -1 -12   0   -0.63    0.69
   1 -12   0    0.30    0.59
  -1 -12   0    0.19    0.62
  -1  12   0   -1.39    0.66
   1  12   0   -0.32    0.70
   1  12   0    0.13    0.29
  -1  12   0    0.16    0.28
  -2 -12   0   41.75    2.82
   2 -12   0   44.05    2.98
  -2 -12   0   47.22    2.34
   2 -12   0   38.91    2.56
  -2 -12   0   45.76    2.96
  -2  12   0   42.97    2.16
  -2  12   0   42.69    3.34
   2  12   0   43.65    2.99
   2  12   0   43.22    2.21
  -3 -12   0   57.69    2.82
   3 -12   0   51.80    2.99
  -3 -12   0   57.14    3.39
  -3 -12   0   54.84    3.37
  -3  12   0   51.85    2.64
   3  12   0   57.23    3.48
   3  12   0   51.83    2.71
   4 -12   0   53.43    4.54
  -4 -12   0   64.59    3.63
  -4 -12   0   59.43    2.98
  -4 -12   0   55.00    3.55
   4 -12   0   55.48    3.06
  -4  12   0   55.68    2.80
  -4  12   0   56.01    4.01
   4  12   0   55.48    2.89
   4  12   0   62.43    3.65
  -5 -12   0    7.94    0.98
  -5 -12   0    8.53    1.38
   5 -12   0    3.80    0.99
  -5 -12   0    6.19    1.46
   5 -12   0    6.17    0.80
  -5  12   0    6.48    0.69
  -5  12   0    5.76    1.14
   5  12   0    7.08    1.20
   5  12   0    7.63    0.88
  -6 -12   0    1.06    0.58
  -6 -12   0    0.26    0.94
   6 -12   0    1.53    0.82
  -6 -12   0    0.23    0.74
   6 -12   0    1.26    0.49
   6  12   0   -0.01    0.44
  -6  12   0    0.71    0.87
   6  12   0    0.18    0.81
  -6  12   0    0.50    0.36
  -7 -12   0    0.22    0.70
   7 -12   0    0.24    0.44
  -7 -12   0    0.58    0.58
   7 -12   0   -0.51    0.77
  -7 -12   0   -0.70    0.86
  -7  12   0   -0.23    0.82
   7  12   0   -0.15    0.47
   7  12   0    0.44    0.84
  -7  12   0    0.27    0.40
   7  12   0    1.48    0.78
  -8 -12   0    0.96    1.09
  -8 -12   0    0.18    0.62
   8  12   0    0.80    0.88
   8  12   0    1.74    0.85
  -8  12   0   -0.59    0.93
  -8  12   0    0.15    0.43
  -9 -12   0   12.11    1.88
  -9 -12   0   10.45    1.38
   9  12   0   11.74    1.78
  -9  12   0   13.36    2.09
   9  12   0   15.22    1.66
 -10 -12   0   12.82    1.92
 -10 -12   0   12.30    1.50
  10  12   0   15.44    1.89
 -10  12   0   13.54    2.17
 -11 -12   0    1.98    1.23
 -11 -12   0    0.69    0.79
  11  12   0    2.98    0.94
 -11  12   0    1.12    0.78
 -11  12   0    1.19    1.15
  11  12   0   -0.16    0.94
 -12 -12   0   27.57    2.24
 -12 -12   0   22.76    2.67
  12  12   0   31.19    2.51
 -12  12   0   30.43    2.95
 -12  12   0   28.27    2.30
  12  12   0   33.14    2.44
 -13 -12   0   14.89    1.69
 -13 -12   0   18.94    2.52
 -13  12   0   16.98    2.52
  13  12   0   19.69    2.14
 -13  12   0   16.70    1.94
 -14 -12   0    2.83    1.52
 -14 -12   0    2.08    1.15
 -14  12   0    1.16    1.43
  14  12   0    3.94    1.13
 -14  12   0    2.06    1.12
 -15 -12   0    0.76    1.16
 -15 -12   0    4.03    1.66
 -15  12   0   -0.72    1.45
  15  12   0    0.16    1.07
 -15  12   0    1.27    1.12
 -15  12   0    2.31    1.09
 -16 -12   0   -0.22    1.72
 -16 -12   0    0.61    1.29
 -16  12   0    0.12    1.22
 -16  12   0    0.71    1.57
  16  12   0    0.88    1.18
  16  12   0    2.79    1.27
 -16  12   0    1.61    1.67
   0 -13   0    2.54    0.77
   0 -13   0    1.50    0.89
   0  13   0    1.33    0.88
   0  13   0    0.37    0.33
   1 -13   0    2.25    0.91
  -1 -13   0    2.80    0.85
  -1 -13   0    3.34    1.06
   1 -13   0    2.73    0.84
  -1  13   0    2.84    0.43
   1  13   0    2.87    0.45
   1  13   0    0.45    0.88
  -1  13   0    1.25    0.87
   2 -13   0   24.41    2.16
  -2 -13   0   24.62    2.15
   2 -13   0   23.81    1.89
  -2 -13   0   22.49    2.14
   2  13   0   24.41    1.43
  -2  13   0   26.45    2.27
  -2  13   0   24.36    1.37
   2  13   0   23.84    2.22
  -3 -13   0   73.87    4.19
   3 -13   0   64.73    3.65
  -3 -13   0   72.98    3.48
   3 -13   0   68.74    4.08
  -3 -13   0   63.10    4.01
   3  13   0   66.35    3.35
  -3  13   0   73.90    4.21
   3  13   0   68.54    4.17
  -3  13   0   64.90    3.27
  -4 -13   0    0.40    0.79
   4 -13   0    1.09    0.68
  -4 -13   0    0.93    0.97
  -4 -13   0    1.29    0.59
   4 -13   0    1.52    0.83
  -4  13   0    1.84    0.89
  -4  13   0    1.52    0.40
   4  13   0    0.81    0.95
   4  13   0    1.54    0.48
   5 -13   0    0.87    0.86
  -5 -13   0    1.55    1.28
  -5 -13   0    2.54    0.69
  -5 -13   0    3.06    1.01
   5 -13   0    2.17    0.68
   5  13   0    1.02    0.93
   5  13   0    2.61    0.54
  -5  13   0    3.07    1.03
  -5  13   0    2.33    0.46
  -6 -13   0   68.66    4.42
   6 -13   0   73.44    4.40
   6 -13   0   80.00    3.69
  -6 -13   0   76.92    3.78
  -6 -13   0   68.79    4.59
  -6  13   0   77.30    4.51
   6  13   0   70.54    4.42
   6  13   0   70.63    3.66
  -6  13   0   68.89    3.52
   7 -13   0    0.86    0.52
  -7 -13   0    1.16    0.73
  -7 -13   0    1.37    1.23
   7  13   0    0.16    0.97
  -7  13   0    0.02    0.98
   7  13   0    0.99    0.55
  -7  13   0    0.11    0.40
  -8 -13   0   20.67    2.37
  -8 -13   0   22.96    1.76
  -8  13   0   17.79    2.23
   8  13   0   20.58    2.60
  -8  13   0   21.21    1.39
  -9 -13   0    3.46    0.90
  -9 -13   0    4.05    1.35
  -9  13   0    3.51    0.68
  -9  13   0    2.35    1.19
 -10 -13   0    0.45    0.81
 -10 -13   0    1.53    1.38
 -10  13   0    1.82    1.27
  10  13   0    4.15    1.08
 -10  13   0    2.28    0.65
 -11 -13   0   16.79    2.37
 -11 -13   0   13.47    1.84
 -11  13   0   17.37    1.77
  11  13   0   18.90    1.90
 -11  13   0   16.40    2.39
 -12 -13   0    1.03    1.02
 -12 -13   0    0.69    1.43
  12  13   0    0.63    1.21
 -12  13   0    1.20    1.04
 -12  13   0    0.36    1.41
 -13 -13   0    2.21    1.53
 -13 -13   0    4.54    1.19
  13  13   0    3.31    1.28
 -13  13   0    3.44    1.62
 -13  13   0    5.74    1.29
 -14 -13   0   31.17    2.70
 -14 -13   0   29.22    3.29
  14  13   0   33.92    2.88
 -14  13   0   30.59    2.69
 -14  13   0   27.23    3.44
 -15 -13   0    4.52    1.87
 -15 -13   0   -0.61    1.30
  15  13   0    1.11    1.29
 -15  13   0    0.10    1.10
 -15  13   0    0.64    1.63
 -15  13   0    0.50    1.24
   0 -14   0    2.58    0.90
   0 -14   0    1.68    1.01
   0  14   0    0.11    0.90
   0  14   0    1.87    0.41
   1 -14   0   10.02    1.42
  -1 -14   0   13.08    1.78
   1 -14   0   13.75    1.75
  -1 -14   0   11.29    1.74
   1  14   0    8.67    0.84
  -1  14   0   11.21    1.74
  -1  14   0    9.11    0.81
   1  14   0   10.50    1.60
  -2 -14   0   17.05    1.96
  -2 -14   0   19.10    2.08
   2 -14   0   18.16    1.97
   2 -14   0   14.66    1.69
  -2  14   0   16.21    1.06
  -2  14   0   20.65    2.21
   2  14   0   15.59    1.14
   2  14   0   16.44    2.17
  -3 -14   0    2.96    1.18
   3 -14   0    2.17    0.94
  -3 -14   0    2.36    0.95
   3 -14   0    0.58    0.80
  -3  14   0    3.45    1.11
  -3  14   0    1.16    0.39
   3  14   0    0.18    0.97
   3  14   0    1.62    0.48
   4 -14   0   62.94    3.43
   4 -14   0   66.40    4.01
  -4 -14   0   64.41    3.33
  -4 -14   0   67.89    4.10
  -4 -14   0   57.36    4.39
  -4  14   0   58.92    3.04
   4  14   0   60.03    3.17
  -4  14   0   65.70    4.10
   4  14   0   65.48    4.04
  -5 -14   0    7.53    0.97
  -5 -14   0    7.86    1.57
   5 -14   0    5.99    0.96
   5  14   0    7.28    1.44
   5  14   0    8.19    0.99
  -5  14   0    7.59    0.77
  -5  14   0    7.19    1.33
   6 -14   0    9.08    1.11
  -6 -14   0    7.31    1.61
  -6 -14   0    7.47    1.04
   6  14   0   10.20    1.09
  -6  14   0    7.77    1.49
   6  14   0    8.01    1.52
  -6  14   0    8.34    0.85
  -7 -14   0    2.73    1.40
   7 -14   0    5.87    0.77
  -7 -14   0    4.28    0.94
  -7  14   0    3.96    0.60
  -7  14   0    3.53    1.34
   7  14   0    3.51    1.30
  -8 -14   0   12.84    1.61
  -8 -14   0   12.06    1.97
   8  14   0   10.94    1.63
  -8  14   0   11.83    1.87
  -8  14   0   11.85    1.06
  -9 -14   0    1.34    1.49
   9  14   0    0.38    1.20
  -9  14   0    0.84    0.57
  -9  14   0    0.84    1.29
 -10 -14   0    9.54    1.93
 -10 -14   0    6.72    1.23
  10  14   0    8.74    1.62
 -10  14   0    8.53    1.70
 -10  14   0    8.42    1.15
 -11 -14   0    4.05    1.68
 -11 -14   0    1.25    1.05
 -11  14   0    1.87    0.75
 -11  14   0    5.23    1.18
 -11  14   0    3.97    1.54
  11  14   0    2.11    1.33
 -12 -14   0    4.21    1.27
 -12 -14   0    4.70    1.87
  12  14   0    3.52    1.41
 -12  14   0    2.10    1.74
 -12  14   0    3.43    0.89
 -12  14   0    5.60    1.36
 -13 -14   0    2.74    1.93
 -13 -14   0    3.94    1.32
 -13  14   0    5.56    1.33
  13  14   0    3.94    1.53
 -13  14   0    4.00    1.80
 -14 -14   0    2.40    1.43
 -14 -14   0    5.94    2.04
 -14  14   0    5.06    1.93
 -14  14   0    4.75    1.43
  14  14   0    3.28    1.55
   0 -15   0    2.34    0.98
   0 -15   0    0.90    1.04
   0  15   0   -1.82    0.99
   0  15   0    0.10    0.40
  -1 -15   0   18.48    1.99
   1 -15   0   18.01    2.00
  -1 -15   0   15.69    2.04
   1 -15   0   13.30    1.85
  -1  15   0   14.77    1.05
   1  15   0   13.67    2.10
   1  15   0   14.74    1.10
  -1  15   0   14.06    2.19
   2 -15   0    0.49    0.95
  -2 -15   0    0.91    2.00
  -2  15   0    0.43    0.39
   2  15   0   -1.37    0.99
  -2  15   0    0.44    0.96
   2  15   0    0.08    0.44
  -3 -15   0    2.84    1.32
   3 -15   0    2.57    1.01
   3  15   0    2.64    1.34
  -3  15   0    2.41    0.46
  -3  15   0    2.41    1.15
   3  15   0    2.55    0.56
   4 -15   0    0.51    0.84
  -4 -15   0    2.33    1.34
  -4  15   0    1.45    1.08
  -4  15   0    0.57    0.39
   4  15   0    0.97    0.56
   4  15   0   -0.35    1.17
  -5 -15   0    7.77    1.07
   5 -15   0    7.06    1.03
  -5 -15   0    4.85    1.55
  -5  15   0    5.26    0.61
   5  15   0    5.25    0.78
   5  15   0    5.59    1.43
  -5  15   0    6.85    1.44
  -6 -15   0   12.23    2.02
  -6 -15   0   14.05    1.62
   6 -15   0   14.41    1.38
  -6  15   0   12.63    1.86
   6  15   0   14.73    2.22
  -6  15   0   10.66    0.98
  -7 -15   0    4.60    1.06
  -7 -15   0    6.15    1.73
   7 -15   0    5.59    0.85
  -7  15   0    3.87    1.49
  -7  15   0    4.10    0.62
   7  15   0    4.40    1.53
  -8 -15   0    0.06    1.59
  -8 -15   0    1.77    0.99
  -8  15   0    1.07    0.54
  -8  15   0    0.86    1.34
   8  15   0    0.77    1.28
  -9 -15   0    3.76    1.18
  -9 -15   0    3.95    1.72
  -9  15   0    4.84    1.66
   9  15   0    2.25    1.42
  -9  15   0    3.77    0.69
 -10 -15   0    1.92    1.16
 -10 -15   0    2.25    1.79
 -10  15   0    0.45    0.64
  10  15   0    0.51    1.50
 -10  15   0    1.78    1.63
 -11 -15   0    6.11    1.36
 -11 -15   0    2.88    2.02
 -11  15   0    7.25    0.96
 -11  15   0    4.67    1.95
  11  15   0    4.63    1.66
 -12 -15   0   -0.80    1.27
 -12 -15   0    1.01    1.85
  12  15   0    0.77    1.57
 -12  15   0    0.10    1.79
 -12  15   0   -0.13    0.77
 -12  15   0    2.44    1.23
   0 -16   0    1.15    1.22
   0  16   0    0.28    0.45
   0  16   0    0.42    1.26
   1 -16   0    3.03    1.26
  -1 -16   0    3.65    1.42
  -1  16   0    2.69    1.29
   1  16   0    3.82    0.61
   1  16   0    4.25    1.43
  -1  16   0    4.55    0.57
  -2 -16   0    4.66    1.57
   2 -16   0    3.02    1.20
   2  16   0    4.21    0.91
  -2  16   0    3.28    0.51
   2  16   0    2.25    1.38
  -2  16   0    4.73    1.40
   3 -16   0   -1.50    0.92
  -3 -16   0    0.78    1.44
  -3  16   0    1.53    1.22
   3  16   0    0.03    0.53
   3  16   0   -2.14    1.18
  -3  16   0    0.04    0.40
  -4 -16   0   -0.27    1.46
   4 -16   0   -0.20    0.93
  -4  16   0    0.51    0.41
   4  16   0    0.39    0.58
  -4  16   0    1.76    1.18
   4  16   0    2.62    1.38
  -5 -16   0    0.80    1.53
   5 -16   0   -0.61    0.88
  -5 -16   0    0.00    0.92
  -5  16   0    0.39    0.43
   5  16   0   -0.57    1.28
  -5  16   0    2.09    1.26
  -6 -16   0   13.34    1.45
   6 -16   0   14.00    1.49
  -6 -16   0    9.37    2.00
  -6  16   0   11.42    0.99
   6  16   0   10.26    1.92
  -6  16   0    9.88    1.89
  -7 -16   0    4.45    1.17
  -7 -16   0    6.07    1.91
   7 -16   0    3.39    0.85
  -7  16   0    3.69    1.66
  -7  16   0    2.64    0.57
   7  16   0    3.77    1.56
  -8 -16   0    2.49    1.76
  -8 -16   0    0.45    1.34
  -8  16   0    0.50    0.53
   8  16   0    1.55    1.59
  -8  16   0    0.59    1.48
  -9 -16   0   15.31    2.60
  -9 -16   0   17.84    2.36
  -9  16   0   12.36    2.13
  -9  16   0   15.50    1.48
   9  16   0   14.36    2.20
 -10 -16   0   -1.06    2.00
 -10 -16   0    0.62    1.34
  10  16   0    0.10    1.69
 -10  16   0   -0.26    1.70
 -10  16   0    0.26    0.66
   0 -17   0   -1.28    1.32
   0  17   0   -2.52    1.23
   0  17   0   -0.34    0.49
  -1 -17   0    6.35    1.75
  -1  17   0    3.94    0.60
   1  17   0    3.52    1.63
  -1  17   0    3.17    1.46
   1  17   0    3.91    0.67
   2 -17   0    5.16    1.41
  -2 -17   0    7.79    1.80
   2  17   0    4.40    0.70
  -2  17   0    4.87    1.52
  -2  17   0    4.29    0.59
   2  17   0    1.30    1.52
   3 -17   0    5.62    1.34
  -3 -17   0    9.16    1.97
  -3  17   0    5.59    1.54
   3  17   0    4.59    1.74
  -3  17   0    4.30    0.56
   4 -17   0   -0.23    1.07
  -4 -17   0   -0.13    1.69
   4  17   0    0.81    1.66
  -4  17   0   -0.68    0.42
  -4  17   0    1.59    1.43
   5 -17   0    1.51    1.09
  -5 -17   0    2.46    1.92
  -5  17   0    1.04    1.44
   5  17   0    1.09    1.66
  -5  17   0    0.69    0.44
   6 -17   0    5.73    1.13
  -6 -17   0    5.45    2.13
  -6 -17   0    5.50    1.31
  -6  17   0    4.27    0.59
  -6  17   0    7.51    1.70
   6  17   0    5.57    1.87
  -7 -17   0    5.63    1.74
  -7 -17   0    4.64    2.10
  -7  17   0    5.37    1.66
   7  17   0    4.85    1.83
  -7  17   0    4.77    0.63
   0 -18   0    0.28    1.70
   0  18   0   -3.70    1.55
   0  18   0    1.43    0.57
   1 -18   0    6.04    1.76
  -1 -18   0    6.01    1.89
  -1  18   0    3.86    1.59
   1  18   0    3.90    1.71
  -1  18   0    6.65    0.91
  -2 -18   0    3.78    1.91
   2 -18   0    1.09    1.74
  -2  18   0    0.70    1.49
  -2  18   0    0.50    0.48
   2  18   0   -0.35    1.63
 -22   0   1   -1.22    1.17
 -22   0   1    2.02    1.56
  22   0  -1    1.28    1.22
 -21   0   1    6.45    1.31
 -21   0   1    7.60    1.57
  21   0  -1    5.31    1.20
  20   0  -1    0.07    0.85
 -20   0   1    1.13    1.09
 -20   0   1   -1.44    0.87
 -19   0   1    0.58    0.81
 -19   0   1    3.28    1.10
  19   0  -1    1.07    0.80
  18   0  -1    0.52    1.24
 -18   0   1   -1.27    0.68
 -17   0   1    8.67    1.45
  17   0  -1    7.76    1.17
 -17   0   1   10.07    1.20
  16   0  -1   -0.21    0.52
 -16   0   1   -0.08    0.70
 -16   0   1   -0.67    0.61
 -15   0   1   10.77    1.31
  15   0  -1    8.84    1.08
 -15   0   1    9.86    1.27
  14   0  -1    0.16    0.45
 -14   0   1    0.34    0.48
 -14   0   1   -0.06    0.59
 -13   0   1   21.60    1.47
  13   0  -1   21.67    1.43
 -13   0   1   20.97    1.56
 -12   0   1    0.08    0.37
  12   0  -1    0.00    0.37
 -12   0   1    0.06    0.49
 -11   0   1   -0.17    0.32
  11   0  -1    0.16    0.31
 -11   0   1    0.59    0.43
 -10   0   1    0.21    0.39
 -10   0   1   -0.11    0.34
  10   0  -1    0.06    0.29
  -9   0   1   39.56    2.12
  -9   0   1   40.91    2.10
   9   0  -1   41.60    2.09
  -9   0   1   39.45    1.87
  -8   0   1    0.77    0.35
  -8   0   1    0.48    0.32
  -8   0   1    0.62    0.14
   8   0  -1    1.07    0.29
   7   0  -1  289.01   13.14
  -7   0   1  296.31   13.17
  -7   0   1  291.87   13.03
  -7   0   1  287.49   13.16
   6   0  -1    0.63    0.20
  -6   0   1    0.38    0.20
  -6   0   1    0.45    0.24
  -5   0   1  545.27   24.40
  -4   0   1   -0.57    0.17
  -3   0   1  129.32    6.04
   3   0  -1  132.89    6.04
   3   0  -1  136.88    6.06
  -3   0   1  136.96    6.06
   2   0  -1   -0.88    0.07
  -2   0   1   -1.04    0.04
   2   0  -1   -0.92    0.05
  -2   0   1   -1.05    0.06
   2   0   1    2.65    0.17
   2   0   1    3.00    0.23
  -2   0  -1    2.25    0.21
  -4   0  -1    2.22    0.40
   4   0   1    3.14    0.38
   5   0   1  432.94   19.42
   6   0   1    2.67    0.43
  -6   0  -1    2.67    0.48
  -7   0  -1  220.74   10.15
   7   0   1  223.99   10.13
   8   0   1    0.21    0.26
  -8   0  -1    0.19    0.33
   9   0   1   17.09    1.10
  -9   0  -1   16.45    1.14
  10   0   1    0.11    0.31
 -10   0  -1   -0.29    0.40
  11   0   1    1.63    0.46
 -11   0  -1    1.38    0.45
 -11   0  -1    1.58    0.53
 -12   0  -1   -0.23    0.38
  12   0   1   -0.19    0.36
 -12   0  -1    0.11    0.54
  13   0   1   13.04    1.14
 -13   0  -1   12.28    1.25
 -13   0  -1   12.11    1.14
 -14   0  -1   -0.80    0.41
 -14   0  -1   -0.15    0.65
  14   0   1    0.16    0.45
 -15   0  -1   58.11    3.35
  15   0   1   61.44    3.27
  16   0   1   -0.60    0.55
 -16   0  -1    0.80    0.77
 -16   0  -1   -0.33    0.56
 -17   0  -1    0.50    0.72
 -18   0  -1    2.04    0.96
 -18   0  -1   -0.53    0.73
  18   0   1   -0.17    0.65
 -19   0  -1   32.77    2.55
 -19   0  -1   31.76    2.27
  19   0   1   29.70    2.24
 -20   0  -1   -0.24    0.90
  20   0   1    1.67    0.93
 -21   0  -1   10.92    1.45
  21   0   1   16.22    1.94
 -22   0  -1    4.29    1.61
  22   0   1    0.40    1.19
 -22   0  -1    2.19    1.18
 -22  -1   1    1.29    1.09
 -22  -1   1    3.42    1.61
  22   1  -1    1.79    1.26
 -22   1   1    1.97    1.24
 -22   1   1    4.37    1.61
 -21  -1   1    5.14    1.49
 -21  -1   1    1.25    1.06
  21  -1  -1    4.09    1.14
  21   1  -1    4.08    1.12
 -21   1   1    3.40    1.14
 -21   1   1    5.64    1.44
 -20  -1   1   -0.81    0.93
 -20  -1   1    2.91    1.21
  20  -1  -1    1.08    0.87
 -20   1   1    1.09    1.01
 -20   1   1    1.84    1.14
  20   1  -1    1.19    0.86
 -19  -1   1   19.85    2.09
  19  -1  -1   19.66    1.77
 -19  -1   1   16.64    1.77
 -19   1   1   18.93    2.07
  19   1  -1   19.37    1.77
 -19   1   1   15.40    1.80
 -18  -1   1    1.50    0.89
 -18   1   1    1.93    0.81
 -18   1   1    2.68    1.70
 -17  -1   1   32.80    2.14
 -17  -1   1   33.13    2.37
  17  -1  -1   29.48    2.07
 -17   1   1   29.74    2.10
 -17   1   1   29.98    2.22
  17   1  -1   31.37    2.07
 -16  -1   1    4.02    0.82
  16  -1  -1    3.34    0.77
 -16  -1   1    2.88    0.86
 -16   1   1    3.30    0.85
  16   1  -1    2.50    0.74
 -16   1   1    2.10    0.76
  15  -1  -1   76.96    4.01
 -15  -1   1   77.75    4.14
  15   1  -1   78.52    4.00
 -15   1   1   77.73    4.02
 -15   1   1   78.22    4.09
 -14  -1   1   20.36    1.47
 -14  -1   1   18.29    1.59
  14  -1  -1   19.01    1.43
  14   1  -1   20.23    1.45
 -14   1   1   21.83    1.48
 -14   1   1   20.83    1.59
  13  -1  -1   35.23    2.06
 -13  -1   1   34.07    2.19
 -13  -1   1   36.74    2.10
 -13   1   1   35.52    2.09
 -13   1   1   36.62    2.17
  13   1  -1   38.02    2.09
  12  -1  -1    4.18    0.67
 -12  -1   1    2.99    0.59
 -12  -1   1    5.38    0.80
 -12   1   1    3.82    0.61
  12   1  -1    4.10    0.72
 -12   1   1    4.51    0.38
 -12   1   1    4.70    0.84
  11  -1  -1    7.31    0.74
 -11  -1   1    6.81    0.79
 -11  -1   1    7.25    0.85
 -11   1   1    7.54    0.79
 -11   1   1    7.80    0.54
  11   1  -1    7.81    0.78
 -11   1   1    9.03    0.89
 -10  -1   1   57.64    3.00
 -10  -1   1   59.83    3.07
  10  -1  -1   58.99    2.99
 -10   1   1   61.45    3.03
 -10   1   1   59.78    3.01
  10   1  -1   62.55    3.01
 -10   1   1   59.86    2.83
  -9  -1   1   38.83    2.11
   9  -1  -1   40.22    2.09
  -9  -1   1   39.30    2.15
  -9   1   1   40.58    2.12
   9   1  -1   42.22    2.11
  -9   1   1   41.06    1.97
  -9   1   1   40.18    2.11
   8  -1  -1   31.06    1.67
  -8  -1   1   32.73    1.70
  -8  -1   1   31.41    1.73
  -8   1   1   31.75    1.69
   8   1  -1   32.31    1.69
  -8   1   1   31.08    1.68
  -8   1   1   31.27    1.58
  -7  -1   1   34.30    1.78
  -7  -1   1   31.84    1.55
   7  -1  -1   33.95    1.73
  -7  -1   1   35.52    1.76
  -7   1   1   33.68    1.74
  -7   1   1   33.59    1.74
   7   1  -1   34.63    1.75
  -7   1   1   33.38    1.67
  -6  -1   1   34.79    1.68
  -6  -1   1   35.95    1.86
   6  -1  -1   36.26    1.81
  -6  -1   1   36.33    1.83
  -6   1   1   37.03    1.79
  -6   1   1   36.17    1.82
   6   1  -1   38.96    1.85
  -6   1   1   37.18    1.82
  -5  -1   1    1.15    0.16
  -5  -1   1    0.30    0.26
   5  -1  -1    1.01    0.23
  -5  -1   1    1.10    0.27
  -5   1   1    1.88    0.32
   5   1  -1    0.81    0.26
   5   1  -1    0.60    0.22
  -5   1   1    0.52    0.21
   4  -1  -1   89.55    4.29
  -4  -1   1   95.92    4.31
  -4  -1   1   90.97    4.32
  -4  -1   1   91.69    4.23
  -4   1   1   92.15    4.29
  -4   1   1   95.88    4.29
   4   1  -1   96.55    4.31
   4   1  -1   95.26    4.31
  -3  -1   1    7.45    0.46
  -3  -1   1    6.39    0.47
  -3  -1   1    7.55    0.41
  -3   1   1    7.44    0.44
   3   1  -1    7.56    0.46
   3   1  -1    7.13    0.46
  -3   1   1    7.61    0.43
  -2  -1   1   82.47    3.59
  -2  -1   1   78.47    3.57
   2   1  -1   82.76    3.57
   2   1  -1   77.62    3.59
  -2   1   1   69.43    3.55
   2   1  -1   81.96    3.59
   2  -1   1   17.72    0.91
  -2  -1  -1   17.99    0.94
   2  -1   1   16.55    0.91
  -2   1  -1   18.10    0.91
   2   1   1   18.59    0.94
  -2   1  -1   17.88    0.90
  -4  -1  -1   32.01    1.70
   4  -1   1   32.00    1.60
   4  -1   1   32.11    1.65
  -4   1  -1   34.66    1.66
   4   1   1   35.73    1.70
  -4   1  -1   33.24    1.59
  -5  -1  -1  290.87   13.18
   5  -1   1  289.39   13.08
   5  -1   1  286.94   13.14
  -5   1  -1  285.44   13.06
  -5   1  -1  292.39   13.14
   5   1   1  303.74   13.17
   6  -1   1   20.04    1.13
  -6  -1  -1   19.25    1.20
   6  -1   1   20.29    1.04
  -6   1  -1   21.71    1.18
  -6   1  -1   19.78    1.03
   6   1   1   20.40    1.17
  -7  -1  -1    3.36    0.53
   7  -1   1    4.08    0.46
   7  -1   1    3.75    0.35
  -7   1  -1    3.51    0.33
  -7   1  -1    4.36    0.56
   7   1   1    4.25    0.51
  -8  -1  -1    2.41    0.43
  -8  -1  -1    3.38    0.60
   8  -1   1    2.76    0.43
  -8   1  -1    3.21    0.30
   8   1   1    3.97    0.56
  -8   1  -1    3.92    0.55
  -9  -1  -1    2.67    0.54
  -9  -1  -1    2.13    0.43
   9  -1   1    2.80    0.48
   9   1   1    4.11    0.57
  -9   1  -1    3.54    0.31
  -9   1  -1    4.45    0.67
 -10  -1  -1   12.83    1.01
 -10  -1  -1   13.08    1.10
  10  -1   1   12.32    0.96
 -10   1  -1   13.38    0.69
  10   1   1   13.16    1.01
 -10   1  -1   12.46    1.06
 -11  -1  -1   76.32    3.74
  11  -1   1   72.13    3.72
 -11  -1  -1   73.15    3.82
  11   1   1   78.25    3.76
 -11   1  -1   75.37    3.79
 -12  -1  -1   -0.15    0.50
  12  -1   1    0.15    0.38
 -12  -1  -1    0.02    0.43
 -12   1  -1   -0.37    0.37
 -12   1  -1   -0.29    0.49
  12   1   1    0.37    0.45
 -13  -1  -1    4.81    0.71
 -13  -1  -1    5.06    0.88
  13  -1   1    4.86    0.81
 -13   1  -1    5.44    1.00
  13   1   1    4.75    0.87
 -13   1  -1    4.02    0.68
 -14  -1  -1   -0.35    0.64
 -14  -1  -1    0.15    0.49
  14  -1   1    0.17    0.43
 -14   1  -1   -0.14    0.64
  14   1   1    0.41    0.51
 -14   1  -1   -0.51    0.47
 -15  -1  -1    9.38    1.35
  15  -1   1    8.38    1.07
 -15  -1  -1    7.62    1.08
  15   1   1    7.23    1.09
 -15   1  -1   10.13    1.32
 -16  -1  -1   19.32    1.77
  16  -1   1   18.05    1.56
 -16  -1  -1   20.27    1.57
 -16   1  -1   18.23    1.72
  16   1   1   18.54    1.55
 -16   1  -1   16.57    1.52
 -17  -1  -1    8.33    2.00
 -17  -1  -1    7.67    1.05
 -17   1  -1    8.27    1.16
 -18  -1  -1    2.31    1.00
  18  -1   1    1.51    0.71
 -18  -1  -1    0.99    0.75
  18   1   1    1.82    0.74
 -18   1  -1    1.61    0.93
 -18   1  -1    0.31    0.75
  19  -1   1    1.12    0.78
 -19  -1  -1    0.33    0.74
 -19  -1  -1    2.74    1.15
  19   1   1    0.49    0.78
 -19   1  -1    1.02    0.90
 -19   1  -1    0.62    0.97
 -20  -1  -1    3.19    1.21
  20  -1   1    1.83    0.91
 -20  -1  -1   -0.11    0.85
  20   1   1    1.07    0.90
 -20   1  -1    1.06    0.88
 -20   1  -1    3.29    1.16
 -21  -1  -1    3.67    1.54
  21  -1   1    1.84    1.04
 -21  -1  -1    0.84    1.04
 -21   1  -1    1.69    1.06
  21   1   1    1.50    1.07
 -21   1  -1    3.92    1.45
 -22  -1  -1    5.36    1.66
  22  -1   1    2.57    1.29
 -22  -1  -1    0.98    1.07
 -22   1  -1    0.91    1.13
  22   1   1    1.74    1.24
 -22   1  -1    4.63    1.61
 -22  -2   1   10.01    1.54
 -22  -2   1   11.45    2.00
 -22   2   1    8.90    1.50
 -22   2   1   13.26    2.45
  22   2  -1    7.02    1.49
 -21  -2   1    6.58    1.18
 -21  -2   1    8.37    1.65
 -21   2   1    3.65    1.20
 -21   2   1    8.17    1.61
  21   2  -1    4.75    1.19
 -20  -2   1   -1.42    0.85
 -20  -2   1    1.78    1.24
 -20   2   1    0.90    1.09
 -20   2   1   -0.06    1.00
  20   2  -1    0.45    0.86
 -19  -2   1   10.22    1.86
 -19  -2   1    3.82    1.01
  19   2  -1    6.86    1.15
 -19   2   1    4.72    1.08
 -19   2   1    7.67    1.31
 -18  -2   1    1.74    1.26
 -18  -2   1   -0.92    0.73
 -18   2   1    1.34    1.65
  18   2  -1   -1.37    0.80
 -18   2   1   -0.25    0.71
  17  -2  -1    3.36    0.79
 -17  -2   1    6.41    1.22
 -17  -2   1    5.21    0.94
  17   2  -1    4.56    0.89
 -17   2   1    6.02    1.01
 -17   2   1    4.35    1.00
 -16  -2   1    5.77    1.11
  16  -2  -1    4.98    0.84
 -16  -2   1    6.45    0.97
  16   2  -1    4.93    0.86
 -16   2   1    4.97    0.86
 -16   2   1    6.31    1.02
 -15  -2   1    9.44    1.37
 -15  -2   1    9.20    1.15
  15  -2  -1    8.22    1.10
  15   2  -1    9.82    1.14
 -15   2   1    9.96    1.26
 -15   2   1   10.16    0.58
 -15   2   1    7.91    1.01
 -14  -2   1    4.43    0.92
  14  -2  -1    4.53    0.76
 -14  -2   1    4.43    0.70
 -14   2   1    4.89    0.51
 -14   2   1    6.21    1.07
  14   2  -1    5.50    0.92
 -14   2   1    5.08    0.80
 -13  -2   1    0.01    0.59
  13  -2  -1    0.33    0.43
 -13  -2   1    0.87    0.52
  13   2  -1    0.64    0.50
 -13   2   1    0.92    0.49
 -13   2   1    0.62    0.27
 -13   2   1    0.83    0.61
  12  -2  -1    1.49    0.49
 -12  -2   1    1.09    0.46
 -12  -2   1    1.24    0.59
 -12   2   1    1.19    0.29
 -12   2   1    1.57    0.50
  12   2  -1    1.34    0.52
 -12   2   1    1.50    0.55
  11  -2  -1    4.12    0.64
 -11  -2   1    4.02    0.69
 -11  -2   1    5.36    0.72
 -11   2   1    5.32    0.78
 -11   2   1    5.25    0.68
 -11   2   1    4.17    0.54
  11   2  -1    5.23    0.74
  10  -2  -1    0.49    0.33
 -10  -2   1    0.00    0.36
 -10  -2   1    0.33    0.40
 -10   2   1    0.18    0.31
  10   2  -1    0.78    0.41
 -10   2   1    0.28    0.35
 -10   2   1   -0.23    0.22
  -9  -2   1   21.58    1.42
  -9  -2   1   21.33    1.34
   9  -2  -1   21.84    1.33
  -9   2   1   23.92    1.34
   9   2  -1   22.53    1.36
  -9   2   1   24.48    1.37
  -9   2   1   23.27    1.29
  -8  -2   1   16.45    1.12
  -8  -2   1   16.30    0.83
  -8  -2   1   16.14    1.05
   8  -2  -1   15.44    1.01
   8   2  -1   16.13    1.06
  -8   2   1   18.00    1.05
  -8   2   1   15.84    1.00
   7  -2  -1  157.14    7.61
  -7  -2   1  159.75    7.48
  -7  -2   1  170.38    7.63
  -7  -2   1  167.54    7.69
  -7   2   1  167.31    7.61
   7   2  -1  172.52    7.65
  -7   2   1  167.66    7.61
  -6  -2   1   23.57    1.22
  -6  -2   1   25.54    1.33
  -6  -2   1   23.62    1.38
   6   2  -1   25.43    1.36
  -6   2   1   25.17    1.34
   6   2  -1   24.57    1.33
  -6   2   1   25.17    1.31
  -5  -2   1   76.60    3.52
  -5  -2   1   71.15    3.45
  -5  -2   1   73.74    3.57
  -5   2   1   73.39    3.51
  -5   2   1   74.00    3.55
   5   2  -1   75.04    3.52
   5   2  -1   77.63    3.56
   5   2  -1   78.12    3.43
  -4  -2   1   78.15    3.49
  -4  -2   1   72.29    3.54
  -4  -2   1   72.73    3.46
  -4   2   1   75.39    3.54
   4   2  -1   73.06    3.52
  -4   2   1   73.51    3.49
   4   2  -1   77.75    3.49
   4   2  -1   76.76    3.44
  -3  -2   1    3.69    0.35
  -3  -2   1    4.26    0.37
   3   2  -1    4.23    0.36
  -3   2   1    4.35    0.43
  -3   2   1    4.86    0.34
   3   2  -1    4.07    0.35
  -2  -2   1   25.52    1.28
  -2  -2   1   25.08    1.31
   2  -2  -1   29.55    1.28
   2   2  -1   26.77    1.28
  -2   2   1   26.22    1.36
   2   2  -1   24.75    1.31
  -2   2   1   26.79    1.28
   0  -2  -1  274.53   12.45
   0  -2   1  280.55   12.38
   0  -2   1  268.76   12.45
   0   2   1  268.04   12.44
   0   2  -1  274.09   12.45
   0   2   1  288.46   12.47
  -1  -2  -1  114.97    5.33
  -1  -2  -1  120.97    5.47
   1  -2   1  114.68    5.44
   1  -2   1  121.25    5.34
   1   2   1  114.44    5.33
   1   2   1  122.50    5.47
  -1   2  -1  117.54    5.44
   1   2   1  123.00    5.44
  -2  -2  -1    7.35    0.57
  -2  -2  -1    7.50    0.42
   2  -2   1    6.33    0.50
   2   2   1    7.37    0.48
  -2   2  -1    7.29    0.50
   2   2   1    6.27    0.51
  -3  -2  -1   61.45    3.03
  -3  -2  -1   64.81    2.93
   3  -2   1   60.60    2.99
  -3   2  -1   64.11    2.98
   3   2   1   63.96    2.94
   3   2   1   62.88    3.02
  -3   2  -1   63.84    2.99
  -4  -2  -1   34.16    1.82
   4  -2   1   35.73    1.77
  -4  -2  -1   36.37    1.73
  -4   2  -1   35.56    1.76
  -4   2  -1   35.76    1.77
   4   2   1   34.23    1.81
   4   2   1   35.40    1.70
   5  -2   1   34.98    1.89
   5  -2   1   36.91    1.87
  -5  -2  -1   36.70    1.96
  -5  -2  -1   38.15    1.86
   5   2   1   38.29    1.78
  -5   2  -1   39.44    1.90
   5   2   1   37.86    1.93
  -5   2  -1   38.52    1.87
   6  -2   1    1.39    0.26
  -6  -2  -1    0.94    0.26
   6  -2   1    1.19    0.29
  -6  -2  -1    1.25    0.37
   6   2   1    1.46    0.35
  -6   2  -1    1.86    0.33
  -6   2  -1    1.69    0.27
   6   2   1    1.30    0.17
  -7  -2  -1   56.92    3.00
  -7  -2  -1   58.49    2.91
   7  -2   1   60.26    2.95
   7  -2   1   59.03    2.87
   7   2   1   61.08    2.97
  -7   2  -1   62.67    2.95
  -7   2  -1   59.88    2.86
   8  -2   1    1.14    0.25
  -8  -2  -1    0.89    0.32
  -8  -2  -1    1.52    0.45
   8  -2   1    1.34    0.36
   8   2   1    2.02    0.42
  -8   2  -1    1.88    0.41
  -8   2  -1    1.51    0.26
   9  -2   1   24.10    1.44
  -9  -2  -1   23.57    1.42
  -9  -2  -1   23.42    1.54
   9   2   1   25.75    1.49
  -9   2  -1   24.87    1.31
  -9   2  -1   25.80    1.50
  10  -2   1   73.08    3.70
 -10  -2  -1   73.79    3.68
 -10  -2  -1   74.76    3.80
  10   2   1   75.02    3.72
 -10   2  -1   76.02    3.72
 -10   2  -1   74.94    3.51
 -11  -2  -1    4.76    0.89
  11  -2   1    5.03    0.71
 -11  -2  -1    5.71    0.76
  11   2   1    5.64    0.83
 -11   2  -1    5.42    0.50
 -11   2  -1    6.95    0.83
  12  -2   1    3.01    0.61
 -12  -2  -1    2.00    0.68
 -12  -2  -1    1.53    0.54
 -12   2  -1    2.62    0.40
 -12   2  -1    3.73    0.73
  12   2   1    2.91    0.63
 -13  -2  -1   27.13    1.93
 -13  -2  -1   26.84    1.75
  13  -2   1   24.09    1.72
 -13   2  -1   27.05    1.81
 -13   2  -1   31.00    1.40
  13   2   1   27.73    1.80
 -14  -2  -1    0.52    0.68
  14  -2   1    0.69    0.51
 -14  -2  -1   -0.32    0.49
 -14   2  -1    1.02    0.71
 -14   2  -1    0.49    0.53
  14   2   1    0.99    0.55
 -15  -2  -1    1.79    0.81
  15  -2   1    2.01    0.70
 -15  -2  -1    2.02    0.65
 -15   2  -1    1.82    0.97
 -15   2  -1    1.48    0.79
  15   2   1    1.86    0.68
 -16  -2  -1    2.55    0.81
 -16  -2  -1    5.18    1.07
  16  -2   1    4.96    0.91
 -16   2  -1    4.38    0.99
  16   2   1    4.42    0.89
 -16   2  -1    3.99    0.82
  17  -2   1   19.02    1.90
 -17  -2  -1   24.38    2.12
 -17  -2  -1   21.56    1.77
  17   2   1   22.00    1.81
 -17   2  -1   21.34    1.98
 -17   2  -1   19.88    1.74
 -18  -2  -1   22.35    2.10
 -18  -2  -1   20.14    1.77
  18  -2   1   19.73    1.73
 -18   2  -1   18.09    1.88
 -18   2  -1   16.28    1.76
  18   2   1   15.74    1.67
  19  -2   1   22.40    1.91
 -19  -2  -1   27.45    2.40
 -19  -2  -1   19.16    1.88
 -19   2  -1   20.35    2.10
 -19   2  -1   22.65    1.98
  19   2   1   20.85    1.91
 -20  -2  -1   15.01    2.19
  20  -2   1   11.44    1.56
  20   2   1    8.82    1.59
 -20   2  -1   10.76    1.97
 -20   2  -1    8.01    1.29
 -21  -2  -1   34.87    3.13
 -21  -2  -1   26.85    2.38
 -21   2  -1   24.64    2.46
 -21   2  -1   33.58    2.91
  21   2   1   30.16    2.52
 -21  -3   1    8.90    1.40
 -21  -3   1   16.55    2.57
  21   3  -1   14.79    1.98
 -21   3   1   10.49    1.56
 -21   3   1   15.75    2.27
 -20  -3   1    1.56    1.22
 -20  -3   1   -0.98    0.89
 -20   3   1    0.02    1.05
  20   3  -1    0.42    0.95
 -20   3   1    1.16    1.13
 -19  -3   1    8.68    1.52
 -19  -3   1    5.93    1.11
  19   3  -1    7.87    1.21
 -19   3   1    6.67    1.16
 -19   3   1    6.59    1.27
 -18  -3   1    7.67    1.17
 -18  -3   1   11.34    1.83
  18   3  -1    6.02    1.05
 -18   3   1    7.12    1.19
 -18   3   1    7.56    1.27
 -17  -3   1   37.08    2.64
 -17  -3   1   32.63    2.34
 -17   3   1   36.65    1.73
 -17   3   1   35.30    2.34
  17   3  -1   35.53    2.32
 -17   3   1   34.91    2.43
 -16  -3   1   45.68    2.80
 -16  -3   1   52.08    3.09
 -16   3   1   48.45    2.81
 -16   3   1   47.91    2.86
 -16   3   1   47.16    2.36
  16   3  -1   47.09    2.78
 -15  -3   1   61.05    3.48
 -15  -3   1   59.22    3.27
 -15   3   1   57.08    3.28
  15   3  -1   60.85    3.26
 -15   3   1   60.80    2.95
 -15   3   1   60.67    3.26
 -14  -3   1   19.22    1.56
 -14  -3   1   20.53    1.75
 -14   3   1   21.79    1.63
  14   3  -1   21.78    1.59
 -14   3   1   21.43    1.31
 -14   3   1   23.03    1.56
 -13  -3   1   11.33    1.15
 -13  -3   1   12.32    1.35
 -13   3   1   12.50    1.15
 -13   3   1   14.42    1.25
  13   3  -1   13.96    1.22
 -13   3   1   12.18    0.98
 -12  -3   1   19.05    1.54
 -12  -3   1   17.82    1.36
 -12   3   1   19.05    1.27
 -12   3   1   19.71    1.37
  12   3  -1   20.39    1.44
 -12   3   1   21.47    1.44
 -11  -3   1    0.48    0.50
 -11  -3   1    0.52    0.42
 -11   3   1    0.87    0.34
 -11   3   1    0.81    0.45
 -11   3   1    1.09    0.40
  11   3  -1    1.23    0.52
 -10  -3   1   25.17    1.67
 -10  -3   1   26.26    1.56
  10   3  -1   26.82    1.61
 -10   3   1   27.30    1.58
 -10   3   1   26.99    1.55
 -10   3   1   25.88    1.54
  -9  -3   1    0.26    0.29
  -9  -3   1    0.27    0.15
  -9  -3   1   -0.20    0.34
   9   3  -1   -0.03    0.36
  -9   3   1    0.07    0.32
  -9   3   1   -0.26    0.26
  -8  -3   1    0.23    0.35
  -8  -3   1    0.14    0.16
  -8  -3   1    0.46    0.28
   8   3  -1    0.08    0.31
  -8   3   1   -0.02    0.29
  -8   3   1   -0.02    0.26
  -7  -3   1   17.40    1.09
  -7  -3   1   18.72    1.21
  -7  -3   1   17.89    1.01
  -7   3   1   18.36    1.17
   7   3  -1   20.26    0.99
   7   3  -1   18.57    1.12
   7   3  -1   18.38    1.14
  -7   3   1   18.40    1.11
  -6  -3   1    4.56    0.42
  -6  -3   1    4.86    0.49
  -6  -3   1    3.03    0.55
  -6   3   1    4.77    0.56
  -6   3   1    4.19    0.48
   6   3  -1    4.70    0.40
   6   3  -1    4.69    0.47
   6   3  -1    3.68    0.51
  -5  -3   1    0.58    0.23
  -5  -3   1    0.37    0.18
   5   3  -1    0.54    0.18
   5   3  -1    0.33    0.25
   5   3  -1    0.56    0.21
  -5   3   1    0.31    0.20
  -5   3   1    0.65    0.26
  -5   3   1    0.78    0.21
  -4  -3   1  114.58    5.45
  -4  -3   1  121.49    5.44
   4   3  -1  120.91    5.43
  -4   3   1  118.53    5.54
   4   3  -1  113.97    5.50
  -4   3   1  123.27    5.41
   4   3  -1  116.03    5.44
   3  -3  -1   77.48    3.28
  -3  -3   1   74.27    3.29
  -3  -3   1   64.03    3.33
   3  -3  -1   73.61    3.42
   3   3  -1   67.63    3.33
   3   3  -1   67.97    3.28
  -3   3   1   69.63    3.28
  -3   3   1   70.62    3.41
  -2  -3   1  171.66    8.07
  -2  -3   1  174.19    7.98
   2  -3  -1  188.74    8.13
   2  -3  -1  179.58    8.00
   2   3  -1  172.16    7.97
  -2   3   1  179.79    8.12
  -2   3   1  170.01    8.01
   2   3  -1  179.29    8.07
  -1  -3   1  607.25   28.35
   1  -3  -1  661.37   28.39
  -1   3   1  630.93   28.38
   0  -3  -1  175.96    7.71
   0  -3  -1  165.44    7.67
   0  -3  -1  164.66    7.51
   0  -3   1  167.63    7.70
   0  -3   1  166.62    7.57
   0   3   1  169.48    7.51
   0   3   1  170.98    7.71
   0   3  -1  171.25    7.71
   0   3   1  164.22    7.68
   0   3  -1  165.84    7.56
  -1  -3  -1   10.12    0.72
  -1  -3  -1   10.48    0.71
  -1  -3  -1   11.80    0.55
   1  -3   1    9.68    0.60
   1  -3   1    9.27    0.73
   1   3   1   10.96    0.54
   1   3   1   10.80    0.73
  -1   3  -1    9.11    0.72
   1   3   1   11.15    0.75
  -2  -3  -1    2.22    0.32
  -2  -3  -1    2.36    0.41
   2  -3   1    2.07    0.34
   2  -3   1    2.33    0.21
  -2  -3  -1    2.28    0.25
  -2   3  -1    2.25    0.35
   2   3   1    2.67    0.25
   2   3   1    2.91    0.41
  -3  -3  -1   47.63    2.19
   3  -3   1   46.07    2.32
  -3  -3  -1   47.60    2.27
  -3   3  -1   44.29    2.12
  -3   3  -1   45.92    2.31
   3   3   1   47.12    2.19
   3   3   1   47.60    2.27
   3   3   1   43.84    2.31
   4  -3   1   16.85    1.04
  -4  -3  -1   15.48    1.06
  -4  -3  -1   18.41    0.95
  -4   3  -1   16.59    1.01
  -4   3  -1   17.11    1.04
   4   3   1   16.69    0.98
   4   3   1   16.83    1.05
  -4   3  -1   19.48    0.85
  -5  -3  -1   11.53    0.94
  -5  -3  -1   13.85    0.81
   5  -3   1   13.46    0.88
   5   3   1   12.96    0.93
   5   3   1   13.46    0.80
  -5   3  -1   14.15    0.89
  -5   3  -1   13.45    0.86
   6  -3   1  107.11    5.07
  -6  -3  -1  108.35    5.01
  -6  -3  -1  104.72    5.14
   6   3   1  108.61    5.11
  -6   3  -1  109.43    5.06
   6   3   1  107.49    4.95
  -6   3  -1  107.72    5.07
   7  -3   1    5.48    0.59
  -7  -3  -1    5.43    0.59
  -7  -3  -1    5.05    0.66
  -7   3  -1    6.26    0.61
   7   3   1    6.06    0.68
   7   3   1    6.23    0.46
  -7   3  -1    6.48    0.60
  -8  -3  -1   -0.07    0.37
  -8  -3  -1    0.03    0.28
   8  -3   1   -0.17    0.21
   8   3   1    0.40    0.15
  -8   3  -1    0.69    0.28
  -8   3  -1    1.07    0.35
   8   3   1    0.31    0.34
   9  -3   1    1.72    0.34
  -9  -3  -1    1.66    0.41
  -9  -3  -1    1.22    0.51
  -9   3  -1    1.57    0.35
  -9   3  -1    1.58    0.43
   9   3   1    2.27    0.51
   9   3   1    2.35    0.21
 -10  -3  -1   20.60    1.52
  10  -3   1   20.46    1.37
 -10  -3  -1   21.12    1.35
  10   3   1   21.55    1.44
 -10   3  -1   21.26    1.26
 -10   3  -1   22.23    1.42
  11  -3   1   28.66    1.80
 -11  -3  -1   30.07    1.79
 -11  -3  -1   29.77    1.97
  11   3   1   30.95    1.89
 -11   3  -1   30.97    1.66
 -11   3  -1   32.65    1.87
 -12  -3  -1   88.09    4.56
 -12  -3  -1   86.19    4.36
  12  -3   1   82.77    4.39
 -12   3  -1   92.16    4.44
 -12   3  -1   89.97    4.20
  12   3   1   90.13    4.45
  13  -3   1    2.36    0.59
 -13  -3  -1    2.41    0.79
 -13  -3  -1    0.96    0.54
  13   3   1    2.35    0.66
 -13   3  -1    2.60    0.73
 -13   3  -1    2.00    0.37
  14  -3   1   12.91    1.27
 -14  -3  -1   13.99    1.56
 -14  -3  -1   13.61    1.29
 -14   3  -1   14.31    1.39
  14   3   1   15.17    1.38
 -14   3  -1   15.10    0.95
 -15  -3  -1   43.31    2.63
  15  -3   1   44.24    2.64
 -15  -3  -1   47.01    2.91
 -15   3  -1   44.40    2.74
  15   3   1   45.63    2.67
 -15   3  -1   41.67    2.85
 -15   3  -1   47.35    2.23
 -16  -3  -1   15.76    1.74
 -16  -3  -1   13.30    1.38
  16   3   1   12.38    1.41
 -16   3  -1   14.28    1.49
 -16   3  -1   12.50    1.47
 -17  -3  -1   12.39    1.78
 -17  -3  -1   10.18    1.24
 -17   3  -1    9.30    1.52
 -17   3  -1   10.58    1.39
  17   3   1    8.34    1.26
 -18  -3  -1    3.53    1.22
 -18  -3  -1    1.31    0.82
  18   3   1    1.16    0.86
 -18   3  -1    1.18    0.97
 -18   3  -1    1.05    0.86
 -19  -3  -1    3.74    1.30
 -19  -3  -1    0.40    0.86
 -19   3  -1    2.20    0.95
 -19   3  -1    2.10    1.08
  19   3   1    0.70    0.92
 -20  -3  -1    1.48    0.95
 -20  -3  -1    1.90    1.37
 -20   3  -1    1.80    1.19
 -20   3  -1    1.08    1.05
  20   3   1    0.85    0.97
 -21  -3  -1    2.91    1.65
 -21   3  -1    1.71    1.18
  21   3   1    2.16    1.14
 -21   3  -1    2.69    1.45
 -21  -4   1    4.09    1.12
 -21  -4   1    3.37    1.57
 -21   4   1    2.66    1.44
 -21   4   1    2.95    1.20
  21   4  -1    2.02    1.20
 -20  -4   1    3.98    1.44
 -20  -4   1    2.88    1.01
 -20   4   1    3.92    1.36
 -20   4   1    3.66    1.29
  20   4  -1    2.15    1.09
 -19  -4   1    6.19    1.46
 -19  -4   1    5.04    1.08
 -19   4   1    5.15    1.23
  19   4  -1    4.13    1.08
 -19   4   1    4.19    1.11
 -18  -4   1   13.35    1.94
 -18  -4   1   13.19    1.57
 -18   4   1   13.23    0.97
 -18   4   1   11.19    1.67
  18   4  -1   11.80    1.54
 -18   4   1   13.71    1.50
 -17  -4   1    7.24    0.98
 -17  -4   1    8.69    2.19
 -17   4   1    6.08    1.00
 -17   4   1    5.82    1.36
 -17   4   1    5.40    0.83
 -16  -4   1    6.71    0.94
 -16  -4   1    6.14    1.14
  16   4  -1    4.72    0.92
 -16   4   1    5.34    0.96
 -16   4   1    6.55    0.88
 -16   4   1    4.63    0.97
 -15  -4   1   -0.66    0.57
 -15  -4   1    0.51    0.79
 -15   4   1   -0.11    0.63
 -15   4   1    0.42    0.68
 -15   4   1   -0.01    0.42
  15   4  -1    0.08    0.66
 -14  -4   1    5.11    0.95
 -14  -4   1    5.47    1.03
 -14   4   1    4.43    0.81
  14   4  -1    6.47    1.08
 -14   4   1    4.63    0.66
 -14   4   1    5.27    0.80
 -13  -4   1    1.33    0.68
 -13  -4   1    1.00    0.52
 -13   4   1    1.49    0.61
 -13   4   1    1.65    0.60
 -13   4   1    1.10    0.49
  13   4  -1    1.89    0.65
 -12  -4   1   67.06    3.47
 -12  -4   1   63.63    3.63
 -12   4   1   65.78    3.45
 -12   4   1   71.35    3.50
 -12   4   1   70.06    3.45
  12   4  -1   67.96    3.52
 -11  -4   1   32.64    1.91
 -11  -4   1   30.53    2.05
 -11   4   1   34.92    1.94
 -11   4   1   33.58    1.94
  11   4  -1   33.30    1.99
 -10  -4   1   16.40    1.16
 -10  -4   1   16.64    0.95
 -10  -4   1   15.31    1.29
  10   4  -1   16.37    1.23
 -10   4   1   17.21    1.18
 -10   4   1   15.39    1.20
  -9  -4   1  130.80    6.59
  -9  -4   1  134.49    6.45
  -9  -4   1  137.68    6.35
   9   4  -1  145.59    6.29
  -9   4   1  142.74    6.48
  -9   4   1  136.58    6.54
   9   4  -1  136.67    6.53
  -8  -4   1   34.58    1.89
  -8  -4   1   34.37    1.81
  -8   4   1   35.95    1.91
   8   4  -1   35.80    1.77
   8   4  -1   33.29    1.88
   8   4  -1   34.81    1.96
  -8   4   1   34.60    1.99
  -8   4   1   38.52    1.82
  -7  -4   1  111.16    5.12
  -7  -4   1  104.32    5.08
   7   4  -1  107.99    5.20
  -7   4   1  110.97    5.24
  -7   4   1  105.53    5.13
   7   4  -1  106.87    5.04
  -7   4   1  115.64    5.06
   7   4  -1  108.63    5.12
  -6  -4   1  191.65    8.92
  -6  -4   1  199.36    8.92
   6   4  -1  193.74    9.01
   6   4  -1  193.78    8.89
  -6   4   1  199.16    8.86
  -6   4   1  186.73    8.93
  -6   4   1  196.51    9.05
   6   4  -1  198.77    8.92
  -5  -4   1    0.16    0.20
  -5  -4   1   -0.09    0.20
   5   4  -1   -0.17    0.24
  -5   4   1    0.35    0.20
   5   4  -1    0.04    0.20
  -5   4   1    0.01    0.25
   5   4  -1    0.09    0.22
  -4  -4   1   78.51    4.00
   4  -4  -1   97.19    3.92
  -4  -4   1   84.62    3.94
   4  -4  -1   85.01    4.10
  -4   4   1   84.16    4.10
   4   4  -1   81.62    3.92
  -4   4   1   80.95    3.92
   4   4  -1   82.15    4.00
  -3  -4   1  205.07    9.35
  -3  -4   1  203.98    9.23
   3  -4  -1  211.58    9.23
   3  -4  -1  213.67    9.42
   3   4  -1  203.96    9.34
  -3   4   1  189.56    9.24
  -3   4   1  202.84    9.40
   3   4  -1  201.88    9.22
  -2  -4   1  240.72   11.06
   2  -4  -1  236.03   10.96
  -2  -4   1  239.23   10.91
   2  -4  -1  259.33   11.12
  -2   4   1  230.14   10.97
  -2   4   1  249.95   11.12
   2   4  -1  244.13   11.06
   2   4  -1  239.34   10.91
   1  -4  -1  854.49   36.40
  -1  -4   1  808.69   36.36
   1  -4  -1  781.35   36.28
   1   4  -1  792.64   36.35
  -1   4   1  820.93   36.39
   0  -4  -1  605.10   27.35
   0  -4   1  619.06   27.31
   0  -4  -1  620.89   27.40
   0  -4   1  607.68   27.21
   0  -4   1  606.43   27.39
   0   4   1  611.74   27.40
   0   4  -1  602.09   27.39
   0   4   1  603.89   27.35
   1  -4   1   26.94    1.58
  -1  -4  -1   28.26    1.56
   1  -4   1   27.42    1.43
  -1  -4  -1   28.24    1.58
  -1  -4  -1   29.19    1.35
   1   4   1   27.42    1.56
   1   4   1   28.81    1.59
  -1   4  -1   28.12    1.59
   1   4   1   28.35    1.34
  -1   4  -1   28.90    1.39
  -2  -4  -1  467.09   20.60
  -2  -4  -1  473.16   20.55
   2  -4   1  432.29   20.37
  -2  -4  -1  453.23   20.36
   2  -4   1  442.27   20.57
   2   4   1  456.73   20.36
  -2   4  -1  451.21   20.57
  -2   4  -1  471.91   20.39
   2   4   1  454.23   20.54
   3  -4   1   20.87    1.33
   3  -4   1   24.08    1.10
  -3  -4  -1   23.30    1.17
  -3  -4  -1   22.06    1.40
  -3  -4  -1   24.18    1.32
  -3   4  -1   21.54    1.13
   3   4   1   22.92    1.31
   3   4   1   23.64    1.16
  -3   4  -1   22.04    1.34
   4  -4   1   15.19    1.00
  -4  -4  -1   14.40    0.92
  -4  -4  -1   14.77    0.83
   4   4   1   14.18    0.82
  -4   4  -1   13.89    0.74
   4   4   1   13.02    0.97
   4   4   1   13.84    0.93
  -4   4  -1   13.85    0.98
  -5  -4  -1   36.98    1.84
  -5  -4  -1   40.45    1.92
   5  -4   1   36.53    1.98
  -5   4  -1   35.23    1.91
  -5   4  -1   35.23    1.98
  -5   4  -1   36.23    1.74
   5   4   1   36.95    1.90
   5   4   1   35.97    1.98
  -6  -4  -1    5.84    0.55
   6  -4   1    5.01    0.63
  -6   4  -1    6.34    0.41
  -6   4  -1    5.53    0.66
  -6   4  -1    4.60    0.57
   6   4   1    5.19    0.55
   6   4   1    4.43    0.63
   7  -4   1    9.58    0.84
  -7  -4  -1    8.34    0.90
  -7  -4  -1    9.42    0.76
   7   4   1    9.68    0.71
  -7   4  -1    9.92    0.79
  -7   4  -1    8.99    0.85
  -7   4  -1   11.15    0.62
   7   4   1    9.91    0.85
  -8  -4  -1    2.21    0.56
   8  -4   1    2.12    0.42
  -8  -4  -1    2.09    0.43
   8   4   1    3.02    0.57
  -8   4  -1    2.84    0.50
   8   4   1    2.69    0.42
  -8   4  -1    1.89    0.41
  -9  -4  -1    5.58    0.65
  -9  -4  -1    4.96    0.84
   9  -4   1    4.22    0.66
  -9   4  -1    3.78    0.57
   9   4   1    5.00    0.77
  -9   4  -1    5.35    0.70
   9   4   1    4.74    0.46
 -10  -4  -1    2.04    0.64
 -10  -4  -1    1.78    0.45
  10   4   1    1.42    0.55
 -10   4  -1    1.56    0.41
  10   4   1    2.01    0.31
 -10   4  -1    1.78    0.52
 -11  -4  -1    9.37    0.91
 -11  -4  -1    8.62    1.16
 -11   4  -1    8.42    0.88
 -11   4  -1   10.51    0.97
  11   4   1   10.23    1.08
 -12  -4  -1    9.81    1.05
 -12  -4  -1    8.57    1.27
 -12   4  -1   11.65    1.16
  12   4   1   10.36    1.09
 -12   4  -1   10.49    0.96
 -13  -4  -1    5.79    0.99
 -13  -4  -1    4.09    0.68
  13   4   1    5.41    0.94
 -13   4  -1    5.86    0.90
 -13   4  -1    4.98    0.76
 -14  -4  -1    3.26    0.95
 -14  -4  -1    4.81    1.09
  14   4   1    3.04    0.78
 -14   4  -1    2.87    0.50
 -14   4  -1    3.52    0.83
 -15  -4  -1   13.75    1.40
 -15  -4  -1   14.37    1.75
  15   4   1   14.31    1.47
 -15   4  -1   13.78    1.78
 -15   4  -1   15.06    1.49
 -15   4  -1   15.44    1.11
 -16  -4  -1    5.51    0.89
 -16   4  -1    6.49    0.79
 -16   4  -1    6.76    1.03
 -17  -4  -1    0.11    0.67
 -17  -4  -1    1.21    1.02
 -17   4  -1    0.66    0.81
 -17   4  -1    0.18    0.39
 -17   4  -1   -0.97    0.83
  17   4   1   -0.48    0.69
 -18  -4  -1    4.57    0.93
 -18  -4  -1    6.20    1.35
 -18   4  -1    5.52    1.03
 -18   4  -1    3.57    1.13
  18   4   1    3.85    1.04
 -19  -4  -1    2.89    1.00
 -19  -4  -1    5.21    1.45
  19   4   1    3.64    1.02
 -19   4  -1    5.08    1.13
 -19   4  -1    3.47    1.17
 -20  -4  -1   24.41    2.11
 -20   4  -1   20.61    2.39
  20   4   1   22.04    2.16
 -20   4  -1   26.11    2.34
 -21  -4  -1   11.73    2.11
 -21  -4  -1    7.02    1.24
 -21  -4  -1   11.33    2.35
 -21   4  -1    8.87    1.60
  21   4   1    8.93    1.62
 -21   4  -1    9.30    1.72
 -21  -5   1   -1.36    0.98
 -21   5   1    0.67    1.23
 -21   5   1    0.63    1.27
 -21   5   1   -0.73    1.40
  21   5  -1   -2.06    1.26
 -20  -5   1    7.93    1.30
 -20   5   1   10.23    1.66
 -20   5   1   10.33    1.47
  20   5  -1   11.55    1.89
 -20   5   1   10.78    1.50
 -19  -5   1    5.06    1.11
 -19   5   1    4.54    1.12
  19   5  -1    3.49    1.14
 -19   5   1    1.74    1.72
 -19   5   1    3.52    0.63
 -19   5   1    2.81    1.04
 -18  -5   1   11.08    1.50
 -18   5   1   11.58    1.21
 -18   5   1   11.14    1.42
 -18   5   1   10.95    1.70
 -18   5   1   11.88    1.49
  18   5  -1    9.15    1.55
 -17  -5   1    0.49    0.72
 -17   5   1   -0.45    0.89
  17   5  -1   -0.63    0.74
 -17   5   1    0.49    0.72
 -17   5   1   -0.11    0.54
 -17   5   1    0.84    0.76
 -16  -5   1    5.95    0.93
 -16   5   1    4.49    0.75
  16   5  -1    3.21    0.89
 -16   5   1    5.13    0.84
 -16   5   1    4.84    0.92
 -16   5   1    3.93    1.00
 -15  -5   1   10.93    1.34
 -15   5   1   13.93    1.46
 -15   5   1   11.72    1.39
  15   5  -1   13.22    1.38
 -15   5   1   13.40    1.22
 -15   5   1   11.98    1.32
 -14  -5   1   20.58    1.74
  14   5  -1   20.45    1.65
 -14   5   1   20.78    1.57
 -14   5   1   21.10    1.63
 -14   5   1   21.16    1.45
 -14   5   1   20.52    1.59
 -13  -5   1    8.70    1.06
 -13   5   1    9.70    1.13
 -13   5   1    9.72    0.95
 -13   5   1   10.39    1.16
 -13   5   1    9.53    1.07
  13   5  -1   10.88    1.22
 -12  -5   1    6.07    0.80
 -12   5   1    6.79    1.00
  12   5  -1    6.79    1.02
 -12   5   1    7.06    0.94
 -12   5   1    6.42    0.77
 -11  -5   1    0.23    0.48
  11   5  -1   -0.24    0.50
 -11   5   1    0.10    0.43
 -11   5   1    0.60    0.37
 -11   5   1    0.38    0.45
 -10  -5   1   61.96    3.15
 -10  -5   1   65.51    3.28
  10   5  -1   62.21    3.36
 -10   5   1   67.59    3.17
 -10   5   1   61.83    3.38
  10   5  -1   67.89    3.10
 -10   5   1   64.27    3.28
  -9  -5   1    0.61    0.28
  -9  -5   1    0.94    0.38
  -9   5   1    1.08    0.33
   9   5  -1    0.93    0.30
  -9   5   1    1.18    0.48
   9   5  -1    0.79    0.46
  -9   5   1    1.16    0.44
  -8  -5   1   15.61    1.04
  -8  -5   1   15.46    1.08
  -8   5   1   16.70    1.24
  -8   5   1   16.18    0.99
   8   5  -1   15.58    1.01
   8   5  -1   16.63    1.07
  -8   5   1   15.80    1.11
   8   5  -1   14.97    1.18
  -7  -5   1   50.02    2.59
  -7  -5   1   54.37    2.58
  -7   5   1   50.90    2.50
  -7   5   1   50.41    2.73
   7   5  -1   50.96    2.56
   7   5  -1   51.15    2.56
   7   5  -1   49.55    2.68
  -7   5   1   48.92    2.59
  -6  -5   1    0.80    0.31
  -6  -5   1    0.64    0.28
   6   5  -1    0.60    0.30
  -6   5   1    0.72    0.30
  -6   5   1    0.91    0.39
   6   5  -1    0.65    0.27
   6   5  -1    0.48    0.35
  -5  -5   1    2.23    0.40
   5  -5  -1    2.02    0.43
  -5  -5   1    2.70    0.41
   5   5  -1    2.23    0.35
  -5   5   1    1.63    0.45
   5   5  -1    1.88    0.38
   5   5  -1    1.78    0.45
  -5   5   1    1.89    0.35
  -4  -5   1   11.32    0.73
   4  -5  -1   11.25    0.68
   4  -5  -1   10.59    0.88
  -4  -5   1    9.06    0.79
   4   5  -1   10.67    0.85
  -4   5   1    9.96    0.73
  -4   5   1   10.09    0.89
   4   5  -1   10.70    0.70
  -3  -5   1  217.12   10.03
   3  -5  -1  221.16    9.88
   3  -5  -1  230.09   10.11
  -3  -5   1  218.09    9.86
  -3   5   1  217.54   10.09
   3   5  -1  213.94    9.84
  -3   5   1  205.16    9.90
   3   5  -1  218.48   10.02
  -2  -5   1  293.98   13.64
  -2  -5   1  295.25   13.44
   2  -5  -1  317.79   13.71
   2  -5  -1  293.29   13.51
   2   5  -1  304.17   13.64
   2   5  -1  295.21   13.43
  -2   5   1  299.49   13.37
  -2   5   1  291.08   13.54
  -2   5   1  299.13   13.69
  -1  -5   1   50.29    2.31
   1  -5  -1   45.74    2.43
   1  -5  -1   49.41    2.55
  -1  -5   1   48.51    2.48
  -1  -5   1   50.03    2.54
  -1   5   1   47.08    2.45
  -1   5   1   49.43    2.23
   1   5  -1   48.47    2.52
  -1   5   1   47.55    2.55
   1   5  -1   48.31    2.30
   0  -5  -1  172.54    7.61
   0  -5   1  168.79    7.90
   0  -5   1  165.80    7.67
   0  -5  -1  166.90    7.84
   0  -5   1  168.64    7.80
   0  -5  -1  177.03    7.93
   0   5   1  170.01    7.85
   0   5   1  164.86    7.60
   0   5   1  170.84    7.92
   0   5  -1  169.25    7.90
   0   5  -1  168.46    7.65
  -1  -5  -1   61.95    2.88
  -1  -5  -1   62.05    3.14
   1  -5   1   59.60    3.15
   1  -5   1   61.34    3.00
  -1  -5  -1   65.11    3.16
  -1   5  -1   65.51    2.92
  -1   5  -1   59.50    3.15
   1   5   1   62.96    2.87
   1   5   1   63.67    3.16
  -2  -5  -1   12.26    0.95
   2  -5   1   10.97    0.92
  -2  -5  -1   12.21    0.92
  -2  -5  -1   13.29    0.70
   2  -5   1   11.10    0.73
   2   5   1   12.55    0.68
   2   5   1   11.83    0.93
  -2   5  -1   11.17    0.96
   3  -5   1    1.64    0.27
  -3  -5  -1    1.49    0.36
  -3  -5  -1    1.28    0.25
  -3  -5  -1    2.43    0.53
   3  -5   1    1.92    0.41
  -3   5  -1    1.39    0.40
  -3   5  -1    2.48    0.34
   3   5   1    1.67    0.40
   3   5   1    1.24    0.24
   4  -5   1   47.52    2.56
  -4  -5  -1   46.20    2.61
  -4  -5  -1   48.93    2.49
  -4  -5  -1   48.50    2.33
   4  -5   1   55.36    2.25
  -4   5  -1   48.52    2.55
  -4   5  -1   46.40    2.28
   4   5   1   47.89    2.32
   4   5   1   46.28    2.48
   4   5   1   44.92    2.51
  -5  -5  -1   29.99    1.62
   5  -5   1   29.07    1.71
  -5  -5  -1   29.14    1.49
   5   5   1   28.27    1.62
   5   5   1   26.93    1.65
  -5   5  -1   29.74    1.72
   5   5   1   28.48    1.49
  -5   5  -1   25.86    1.40
  -6  -5  -1   13.46    0.85
   6  -5   1   13.24    1.01
  -6   5  -1   10.77    0.69
   6   5   1   12.61    0.92
  -6   5  -1   11.53    0.91
  -6   5  -1   12.17    1.02
   6   5   1   10.98    0.98
   7  -5   1   53.30    2.80
  -7  -5  -1   54.05    2.63
  -7   5  -1   52.81    2.49
  -7   5  -1   50.92    2.78
   7   5   1   51.33    2.79
  -7   5  -1   51.87    2.71
   7   5   1   53.29    2.66
   8  -5   1   11.89    1.03
  -8  -5  -1   11.92    0.90
  -8   5  -1   11.46    1.02
  -8   5  -1   11.79    0.93
   8   5   1   11.17    0.87
  -8   5  -1   12.11    0.73
   8   5   1   10.71    0.99
   9  -5   1   53.25    2.84
  -9  -5  -1   52.18    2.71
  -9   5  -1   56.05    2.56
  -9   5  -1   53.67    2.80
  -9   5  -1   53.74    2.85
   9   5   1   50.85    2.85
   9   5   1   50.78    2.61
 -10  -5  -1    6.25    0.73
  10  -5   1    5.18    0.81
 -10  -5  -1    5.45    0.90
 -10   5  -1    3.94    0.65
 -10   5  -1    5.72    0.55
  10   5   1    4.71    0.88
 -10   5  -1    6.07    0.84
  10   5   1    5.48    0.57
 -11  -5  -1    5.32    0.96
 -11  -5  -1    5.40    0.75
 -11   5  -1    4.73    0.70
  11   5   1    4.46    0.79
 -11   5  -1    5.47    0.84
 -11   5  -1    5.18    0.59
  11   5   1    5.48    0.51
 -12  -5  -1   31.91    1.96
 -12  -5  -1   30.65    2.18
 -12   5  -1   33.53    2.06
 -12   5  -1   32.05    1.98
  12   5   1   34.60    2.13
 -13  -5  -1   -0.44    0.48
 -13  -5  -1   -0.64    0.70
 -13   5  -1    0.03    0.58
 -13   5  -1   -0.04    0.44
  13   5   1    0.59    0.66
 -14  -5  -1   59.83    3.54
 -14  -5  -1   52.76    3.41
 -14   5  -1   59.88    3.12
 -14   5  -1   60.07    3.28
  14   5   1   60.92    3.33
 -15  -5  -1    1.95    0.97
 -15  -5  -1    0.62    0.66
 -15   5  -1    0.01    0.71
  15   5   1    1.63    0.80
 -15   5  -1    1.17    0.58
 -16  -5  -1   -0.76    0.65
 -16  -5  -1    1.49    0.96
 -16   5  -1   -0.40    0.46
 -16   5  -1   -0.68    0.75
 -16   5  -1   -0.05    0.70
  16   5   1   -1.16    0.70
 -17  -5  -1   18.26    1.66
 -17  -5  -1   18.31    2.10
 -17   5  -1   15.23    1.68
 -17   5  -1   12.36    1.74
 -17   5  -1   15.80    1.29
 -18  -5  -1   11.18    1.95
 -18  -5  -1    5.86    1.08
 -18   5  -1    3.91    1.18
 -18   5  -1    7.44    1.05
  18   5   1    6.17    1.19
 -18   5  -1    6.45    1.13
 -19  -5  -1    2.07    0.94
 -19  -5  -1    3.65    1.35
 -19   5  -1    1.83    1.07
 -19   5  -1   -0.29    1.13
 -20  -5  -1   -2.10    1.65
 -20  -5  -1    2.57    1.57
 -20  -5  -1    1.02    0.97
  20   5   1   -1.39    1.02
 -20   5  -1   -1.44    1.13
 -20   5  -1    0.16    1.24
 -21  -5  -1    5.01    1.18
 -21  -5  -1    0.61    2.10
  21   5   1    3.31    1.33
 -21   5  -1    2.22    1.55
 -21   5  -1    4.25    1.35
 -21   5  -1    2.89    1.38
 -20  -6   1   16.14    2.00
 -20   6   1   17.38    2.08
 -20   6   1   18.53    1.60
 -20   6   1   17.96    2.37
  20   6  -1   16.78    2.18
 -20   6   1   20.72    2.31
 -19  -6   1   -0.30    0.96
 -19   6   1   -0.30    0.68
 -19   6   1    1.37    0.99
 -19   6   1   -1.32    1.04
  19   6  -1    0.10    1.00
 -19   6   1   -1.29    1.15
 -18  -6   1    2.38    0.91
 -18   6   1    0.78    0.71
  18   6  -1   -0.17    0.91
 -18   6   1   -0.14    1.00
 -18   6   1    0.64    0.91
 -18   6   1    0.51    0.85
 -17  -6   1    6.53    1.03
  17   6  -1    4.53    1.05
 -17   6   1    5.17    1.17
 -17   6   1    7.73    1.13
 -17   6   1    6.16    1.00
 -17   6   1    5.17    0.93
 -16  -6   1    1.58    0.78
 -16   6   1    1.65    0.72
 -16   6   1    0.87    0.67
  16   6  -1    0.26    0.81
 -16   6   1    1.85    0.83
 -15  -6   1   24.60    1.82
 -15   6   1   24.22    1.87
 -15   6   1   23.34    1.63
  15   6  -1   23.22    1.85
 -15   6   1   22.44    1.77
 -15   6   1   25.32    1.90
 -14  -6   1   -0.75    0.54
 -14   6   1   -0.72    0.56
  14   6  -1    0.25    0.69
 -14   6   1   -0.41    0.49
 -14   6   1    0.34    0.62
 -14   6   1    0.38    0.62
 -13  -6   1   10.68    1.17
 -13   6   1   11.26    1.30
 -13   6   1    9.49    1.18
 -13   6   1    9.92    1.11
  13   6  -1    9.22    1.21
 -13   6   1   10.12    0.97
 -12  -6   1    2.76    0.69
 -12   6   1    2.09    0.64
 -12   6   1    2.56    0.67
  12   6  -1    2.29    0.72
 -12   6   1    2.56    0.55
 -11  -6   1   18.14    1.35
 -11   6   1   18.62    1.38
 -11   6   1   17.70    1.20
 -11   6   1   17.93    1.53
  11   6  -1   20.48    1.19
  11   6  -1   17.27    1.47
 -10  -6   1    4.47    0.65
 -10  -6   1    4.21    0.67
 -10   6   1    4.15    0.78
  10   6  -1    4.37    0.75
 -10   6   1    3.45    0.70
  10   6  -1    4.61    0.65
 -10   6   1    4.42    0.63
  -9  -6   1    2.27    0.50
  -9  -6   1    2.96    0.48
  -9   6   1    3.36    0.49
  -9   6   1    1.65    0.58
  -9   6   1    3.10    0.57
   9   6  -1    2.28    0.47
   9   6  -1    3.99    0.63
   9   6  -1    3.67    0.69
  -8  -6   1   62.23    3.24
  -8  -6   1   65.32    3.21
   8   6  -1   62.03    3.35
   8   6  -1   67.42    3.23
  -8   6   1   63.44    3.25
   8   6  -1   65.55    3.21
  -8   6   1   62.70    3.41
  -8   6   1   63.95    3.13
  -7  -6   1    4.13    0.67
  -7  -6   1    4.99    0.64
  -7   6   1    4.90    0.75
  -7   6   1    4.73    0.58
   7   6  -1    5.10    0.79
   7   6  -1    4.68    0.60
   7   6  -1    5.08    0.70
   6  -6  -1    2.81    0.54
  -6  -6   1    3.34    0.53
  -6  -6   1    2.90    0.45
   6   6  -1    2.38    0.41
  -6   6   1    2.72    0.44
   6   6  -1    2.04    0.46
   6   6  -1    2.14    0.51
  -6   6   1    2.38    0.56
   5  -6  -1    3.43    0.57
   5  -6  -1    4.86    0.45
  -5  -6   1    3.28    0.53
  -5  -6   1    4.49    0.51
   5   6  -1    3.58    0.49
   5   6  -1    3.61    0.53
  -5   6   1    2.92    0.58
  -5   6   1    3.83    0.53
  -4  -6   1   32.07    1.61
  -4  -6   1   27.65    1.76
   4  -6  -1   32.24    1.59
   4  -6  -1   31.42    1.86
   4   6  -1   31.49    1.80
  -4   6   1   30.26    1.87
  -4   6   1   28.20    1.63
   4   6  -1   29.46    1.58
   3  -6  -1   56.84    2.85
  -3  -6   1   60.44    2.81
  -3  -6   1   59.02    3.04
   3  -6  -1   60.15    3.10
  -3   6   1   56.59    3.08
   3   6  -1   57.84    2.79
   3   6  -1   59.31    3.04
  -3   6   1   56.37    2.89
  -2  -6   1  929.60   42.69
   2  -6  -1  917.53   42.54
  -2  -6   1  974.29   42.70
   2  -6  -1 1000.00   42.77
  -2   6   1  928.28   42.57
   2   6  -1  957.14   42.70
  -2   6   1  950.47   42.75
  -1  -6   1  243.65   11.10
  -1  -6   1  239.10   11.16
   1  -6  -1  250.94   11.20
   1  -6  -1  234.66   11.04
  -1  -6   1  238.33   10.89
   1   6  -1  239.41   10.87
  -1   6   1  239.19   11.19
  -1   6   1  238.24   10.81
   1   6  -1  242.32   11.16
  -1   6   1  246.16   11.08
   0  -6  -1   52.70    2.77
   0  -6   1   54.28    2.58
   0  -6   1   51.53    2.72
   0  -6   1   54.11    2.85
   0  -6  -1   54.96    2.51
   0  -6  -1   55.02    2.86
   0   6  -1   52.65    2.84
   0   6   1   53.80    2.49
   0   6   1   54.21    2.86
   0   6  -1   54.57    2.55
   0   6   1   53.80    2.79
  -1  -6  -1   17.94    0.93
  -1  -6  -1   18.24    1.23
   1  -6   1   16.79    1.10
   1  -6   1   17.54    1.26
  -1  -6  -1   18.07    1.27
   1   6   1   17.86    0.92
  -1   6  -1   18.48    1.29
  -1   6  -1   17.65    0.96
   1   6   1   18.27    1.25
  -2  -6  -1   33.12    1.88
   2  -6   1   29.94    1.88
  -2  -6  -1   33.50    1.90
  -2  -6  -1   31.27    1.56
   2  -6   1   31.07    1.65
   2   6   1   31.65    1.86
  -2   6  -1   30.58    1.89
  -2   6  -1   31.77    1.59
   2   6   1   32.22    1.55
  -3  -6  -1    0.33    0.21
   3  -6   1    0.37    0.20
   3  -6   1    0.27    0.33
  -3  -6  -1    0.31    0.42
  -3  -6  -1    0.55    0.31
   3   6   1    0.35    0.19
  -3   6  -1    0.18    0.35
   3   6   1    0.12    0.32
  -4  -6  -1    5.59    0.71
   4  -6   1    5.51    0.71
  -4  -6  -1    5.11    0.74
  -4  -6  -1    5.64    0.53
   4  -6   1    6.08    0.42
   4   6   1    4.47    0.47
   4   6   1    5.60    0.72
  -4   6  -1    6.79    0.81
  -4   6  -1    4.88    0.49
   5  -6   1    4.48    0.69
  -5  -6  -1    5.69    0.85
  -5  -6  -1    5.06    0.66
  -5  -6  -1    4.65    0.52
  -5   6  -1    4.13    0.45
   5   6   1    4.72    0.50
  -5   6  -1    4.81    0.74
   5   6   1    4.33    0.66
   5   6   1    4.80    0.70
  -6  -6  -1    4.76    0.84
   6  -6   1    3.14    0.58
  -6  -6  -1    4.88    0.57
  -6  -6  -1    4.00    0.65
   6   6   1    4.38    0.68
  -6   6  -1    4.04    0.43
  -6   6  -1    3.37    0.63
   6   6   1    4.24    0.68
   7  -6   1   -0.05    0.36
  -7  -6  -1    0.39    0.32
   7   6   1    0.42    0.37
  -7   6  -1    0.13    0.38
  -7   6  -1    0.41    0.36
   7   6   1   -0.16    0.36
  -7   6  -1    0.32    0.23
  -8  -6  -1    1.07    0.41
   8  -6   1   -0.22    0.39
   8   6   1    0.71    0.36
  -8   6  -1    0.60    0.45
  -8   6  -1    0.46    0.41
  -8   6  -1    0.31    0.26
   8   6   1    0.05    0.44
   9  -6   1   -0.39    0.38
  -9  -6  -1   -0.21    0.38
   9   6   1    0.09    0.32
  -9   6  -1   -0.01    0.43
  -9   6  -1   -0.26    0.36
  -9   6  -1    0.15    0.26
   9   6   1   -0.38    0.42
  10  -6   1   70.78    3.70
 -10  -6  -1   68.95    3.53
 -10   6  -1   70.68    3.34
 -10   6  -1   71.27    3.61
  10   6   1   68.52    3.68
  10   6   1   70.52    3.44
 -10   6  -1   69.16    3.69
 -11  -6  -1   12.56    1.12
  11   6   1   10.79    1.25
 -11   6  -1   11.58    0.84
  11   6   1   11.57    0.89
 -11   6  -1   11.23    1.24
 -11   6  -1   11.63    1.15
 -12  -6  -1   -0.11    0.52
  12   6   1    0.49    0.28
 -12   6  -1    0.33    0.59
 -12   6  -1   -0.04    0.51
  12   6   1    0.71    0.65
 -12   6  -1    0.26    0.37
 -13  -6  -1    0.39    0.65
  13   6   1    1.50    0.77
 -13   6  -1    1.67    0.70
 -13   6  -1    1.77    0.47
 -13   6  -1    1.55    0.61
 -14  -6  -1   62.71    3.40
 -14   6  -1   67.15    3.42
 -14   6  -1   62.51    3.42
  14   6   1   62.29    3.50
 -14   6  -1   57.60    3.12
 -15  -6  -1   -1.08    0.61
  15   6   1   -0.87    0.66
 -15   6  -1   -0.61    0.59
 -15   6  -1   -0.55    0.50
 -15   6  -1   -0.12    0.81
 -16  -6  -1    8.49    1.17
 -16   6  -1    7.02    1.04
 -16   6  -1    4.75    1.06
 -16   6  -1    6.62    0.89
  16   6   1    5.49    1.10
 -17  -6  -1    6.54    1.08
 -17   6  -1    5.67    0.87
  17   6   1    4.98    1.15
 -17   6  -1    5.69    1.13
 -17   6  -1    6.41    0.94
 -17   6  -1    3.62    1.08
 -18  -6  -1    6.25    1.12
 -18   6  -1    6.20    1.21
 -18   6  -1    4.71    0.96
 -18   6  -1    5.11    0.82
  18   6   1    3.60    1.12
 -18   6  -1    2.52    1.16
 -19  -6  -1   -0.96    1.02
 -19  -6  -1   -3.23    1.50
 -19   6  -1    0.28    0.69
 -19   6  -1    0.18    1.08
 -19   6  -1   -1.38    1.15
  19   6   1   -1.75    0.94
 -19   6  -1    0.36    0.92
 -20  -6  -1   18.88    2.94
 -20  -6  -1   20.83    2.17
 -20   6  -1   15.29    2.43
  20   6   1   17.44    2.23
 -20   6  -1   17.83    2.00
 -20   6  -1   18.59    2.00
 -20  -7   1    7.00    1.39
 -20   7   1    5.91    1.59
 -20   7   1    7.91    1.49
  20   7  -1    7.87    1.66
 -20   7   1    7.64    1.44
 -20   7   1    7.93    1.13
 -19  -7   1    4.25    1.17
 -19   7   1    6.32    1.29
  19   7  -1    4.51    1.38
 -19   7   1    6.46    1.28
 -19   7   1    5.52    1.44
 -19   7   1    7.83    1.14
 -18  -7   1   -1.17    0.97
 -18   7   1    1.53    0.89
  18   7  -1    0.62    1.04
 -18   7   1    1.07    0.93
 -18   7   1    2.87    1.07
 -18   7   1   -0.83    1.03
 -17   7   1   -0.52    0.81
  17   7  -1   -1.09    0.86
 -17   7   1    1.13    0.81
 -17   7   1   -1.06    0.89
 -17   7   1   -1.08    0.87
 -16  -7   1   57.55    3.27
 -16   7   1   56.24    3.35
  16   7  -1   55.03    3.31
 -16   7   1   52.00    3.03
 -16   7   1   58.97    3.23
 -16   7   1   55.21    3.28
 -15  -7   1   -0.85    0.65
  15   7  -1    0.10    0.89
 -15   7   1    0.74    0.76
 -15   7   1    0.36    0.63
 -15   7   1    0.59    0.68
 -14  -7   1   55.32    3.16
  14   7  -1   56.33    3.26
 -14   7   1   58.10    3.22
 -14   7   1   57.72    3.12
 -14   7   1   58.48    3.37
 -14   7   1   55.81    3.00
 -13   7   1    0.59    0.68
 -13   7   1    2.24    0.60
  13   7  -1    1.87    0.77
  13   7  -1    2.64    0.51
 -13   7   1    1.90    0.71
 -12  -7   1   30.36    1.98
  12   7  -1   35.43    1.82
 -12   7   1   31.21    2.21
 -12   7   1   29.82    1.82
 -12   7   1   30.94    2.00
  12   7  -1   31.14    2.13
 -11  -7   1    6.22    0.84
 -11  -7   1    5.90    0.85
  11   7  -1    6.06    1.06
 -11   7   1    5.34    0.91
  11   7  -1    6.84    0.83
 -11   7   1    5.07    0.88
 -11   7   1    7.13    0.82
 -10  -7   1    1.49    0.48
 -10  -7   1    0.94    0.54
 -10   7   1    2.26    0.49
  10   7  -1    0.81    0.63
  10   7  -1    1.20    0.45
 -10   7   1    1.27    0.64
 -10   7   1    1.32    0.55
  -9  -7   1    4.92    0.68
  -9  -7   1    4.32    0.63
  -9   7   1    4.41    0.80
  -9   7   1    4.96    0.81
  -9   7   1    4.56    0.69
   9   7  -1    4.37    0.78
   9   7  -1    5.06    0.79
   9   7  -1    4.03    0.60
  -8  -7   1  104.92    4.96
  -8  -7   1  104.97    5.07
   8   7  -1  102.76    4.94
  -8   7   1  105.03    5.24
   8   7  -1  104.77    5.02
   8   7  -1  100.91    5.14
  -8   7   1   97.32    4.87
  -7  -7   1   35.22    1.86
  -7  -7   1   32.96    1.98
   7   7  -1   32.60    1.82
  -7   7   1   32.52    1.80
  -7   7   1   35.01    2.15
   7   7  -1   32.23    2.03
   7   7  -1   31.02    2.16
   6  -7  -1   39.83    2.32
   6  -7  -1   43.59    1.94
  -6  -7   1   36.42    2.18
  -6  -7   1   37.68    2.01
  -6   7   1   36.36    2.28
  -6   7   1   36.60    2.01
   6   7  -1   35.90    1.98
   6   7  -1   35.83    2.16
   6   7  -1   36.40    2.20
   5  -7  -1  111.70    5.61
  -5  -7   1  116.26    5.32
  -5  -7   1  109.85    5.52
   5  -7  -1  121.61    5.28
   5   7  -1  114.00    5.29
  -5   7   1  105.03    5.33
  -5   7   1  111.29    5.62
   5   7  -1  114.86    5.52
   4  -7  -1    5.70    0.85
   4  -7  -1    5.72    0.59
  -4  -7   1    5.01    0.78
  -4  -7   1    6.08    0.60
   4   7  -1    6.31    0.56
   4   7  -1    5.57    0.79
  -4   7   1    5.77    0.68
  -4   7   1    6.14    0.91
   3  -7  -1    6.31    0.65
  -3  -7   1    5.71    0.57
   3  -7  -1    6.08    0.85
  -3  -7   1    6.21    0.85
  -3  -7   1    4.85    0.77
   3   7  -1    6.35    0.83
  -3   7   1    6.37    0.45
  -3   7   1    5.24    0.77
  -3   7   1    7.05    0.75
   3   7  -1    4.83    0.52
  -2  -7   1    1.06    0.50
   2  -7  -1    1.26    0.40
  -2  -7   1    0.66    0.41
  -2  -7   1    1.26    0.31
   2  -7  -1    1.08    0.44
  -2   7   1    1.25    0.44
  -2   7   1    0.86    0.19
  -2   7   1    0.51    0.45
   2   7  -1    1.66    0.51
   2   7  -1    1.82    0.30
  -1  -7   1   12.87    1.11
  -1  -7   1   15.70    0.92
   1  -7  -1   13.25    1.09
  -1  -7   1   14.58    1.17
   1  -7  -1   15.82    1.22
  -1   7   1   14.88    0.79
   1   7  -1   15.90    0.88
   1   7  -1   14.74    1.22
  -1   7   1   15.88    1.16
  -1   7   1   15.72    1.25
   0  -7  -1   97.13    4.92
   0  -7   1   98.32    5.02
   0  -7   1   97.79    4.89
   0  -7  -1  103.73    4.64
   0  -7  -1  102.46    5.04
   0   7   1  104.53    5.06
   0   7   1  102.25    4.62
   0   7  -1   99.83    4.67
   0   7  -1  105.65    5.05
  -1  -7  -1   52.96    2.95
   1  -7   1   52.94    2.82
  -1  -7  -1   57.77    3.02
  -1  -7  -1   56.28    2.63
   1  -7   1   56.47    3.03
  -1   7  -1   55.39    3.02
   1   7   1   55.46    2.61
   1   7   1   57.13    3.04
  -1   7  -1   57.86    2.66
  -2  -7  -1    2.54    0.54
   2  -7   1    3.72    0.51
   2  -7   1    3.14    0.62
  -2  -7  -1    4.13    0.70
  -2  -7  -1    3.35    0.40
   2   7   1    4.00    0.37
  -2   7  -1    3.17    0.37
  -2   7  -1    3.72    0.64
   2   7   1    3.40    0.62
  -3  -7  -1  108.78    5.57
   3  -7   1  110.59    5.58
   3  -7   1  107.26    5.25
  -3  -7  -1  118.78    5.57
  -3  -7  -1  118.33    5.22
   3   7   1  109.58    5.52
   3   7   1  115.06    5.21
  -3   7  -1  115.31    5.60
  -3   7  -1  113.64    5.23
  -4  -7  -1   86.91    4.55
   4  -7   1   87.25    4.51
  -4  -7  -1   91.97    4.47
   4  -7   1   86.40    4.13
  -4  -7  -1   90.64    4.18
   4   7   1   89.05    4.16
  -4   7  -1   90.11    4.20
  -4   7  -1   89.50    4.52
   4   7   1   87.90    4.46
   5  -7   1    1.04    0.22
  -5  -7  -1    1.04    0.54
   5  -7   1    0.70    0.44
  -5  -7  -1    0.90    0.31
  -5  -7  -1    0.21    0.40
   5   7   1    0.48    0.26
   5   7   1    0.72    0.44
   5   7   1    0.96    0.45
  -5   7  -1    0.22    0.43
  -5   7  -1    0.57    0.28
  -6  -7  -1    0.45    0.53
   6  -7   1    0.64    0.44
  -6  -7  -1    0.19    0.36
  -6  -7  -1    0.83    0.33
   6   7   1    1.08    0.47
   6   7   1   -0.29    0.28
  -6   7  -1   -0.01    0.42
  -6   7  -1    0.43    0.27
   6   7   1    1.04    0.47
  -7  -7  -1    2.41    0.68
  -7  -7  -1    2.93    0.49
   7  -7   1    2.21    0.58
   7   7   1    2.24    0.53
  -7   7  -1    2.30    0.57
   7   7   1    2.12    0.61
  -7   7  -1    2.41    0.37
   8  -7   1   46.20    2.72
  -8  -7  -1   48.11    2.87
  -8  -7  -1   46.90    2.45
   8   7   1   48.23    2.58
  -8   7  -1   44.48    2.29
  -8   7  -1   46.58    2.58
  -8   7  -1   47.65    2.75
   8   7   1   46.75    2.69
  -9  -7  -1   18.84    1.27
  -9  -7  -1   15.57    1.52
   9  -7   1   17.33    1.49
  -9   7  -1   16.06    1.04
   9   7   1   17.37    1.47
  -9   7  -1   18.09    1.52
   9   7   1   19.11    1.33
  -9   7  -1   17.30    1.36
 -10  -7  -1   20.08    1.43
  10  -7   1   19.79    1.62
 -10   7  -1   20.01    1.66
  10   7   1   19.63    1.62
 -10   7  -1   20.13    1.20
 -10   7  -1   20.96    1.53
  10   7   1   22.11    1.43
 -11  -7  -1    9.14    1.09
  11   7   1   10.20    0.97
  11   7   1    9.98    1.17
 -11   7  -1   11.46    1.30
 -11   7  -1   10.01    0.83
 -11   7  -1    9.72    1.13
 -12  -7  -1   69.32    3.64
 -12   7  -1   68.21    3.70
 -12   7  -1   71.56    3.81
 -12   7  -1   66.78    3.38
  12   7   1   71.82    3.82
  12   7   1   70.10    3.43
 -13  -7  -1    4.04    1.27
 -13   7  -1    4.77    0.91
 -13   7  -1    4.49    0.63
 -13   7  -1    3.99    0.84
  13   7   1    5.72    0.73
  13   7   1    4.03    0.89
 -14  -7  -1   11.31    1.32
 -14   7  -1    9.58    0.97
  14   7   1    9.20    1.58
 -14   7  -1    8.92    1.40
 -15  -7  -1    2.27    0.80
 -15   7  -1    1.70    0.88
  15   7   1    2.67    0.95
 -15   7  -1    2.72    0.84
 -15   7  -1    3.30    0.68
 -16  -7  -1   15.62    2.10
 -16  -7  -1   15.15    1.63
  16   7   1   12.30    1.67
 -16   7  -1   13.77    1.29
 -16   7  -1   12.48    1.65
 -16   7  -1   14.53    1.62
 -17  -7  -1   -1.08    0.82
 -17  -7  -1    0.33    1.26
 -17   7  -1   -0.16    0.69
 -17   7  -1   -0.03    0.76
  17   7   1   -1.11    0.99
 -17   7  -1    0.01    0.89
 -18  -7  -1    4.82    1.21
 -18  -7  -1    3.73    1.63
 -18   7  -1    3.94    1.13
 -18   7  -1    4.84    0.96
 -18   7  -1    1.26    1.19
 -18   7  -1    4.16    0.97
 -19  -7  -1    1.49    1.77
 -19  -7  -1    2.45    1.10
  19   7   1   -0.61    1.09
 -19   7  -1    0.77    1.29
 -19   7  -1    1.96    0.98
 -19   7  -1    2.16    0.89
 -19   7  -1    3.37    1.22
 -20  -7  -1    0.89    1.17
 -20  -7  -1   -1.34    1.84
 -20   7  -1    2.84    1.35
 -20   7  -1   -2.03    1.34
 -20   7  -1    1.95    1.11
 -20   7  -1    1.41    0.91
  20   7   1   -0.45    1.32
 -19  -8   1   -0.01    1.10
 -19   8   1    1.11    1.15
 -19   8   1    1.01    1.08
 -19   8   1   -2.11    1.25
 -19   8   1    0.46    1.12
  19   8  -1   -1.53    1.22
 -18  -8   1    1.53    0.99
 -18   8   1    2.06    1.06
 -18   8   1   -0.50    1.13
 -18   8   1    1.66    1.01
  18   8  -1    0.82    1.13
 -18   8   1    0.69    1.03
 -17  -8   1    2.53    0.98
 -17   8   1    0.66    1.02
  17   8  -1    1.54    1.05
 -17   8   1    1.50    1.06
 -17   8   1    2.17    0.94
 -17   8   1    4.15    1.06
 -16  -8   1    2.12    0.91
  16   8  -1    1.83    1.03
 -16   8   1    0.88    0.89
 -16   8   1    2.69    0.90
 -16   8   1    1.34    1.01
 -16   8   1    2.47    0.86
 -15  -8   1    1.47    0.79
 -15   8   1    2.46    0.82
 -15   8   1    2.91    0.83
 -15   8   1    1.60    0.90
  15   8  -1    2.23    0.90
 -15   8   1    1.78    0.94
 -14  -8   1   14.50    1.48
 -14   8   1   13.83    1.79
 -14   8   1   13.02    1.28
  14   8  -1   12.06    1.54
 -14   8   1   12.35    1.37
 -13  -8   1    4.77    0.92
 -13   8   1    5.16    0.82
  13   8  -1    5.28    1.00
 -13   8   1    4.51    0.97
  13   8  -1    5.27    0.71
 -13   8   1    4.75    0.94
 -12  -8   1   -0.19    0.57
  12   8  -1    0.51    0.50
  12   8  -1    1.11    0.71
 -12   8   1    0.28    0.61
 -12   8   1    0.74    0.55
 -12   8   1    0.16    0.76
 -11  -8   1    7.08    0.90
 -11  -8   1    8.43    1.03
 -11   8   1    9.49    1.39
  11   8  -1    6.79    1.17
  11   8  -1    8.60    1.02
 -11   8   1    5.68    1.01
 -11   8   1    6.73    0.92
 -10  -8   1    2.57    0.60
 -10  -8   1    2.50    0.65
  10   8  -1    2.20    0.58
  10   8  -1    2.14    0.75
 -10   8   1    2.38    0.66
 -10   8   1    2.51    0.76
 -10   8   1    1.64    0.52
  -9  -8   1    0.47    0.45
  -9  -8   1    0.49    0.47
   9   8  -1    0.49    0.47
  -9   8   1    0.53    0.64
  -9   8   1    0.73    0.45
   9   8  -1    0.73    0.59
   9   8  -1    0.49    0.42
  -9   8   1    0.44    0.53
  -8  -8   1    9.22    1.04
  -8  -8   1    7.75    0.93
   8   8  -1    9.89    1.07
   8   8  -1    9.66    0.88
  -8   8   1    9.34    1.25
  -8   8   1    9.06    0.88
   8   8  -1    8.73    1.07
  -7  -8   1   50.86    2.62
  -7  -8   1   50.34    2.81
   7   8  -1   47.77    2.83
   7   8  -1   51.57    2.59
   7   8  -1   51.91    2.79
  -7   8   1   47.92    2.58
  -7   8   1   47.99    2.91
   6  -8  -1  136.72    6.51
   6  -8  -1  149.10    6.07
  -6  -8   1  127.30    6.12
  -6  -8   1  123.83    6.34
   6   8  -1  133.18    6.35
  -6   8   1  117.84    6.12
  -6   8   1  124.61    6.45
   6   8  -1  129.19    6.10
   5  -8  -1  255.89   11.78
  -5  -8   1  244.52   11.67
  -5  -8   1  253.04   11.40
   5  -8  -1  264.01   11.38
  -5   8   1  254.78   11.80
   5   8  -1  247.05   11.65
   5   8  -1  245.66   11.37
  -5   8   1  233.09   11.45
  -4  -8   1  180.69    8.33
  -4  -8   1  168.93    8.23
   4  -8  -1  170.63    7.96
   4  -8  -1  172.86    8.31
  -4  -8   1  176.33    7.94
   4   8  -1  172.96    8.22
  -4   8   1  170.32    8.31
  -4   8   1  173.78    7.82
   4   8  -1  166.95    7.90
  -4   8   1  168.33    8.04
  -3  -8   1   54.95    3.05
   3  -8  -1   55.06    3.08
  -3  -8   1   56.86    2.71
  -3  -8   1   55.05    3.06
   3  -8  -1   51.76    2.79
  -3   8   1   54.51    2.58
  -3   8   1   54.62    3.10
   3   8  -1   55.28    2.68
  -3   8   1   52.50    2.87
   3   8  -1   57.19    3.06
  -2  -8   1  336.07   15.67
   2  -8  -1  357.22   15.80
  -2  -8   1  333.75   15.36
  -2  -8   1  338.88   15.73
   2  -8  -1  337.20   15.52
  -2   8   1  347.40   15.58
   2   8  -1  331.69   15.33
   2   8  -1  343.11   15.72
  -2   8   1  331.13   15.25
  -2   8   1  349.45   15.79
   1  -8  -1   -0.38    0.42
  -1  -8   1    0.19    0.44
  -1  -8   1    0.74    0.42
   1  -8  -1    0.67    0.42
  -1  -8   1    0.48    0.30
  -1   8   1    1.26    0.50
   1   8  -1    0.72    0.45
  -1   8   1    0.43    0.17
   1   8  -1    0.26    0.24
   0  -8  -1   13.36    1.14
   0  -8   1   13.82    1.12
   0  -8   1   15.56    1.23
   0  -8  -1   15.33    1.26
   0   8  -1   13.07    0.83
   0   8  -1   14.73    1.24
   0   8   1   13.60    0.78
   0   8   1   13.73    1.23
  -1  -8  -1    3.91    0.74
   1  -8   1    3.62    0.64
  -1  -8  -1    3.64    0.66
  -1  -8  -1    3.37    0.42
   1  -8   1    2.87    0.57
  -1   8  -1    3.34    0.41
   1   8   1    3.18    0.64
  -1   8  -1    3.49    0.67
   1   8   1    3.28    0.37
  -2  -8  -1    8.12    0.64
  -2  -8  -1    8.02    1.00
  -2  -8  -1    8.19    0.99
   2  -8   1    7.96    0.80
   2  -8   1    6.77    1.00
  -2   8  -1    9.39    1.11
   2   8   1    9.88    1.08
  -2   8  -1    9.73    0.64
   2   8   1   10.65    0.62
   3  -8   1   11.63    0.88
  -3  -8  -1   12.64    0.83
  -3  -8  -1   11.29    1.21
   3  -8   1   10.70    1.17
  -3  -8  -1   13.19    1.24
   3   8   1   13.01    0.79
  -3   8  -1   14.53    0.83
  -3   8  -1   11.83    1.24
   3   8   1   13.34    1.21
   4  -8   1    0.03    0.26
   4  -8   1   -0.57    0.42
  -4  -8  -1   -0.14    0.27
  -4  -8  -1   -0.68    0.37
  -4  -8  -1    0.04    0.47
   4   8   1    0.07    0.47
  -4   8  -1   -0.25    0.22
   4   8   1    0.06    0.25
  -4   8  -1   -0.45    0.46
  -5  -8  -1    1.08    0.59
   5  -8   1    1.49    0.29
  -5  -8  -1    0.39    0.44
   5  -8   1    0.06    0.45
   5   8   1    0.73    0.30
   5   8   1    0.93    0.49
  -5   8  -1    0.42    0.53
  -6  -8  -1    2.96    0.62
  -6  -8  -1    3.92    0.54
   6  -8   1    2.55    0.66
  -6  -8  -1    3.18    0.76
   6   8   1    3.71    0.51
  -6   8  -1    3.56    0.48
   6   8   1    3.15    0.67
   6   8   1    2.48    0.64
  -6   8  -1    3.86    0.76
   7  -8   1    2.63    0.67
  -7  -8  -1    3.25    0.56
  -7  -8  -1    2.76    0.81
   7   8   1    2.97    0.65
  -7   8  -1    3.18    0.76
   7   8   1    3.01    0.76
  -7   8  -1    3.30    0.46
   8  -8   1    3.06    0.74
  -8  -8  -1    3.29    0.89
  -8  -8  -1    2.65    0.54
  -8   8  -1    3.94    0.55
   8   8   1    3.63    0.79
   8   8   1    3.13    0.68
  -8   8  -1    3.52    0.81
   9  -8   1    0.61    0.56
  -9  -8  -1    2.00    0.57
  -9  -8  -1    2.66    0.90
   9   8   1    0.72    0.53
   9   8   1    2.59    0.78
  -9   8  -1    0.97    0.62
  -9   8  -1    1.94    0.62
  -9   8  -1    1.72    0.40
 -10  -8  -1    5.29    0.74
 -10  -8  -1    4.58    1.04
  10  -8   1    3.59    0.84
 -10   8  -1    4.21    0.63
 -10   8  -1    5.43    0.99
  10   8   1    5.10    0.98
 -10   8  -1    5.28    0.94
  10   8   1    3.25    0.69
 -11  -8  -1    0.07    0.93
 -11  -8  -1    0.19    0.53
 -11   8  -1    0.43    0.38
  11   8   1   -0.31    0.65
 -11   8  -1    0.11    0.66
 -11   8  -1   -0.39    0.56
  11   8   1    0.61    0.49
 -12  -8  -1   23.41    2.14
 -12  -8  -1   22.59    1.67
 -12   8  -1   22.16    1.73
  12   8   1   21.74    1.82
  12   8   1   23.40    1.56
 -12   8  -1   21.06    1.36
 -12   8  -1   22.97    1.96
 -13  -8  -1   25.96    2.38
 -13  -8  -1   27.65    1.93
  13   8   1   26.23    2.07
  13   8   1   29.83    1.71
 -13   8  -1   25.27    1.59
 -13   8  -1   29.29    2.18
 -13   8  -1   25.29    2.23
 -14  -8  -1   21.37    1.79
 -14  -8  -1   19.93    2.23
  14   8   1   19.55    1.85
 -14   8  -1   21.15    2.01
  14   8   1   23.51    1.42
 -14   8  -1   21.33    1.84
 -14   8  -1   21.58    1.45
 -15  -8  -1    6.63    1.12
 -15  -8  -1    7.73    1.58
 -15   8  -1    5.52    1.08
 -15   8  -1    5.63    1.10
  15   8   1    6.98    1.21
 -15   8  -1    6.15    1.00
 -16  -8  -1   19.60    2.25
 -16  -8  -1   20.61    1.90
  16   8   1   18.28    1.93
 -16   8  -1   19.90    1.52
 -16   8  -1   17.44    1.88
 -16   8  -1   21.22    2.09
 -17  -8  -1    1.88    1.45
 -17  -8  -1    0.12    0.95
 -17   8  -1   -1.23    0.91
 -17   8  -1   -0.05    0.95
  17   8   1   -0.51    0.97
 -17   8  -1    0.32    0.76
 -18  -8  -1    6.38    1.24
 -18  -8  -1    6.79    1.74
  18   8   1    3.52    1.32
 -18   8  -1    5.20    1.33
 -18   8  -1    5.70    1.05
 -18   8  -1    5.89    1.17
 -19  -8  -1    4.82    2.08
 -19  -8  -1    6.60    1.40
 -19   8  -1    3.46    1.48
  19   8   1    2.39    1.42
 -19   8  -1    5.98    1.19
 -19   8  -1    4.70    1.13
 -19   8  -1    7.68    1.49
 -19  -9   1    0.83    1.16
 -19  -9   1    3.60    1.84
  19   9  -1    1.28    1.50
 -19   9   1    0.99    1.22
 -19   9   1    2.04    1.24
 -19   9   1    1.10    1.30
 -19   9   1   -2.12    1.29
 -18  -9   1    6.95    1.83
 -18  -9   1    4.73    1.25
 -18   9   1    7.27    1.28
 -18   9   1    6.42    1.46
 -18   9   1    5.42    1.44
 -18   9   1    9.12    1.33
  18   9  -1    6.54    1.50
 -17  -9   1    2.72    1.16
  17   9  -1    4.62    1.23
 -17   9   1    6.08    1.19
 -17   9   1    4.48    1.26
 -17   9   1    5.30    1.15
 -17   9   1    4.58    1.27
 -16  -9   1    8.69    1.32
 -16   9   1    8.24    1.45
 -16   9   1    9.30    1.47
 -16   9   1    7.90    1.35
  16   9  -1   10.10    1.59
 -16   9   1   11.14    1.31
 -15  -9   1   19.48    1.88
 -15   9   1   22.25    1.79
 -15   9   1   20.36    2.23
 -15   9   1   18.83    1.82
 -15   9   1   18.96    1.66
  15   9  -1   19.89    1.91
 -14  -9   1   53.06    3.09
 -14   9   1   48.64    3.43
 -14   9   1   52.92    3.13
 -14   9   1   45.73    2.84
 -14   9   1   52.97    2.96
  14   9  -1   54.18    3.21
  14   9  -1   56.73    2.88
 -13  -9   1   -0.30    0.66
 -13   9   1    0.84    0.84
  13   9  -1    0.32    0.60
 -13   9   1    0.28    0.71
 -13   9   1   -0.12    0.61
  13   9  -1    1.09    0.74
 -12   9   1    6.58    1.16
 -12   9   1    8.85    1.24
 -12   9   1    7.70    1.08
  12   9  -1    9.50    1.42
  12   9  -1   10.22    1.23
 -11  -9   1    1.30    0.63
 -11   9   1    1.48    0.59
  11   9  -1    1.38    0.64
  11   9  -1    0.08    0.65
 -11   9   1    1.49    0.83
 -11   9   1    0.68    0.66
 -10  -9   1    5.63    0.84
 -10  -9   1    6.36    0.92
 -10   9   1    5.94    0.93
  10   9  -1    5.86    1.04
 -10   9   1    6.67    1.14
  10   9  -1    6.18    0.89
 -10   9   1    5.45    0.89
  -9  -9   1    0.24    0.48
  -9  -9   1   -0.27    0.49
   9   9  -1    0.33    0.53
  -9   9   1   -0.26    0.46
  -9   9   1   -0.09    0.60
   9   9  -1    0.16    0.62
   9   9  -1    0.45    0.45
  -8  -9   1    0.72    0.49
  -8  -9   1   -0.14    0.49
   8   9  -1   -0.58    0.53
  -8   9   1    0.44    0.45
  -8   9   1    0.81    0.68
   8   9  -1    0.10    0.57
   8   9  -1    0.63    0.43
  -7  -9   1   15.90    1.20
  -7  -9   1   15.51    1.41
  -7  -9   1   13.55    1.52
   7   9  -1   15.71    1.13
  -7   9   1   16.49    1.60
   7   9  -1   14.98    1.44
   7   9  -1   15.32    1.42
  -7   9   1   15.75    1.19
  -6  -9   1   16.90    1.63
   6  -9  -1   19.94    1.17
  -6  -9   1   20.37    1.28
   6  -9  -1   19.09    1.57
  -6  -9   1   18.96    1.52
  -6   9   1   17.63    1.61
   6   9  -1   17.02    1.19
  -6   9   1   16.50    1.30
   6   9  -1   19.20    1.58
  -5  -9   1   14.58    1.40
  -5  -9   1   17.59    1.18
   5  -9  -1   16.03    1.51
   5  -9  -1   18.69    1.15
  -5  -9   1   17.44    1.54
  -5   9   1   16.90    1.01
  -5   9   1   17.43    1.30
   5   9  -1   17.01    1.12
  -5   9   1   18.17    1.56
   5   9  -1   17.56    1.51
  -4  -9   1    1.12    0.53
   4  -9  -1    1.52    0.46
  -4  -9   1    1.33    0.68
   4  -9  -1    1.49    0.57
  -4  -9   1    1.30    0.40
   4   9  -1    2.17    0.39
   4   9  -1    2.08    0.67
  -4   9   1    1.72    0.29
  -4   9   1    2.21    0.68
  -4   9   1    1.89    0.57
  -3  -9   1   39.84    2.54
   3  -9  -1   42.66    2.32
  -3  -9   1   42.77    2.57
   3  -9  -1   41.38    2.57
  -3  -9   1   42.96    2.19
  -3   9   1   43.33    2.04
   3   9  -1   44.52    2.58
  -3   9   1   43.13    2.42
  -3   9   1   44.34    2.67
   3   9  -1   38.73    2.13
  -2  -9   1   -0.21    0.52
   2  -9  -1    0.12    0.44
  -2  -9   1    0.77    0.32
   2  -9  -1    0.38    0.44
  -2  -9   1   -0.12    0.43
  -2   9   1    0.67    0.20
   2   9  -1    0.65    0.52
   2   9  -1    0.80    0.28
  -2   9   1    1.20    0.59
   1  -9  -1   44.50    2.54
  -1  -9   1   42.02    2.10
  -1  -9   1   39.79    2.39
   1  -9  -1   38.18    2.32
  -1  -9   1   38.23    2.44
   1   9  -1   41.22    2.04
  -1   9   1   42.86    2.58
   1   9  -1   40.98    2.49
  -1   9   1   40.15    1.96
   0  -9  -1    1.27    0.59
   0  -9   1    1.80    0.60
   0  -9   1    1.59    0.56
   0  -9  -1    1.96    0.60
   0   9   1    1.63    0.26
   0   9  -1    1.62    0.56
   0   9  -1    2.68    0.36
   0   9   1    2.32    0.64
   1  -9   1    0.27    0.46
  -1  -9  -1    1.82    0.65
  -1  -9  -1    1.52    0.33
   1  -9   1    1.72    0.56
  -1  -9  -1    1.37    0.57
   1   9   1    1.43    0.56
  -1   9  -1    1.65    0.31
   1   9   1    1.69    0.28
  -1   9  -1    1.42    0.60
  -2  -9  -1   12.63    0.81
  -2  -9  -1   10.96    1.22
   2  -9   1   10.77    1.18
  -2  -9  -1    9.99    1.15
   2  -9   1   10.63    0.98
   2   9   1   12.77    1.29
  -2   9  -1   13.14    0.79
   2   9   1   12.06    0.75
  -2   9  -1   11.22    1.28
  -3  -9  -1    0.52    0.56
  -3  -9  -1   -0.98    0.41
   3  -9   1   -0.12    0.42
   3  -9   1   -0.24    0.33
  -3  -9  -1    0.06    0.26
  -3   9  -1   -0.15    0.47
   3   9   1    0.46    0.23
   3   9   1    0.39    0.52
  -3   9  -1    0.05    0.24
   4  -9   1    0.05    0.31
  -4  -9  -1    0.54    0.47
  -4  -9  -1    0.69    0.34
  -4  -9  -1    0.68    0.58
   4  -9   1   -0.27    0.43
   4   9   1    0.33    0.52
  -4   9  -1    0.87    0.29
  -4   9  -1    0.64    0.57
   4   9   1    0.95    0.30
   5  -9   1   40.53    1.99
  -5  -9  -1   38.64    2.39
  -5  -9  -1   40.46    2.07
  -5  -9  -1   38.47    2.52
   5  -9   1   39.90    2.48
  -5   9  -1   38.96    2.03
   5   9   1   41.39    2.46
  -5   9  -1   35.72    2.45
   5   9   1   36.86    2.02
  -6  -9  -1    9.53    0.91
   6  -9   1   11.84    0.72
  -6  -9  -1   11.55    1.22
  -6  -9  -1    9.21    1.30
   6  -9   1   11.07    1.28
   6   9   1    9.26    0.85
   6   9   1   10.28    1.24
   6   9   1   10.14    1.21
  -6   9  -1   10.26    1.36
   7  -9   1   33.30    2.27
  -7  -9  -1   35.36    1.91
  -7  -9  -1   32.93    2.32
   7   9   1   33.14    2.18
  -7   9  -1   33.87    2.33
   7   9   1   31.02    2.19
  -7   9  -1   32.72    1.78
  -8  -9  -1   62.62    3.80
   8  -9   1   69.97    3.80
  -8  -9  -1   65.75    3.37
   8   9   1   67.52    3.62
  -8   9  -1   67.00    3.79
  -8   9  -1   64.63    3.19
   8   9   1   65.83    3.69
  -9  -9  -1    5.55    0.78
  -9  -9  -1    7.89    1.26
   9  -9   1    6.78    1.04
   9   9   1    8.15    1.21
   9   9   1    7.42    1.16
  -9   9  -1    6.51    0.70
  -9   9  -1    6.71    1.14
  -9   9  -1    6.57    1.06
  10  -9   1   21.83    1.87
 -10  -9  -1   20.09    2.88
 -10  -9  -1   21.22    1.54
  10   9   1   22.58    1.70
 -10   9  -1   21.20    1.62
  10   9   1   20.40    1.76
 -10   9  -1   19.27    1.23
 -10   9  -1   20.48    1.92
 -11  -9  -1   19.93    1.53
 -11  -9  -1   17.73    1.94
 -11   9  -1   20.49    1.69
 -11   9  -1   18.15    1.20
 -11   9  -1   20.61    1.95
  11   9   1   18.46    1.96
  11   9   1   20.30    1.60
 -12  -9  -1    2.44    1.12
 -12  -9  -1    2.17    0.81
 -12   9  -1    2.28    0.51
 -12   9  -1    3.26    0.85
  12   9   1    3.01    0.74
 -12   9  -1    2.02    0.92
  12   9   1    3.99    0.90
 -13  -9  -1    2.26    0.77
 -13  -9  -1    2.79    1.31
  13   9   1    1.03    0.61
  13   9   1    3.42    0.90
 -13   9  -1    1.47    0.79
 -13   9  -1    2.13    0.92
 -13   9  -1    1.30    0.53
 -14  -9  -1    6.08    1.43
 -14  -9  -1    3.25    0.95
  14   9   1    5.26    1.04
 -14   9  -1    4.90    0.70
  14   9   1    4.27    0.73
 -14   9  -1    3.82    0.95
 -14   9  -1    3.66    1.13
 -15  -9  -1   28.70    2.85
 -15  -9  -1   37.04    2.35
  15   9   1   30.10    2.34
 -15   9  -1   32.67    2.66
 -15   9  -1   26.69    1.82
 -15   9  -1   30.22    2.36
  15   9   1   33.13    1.91
 -16  -9  -1    0.21    1.22
 -16  -9  -1   -0.66    0.92
  16   9   1    2.30    0.98
 -16   9  -1    0.89    1.06
 -16   9  -1    0.77    1.05
 -16   9  -1    0.28    0.67
 -17  -9  -1   21.84    2.17
 -17  -9  -1   22.00    2.77
 -17   9  -1   24.15    2.21
  17   9   1   20.91    2.15
 -17   9  -1   23.43    2.44
 -17   9  -1   20.21    1.64
 -17   9  -1   20.21    2.23
 -18  -9  -1    5.08    1.28
 -18  -9  -1    7.49    1.93
 -18   9  -1    7.17    1.06
 -18   9  -1    8.73    1.47
  18   9   1    5.43    1.42
 -18   9  -1    7.66    1.45
 -18   9  -1    4.31    1.47
 -19  -9  -1   -0.74    1.95
 -19  -9  -1   -1.01    1.22
 -19   9  -1    1.46    1.23
 -19   9  -1    0.37    1.32
  19   9   1   -0.12    1.37
 -19   9  -1    1.93    0.96
 -19   9  -1   -2.07    1.34
 -18 -10   1    5.48    1.89
 -18 -10   1    8.37    1.54
 -18  10   1    5.91    1.62
 -18  10   1    7.90    1.36
 -18  10   1    9.17    1.73
 -18  10   1   10.87    1.54
  18  10  -1    7.30    1.61
 -17 -10   1    2.62    1.22
 -17 -10   1    0.52    1.55
 -17  10   1   -0.12    1.28
  17  10  -1    1.32    1.13
 -17  10   1    1.31    1.09
 -17  10   1    0.74    1.01
 -17  10   1   -0.96    1.12
 -16 -10   1    4.78    1.23
 -16 -10   1    4.65    1.57
 -16  10   1    4.94    1.12
 -16  10   1    4.10    1.18
 -16  10   1    5.68    1.48
 -16  10   1    5.77    1.12
  16  10  -1    5.97    1.30
 -15 -10   1    0.00    0.89
 -15 -10   1    1.02    1.30
  15  10  -1   -0.86    0.77
  15  10  -1    0.84    1.01
 -15  10   1    0.73    0.84
 -15  10   1    0.72    0.83
 -15  10   1   -0.49    0.91
 -14 -10   1   13.74    2.03
 -14 -10   1   14.01    1.69
  14  10  -1   14.65    1.61
 -14  10   1    9.55    1.38
  14  10  -1   17.07    1.70
 -14  10   1   13.91    1.66
 -14  10   1   13.10    2.57
 -14  10   1   14.02    1.53
 -13 -10   1    1.56    0.87
 -13 -10   1    1.75    1.12
 -13  10   1    0.83    1.07
  13  10  -1    2.23    0.77
  13  10  -1    2.76    0.91
 -13  10   1    0.66    0.81
 -13  10   1    0.57    0.69
 -12 -10   1    9.00    1.62
 -12 -10   1    8.20    1.12
 -12  10   1    7.58    1.36
  12  10  -1    8.60    1.36
  12  10  -1    9.80    1.33
 -12  10   1    7.29    0.97
 -12  10   1    9.64    1.33
 -11 -10   1   10.98    1.78
 -11 -10   1   14.34    1.45
 -11  10   1   15.27    1.93
 -11  10   1   12.87    2.13
  11  10  -1   15.64    1.58
  11  10  -1   16.66    1.68
 -11  10   1   14.21    1.30
 -10 -10   1    2.60    0.79
 -10 -10   1    2.95    0.98
 -10 -10   1    2.72    0.72
 -10  10   1    3.12    1.24
  10  10  -1    3.28    0.85
 -10  10   1    3.25    0.71
  10  10  -1    3.26    0.95
 -10  10   1    2.64    0.78
  -9 -10   1    3.86    1.29
  -9 -10   1    1.79    0.79
  -9 -10   1    3.19    0.73
   9  10  -1    2.24    0.88
  -9  10   1    3.00    0.68
   9  10  -1    3.47    0.82
   9  10  -1    3.39    0.69
  -9  10   1    2.54    0.95
  -8 -10   1   34.63    2.02
  -8 -10   1   33.54    2.30
  -8 -10   1   31.93    2.48
  -8  10   1   32.45    2.00
   8  10  -1   35.23    2.31
   8  10  -1   33.20    1.95
  -8  10   1   33.09    2.50
   8  10  -1   30.61    2.29
  -7 -10   1    3.48    0.69
  -7 -10   1    4.24    1.10
  -7 -10   1    2.90    0.75
   7 -10  -1    4.54    0.66
  -7  10   1    4.97    0.77
   7  10  -1    4.13    0.95
   7  10  -1    2.85    0.78
   7  10  -1    4.22    0.66
  -7  10   1    3.31    0.93
  -6 -10   1    2.24    0.74
  -6 -10   1    2.78    0.58
  -6 -10   1    3.11    0.95
   6 -10  -1    4.32    0.58
  -6  10   1    3.10    0.44
   6  10  -1    2.71    0.53
  -6  10   1    3.85    0.89
  -6  10   1    3.68    0.74
   6  10  -1    3.65    0.82
  -5 -10   1   75.25    3.71
  -5 -10   1   70.99    4.16
   5 -10  -1   78.23    4.22
  -5 -10   1   75.68    4.11
   5 -10  -1   77.68    3.71
  -5  10   1   74.72    4.18
   5  10  -1   74.08    4.09
  -5  10   1   73.82    3.54
   5  10  -1   73.75    3.66
  -5  10   1   75.02    3.85
  -4 -10   1   21.07    1.78
  -4 -10   1   24.33    1.49
  -4 -10   1   22.08    1.90
   4 -10  -1   25.14    1.56
   4 -10  -1   26.17    1.95
   4  10  -1   24.56    1.89
  -4  10   1   25.27    1.97
  -4  10   1   23.33    1.27
  -4  10   1   24.53    1.70
   4  10  -1   23.63    1.41
   3 -10  -1   21.23    1.51
  -3 -10   1   23.20    1.40
  -3 -10   1   24.68    1.81
  -3 -10   1   23.55    1.82
   3 -10  -1   22.76    1.79
  -3  10   1   21.34    1.18
   3  10  -1   22.80    1.79
  -3  10   1   23.24    1.89
   3  10  -1   21.11    1.31
   2 -10  -1  104.62    5.29
  -2 -10   1  100.83    4.78
  -2 -10   1   98.25    5.15
  -2 -10   1   99.69    5.22
   2 -10  -1   95.26    4.98
  -2  10   1   99.41    4.63
   2  10  -1   97.88    4.72
  -2  10   1  105.57    5.33
   2  10  -1  106.13    5.28
  -1 -10   1   27.58    1.93
   1 -10  -1   26.26    1.86
  -1 -10   1   27.60    1.96
   1 -10  -1   31.05    2.05
  -1 -10   1   29.89    1.62
  -1  10   1   27.84    2.06
   1  10  -1   28.37    2.02
  -1  10   1   27.58    1.43
   1  10  -1   28.63    1.53
   0 -10  -1   27.83    1.86
   0 -10   1   26.54    1.89
   0 -10   1   23.67    1.77
   0 -10  -1   30.93    2.00
   0  10  -1   26.71    1.43
   0  10   1   25.30    1.35
   0  10  -1   26.66    1.93
   0  10   1   25.10    1.92
   1 -10   1   -0.08    0.49
  -1 -10  -1    0.39    0.29
  -1 -10  -1    0.24    0.56
  -1 -10  -1    0.19    0.49
   1 -10   1    0.64    0.50
   1  10   1    0.03    0.22
  -1  10  -1    0.03    0.25
   1  10   1    0.34    0.56
  -1  10  -1    0.11    0.52
  -2 -10  -1    5.63    0.61
  -2 -10  -1    4.72    0.84
   2 -10   1    5.13    0.75
   2 -10   1    4.27    0.78
  -2 -10  -1    5.28    0.98
   2  10   1    4.95    0.90
  -2  10  -1    4.48    0.54
   2  10   1    4.66    0.51
  -2  10  -1    5.28    0.93
  -3 -10  -1   21.66    1.74
  -3 -10  -1   22.65    1.27
  -3 -10  -1   19.38    1.74
   3 -10   1   18.31    1.36
   3 -10   1   19.01    1.66
   3  10   1   20.49    1.19
  -3  10  -1   21.84    1.83
   3  10   1   23.05    1.82
  -3  10  -1   22.02    1.22
   4 -10   1    4.21    0.89
  -4 -10  -1    3.65    0.79
  -4 -10  -1    5.51    1.06
  -4 -10  -1    5.15    0.69
   4 -10   1    4.33    0.61
  -4  10  -1    5.93    0.61
   4  10   1    4.63    0.60
   4  10   1    5.70    0.95
  -4  10  -1    3.75    0.88
  -5 -10  -1   11.39    1.32
   5 -10   1    9.56    1.35
  -5 -10  -1   11.00    1.41
   5 -10   1   11.17    0.85
  -5 -10  -1   11.01    0.94
  -5  10  -1   11.56    0.85
   5  10   1   12.81    1.44
  -5  10  -1   11.82    1.35
   5  10   1    8.60    0.85
   6 -10   1   27.54    2.13
  -6 -10  -1   27.44    2.20
   6 -10   1   31.77    1.57
  -6 -10  -1   29.49    2.08
  -6 -10  -1   30.32    1.73
   6  10   1   28.73    1.68
  -6  10  -1   30.25    2.27
   6  10   1   29.39    2.13
  -6  10  -1   28.77    1.66
   6  10   1   29.05    2.10
  -7 -10  -1   72.32    3.47
   7 -10   1   72.39    3.98
  -7 -10  -1   65.24    3.98
   7  10   1   64.64    3.80
  -7  10  -1   68.93    3.94
   7  10   1   66.63    3.80
  -8 -10  -1   32.11    2.55
  -8 -10  -1   34.87    2.05
   8 -10   1   36.03    2.49
  -8  10  -1   34.90    2.51
   8  10   1   36.55    2.38
   8  10   1   32.82    2.32
   9 -10   1    9.15    1.33
  -9 -10  -1   11.25    1.16
  -9  10  -1    9.02    1.32
   9  10   1   11.41    1.41
   9  10   1   11.08    1.42
  10 -10   1   20.89    1.99
 -10 -10  -1   20.27    1.56
 -10 -10  -1   18.42    2.00
 -10  10  -1   18.78    1.84
 -10  10  -1   17.96    2.03
  10  10   1   19.58    1.82
  10  10   1   18.09    1.75
 -11 -10  -1    9.57    1.52
 -11 -10  -1   10.35    1.29
 -11  10  -1   10.16    1.45
  11  10   1   11.25    1.36
 -11  10  -1   12.34    1.34
 -11  10  -1    9.20    0.82
  11  10   1   12.62    1.50
 -12 -10  -1   -0.05    0.69
 -12 -10  -1   -1.17    0.96
  12  10   1    0.03    0.67
 -12  10  -1    0.32    0.99
 -12  10  -1   -0.50    0.36
 -12  10  -1   -0.13    0.75
 -13 -10  -1   12.91    1.54
 -13 -10  -1   14.06    2.02
 -13  10  -1   10.59    0.88
  13  10   1   12.45    1.49
 -13  10  -1   11.21    1.56
 -13  10  -1   10.43    1.51
  13  10   1   13.01    1.58
 -14 -10  -1   12.83    1.99
 -14 -10  -1   10.79    1.31
 -14  10  -1   10.11    0.89
 -14  10  -1   11.58    1.58
 -14  10  -1    9.48    1.71
  14  10   1   11.52    1.45
  14  10   1   13.25    1.62
 -15 -10  -1   53.80    4.03
 -15 -10  -1   58.15    3.40
  15  10   1   58.76    3.05
  15  10   1   56.13    3.40
 -15  10  -1   49.57    2.66
 -15  10  -1   54.76    3.39
 -16 -10  -1    2.86    1.12
 -16 -10  -1    4.33    1.46
  16  10   1    4.76    1.14
 -16  10  -1    3.05    1.54
  16  10   1    3.69    0.81
 -16  10  -1    3.33    1.19
 -16  10  -1    4.17    0.63
 -17 -10  -1   13.14    1.67
 -17 -10  -1   18.96    2.58
 -17  10  -1   12.97    1.59
 -17  10  -1   10.26    1.65
 -17  10  -1   12.52    1.81
  17  10   1   11.96    1.85
 -18 -10  -1    3.36    1.27
 -18 -10  -1    3.66    1.96
 -18  10  -1    3.24    1.37
 -18  10  -1    3.32    1.45
 -18  10  -1   -0.25    1.33
 -17 -11   1   23.74    3.09
 -17 -11   1   26.50    2.58
 -17  11   1   25.69    3.15
 -17  11   1   22.73    1.96
 -17  11   1   19.63    2.47
 -17  11   1   26.11    2.36
  17  11  -1   23.93    2.61
 -16 -11   1   10.28    1.96
 -16 -11   1    6.12    1.35
 -16  11   1    6.80    1.12
  16  11  -1    7.83    1.44
 -16  11   1    5.37    1.31
 -16  11   1    8.75    1.28
 -16  11   1    6.31    1.67
 -15 -11   1   30.59    2.50
 -15 -11   1   22.40    2.70
  15  11  -1   32.80    2.38
 -15  11   1   30.89    2.28
 -15  11   1   28.01    2.97
 -15  11   1   28.58    2.42
  15  11  -1   37.10    2.60
 -15  11   1   26.47    2.05
 -14 -11   1   14.36    1.87
 -14 -11   1   16.47    2.17
 -14  11   1   16.10    1.63
 -14  11   1   13.24    1.52
 -14  11   1   16.54    1.86
 -14  11   1   13.32    1.93
  14  11  -1   15.07    1.84
 -13 -11   1   48.66    3.61
 -13 -11   1   56.49    3.23
 -13  11   1   53.84    3.75
  13  11  -1   56.46    3.36
  13  11  -1   59.23    3.24
 -13  11   1   51.24    3.18
 -13  11   1   46.78    2.90
 -12 -11   1    0.05    0.75
 -12 -11   1    0.48    1.03
 -12  11   1    0.90    1.10
 -12  11   1    0.40    0.72
  12  11  -1    3.14    1.00
  12  11  -1    0.98    0.83
 -12  11   1    1.46    0.90
 -11 -11   1   24.31    2.57
 -11 -11   1   32.36    2.24
 -11  11   1   33.51    2.83
  11  11  -1   34.72    2.41
 -11  11   1   32.26    2.22
 -11  11   1   29.13    2.01
  11  11  -1   36.80    2.44
 -10 -11   1   22.26    2.28
 -10 -11   1   24.59    1.80
 -10 -11   1   22.98    2.02
 -10  11   1   21.03    1.66
  10  11  -1   25.87    2.03
 -10  11   1   22.74    2.54
  10  11  -1   23.12    2.05
  -9 -11   1   17.41    2.02
  -9 -11   1   18.35    1.55
  -9 -11   1   19.13    1.85
  -9  11   1   18.51    1.51
   9  11  -1   19.79    1.84
   9  11  -1   21.05    1.88
   9  11  -1   16.49    1.45
  -8 -11   1    2.60    0.70
  -8 -11   1    2.16    0.79
  -8  11   1    2.32    0.73
   8  11  -1    2.51    0.60
   8  11  -1    2.86    0.90
  -8  11   1    2.67    0.96
  -7 -11   1    0.47    0.55
  -7 -11   1    0.87    0.89
   7 -11  -1    1.80    0.49
  -7 -11   1    2.12    0.79
   7  11  -1    1.08    0.78
  -7  11   1    1.80    0.88
   7  11  -1    0.81    0.72
   7  11  -1    0.31    0.48
  -7  11   1    1.11    0.67
  -7  11   1    1.00    0.39
  -6 -11   1    1.47    0.79
   6 -11  -1    2.55    0.56
  -6 -11   1    1.94    0.60
  -6 -11   1    2.37    1.01
  -6  11   1    1.66    0.80
  -6  11   1    2.05    0.73
   6  11  -1    1.74    0.78
  -6  11   1    1.64    0.37
   6  11  -1    1.96    0.50
  -5 -11   1  105.74    5.64
  -5 -11   1  106.91    5.71
   5 -11  -1  111.60    5.75
  -5 -11   1  111.96    5.21
   5 -11  -1  108.57    5.21
   5  11  -1  110.88    5.68
   5  11  -1  109.18    5.14
  -5  11   1  106.21    5.73
  -5  11   1  100.52    4.99
  -4 -11   1    2.61    0.78
  -4 -11   1    3.16    0.58
  -4 -11   1    3.61    1.05
   4 -11  -1    2.15    0.79
   4 -11  -1    2.91    0.68
  -4  11   1    3.24    0.87
   4  11  -1    2.84    0.50
   4  11  -1    2.97    0.82
  -4  11   1    3.43    0.46
   3 -11  -1    0.24    0.57
  -3 -11   1    1.06    0.74
   3 -11  -1    0.61    0.54
  -3 -11   1    0.40    0.43
  -3 -11   1    0.94    0.66
   3  11  -1    1.20    0.39
  -3  11   1    0.99    0.67
   3  11  -1    0.75    0.68
  -3  11   1    0.94    0.26
  -2 -11   1   11.05    1.38
  -2 -11   1   12.61    1.37
   2 -11  -1   11.22    1.23
  -2 -11   1   12.06    1.01
   2 -11  -1   13.44    1.38
  -2  11   1   12.01    0.75
   2  11  -1   12.01    0.89
  -2  11   1   11.21    1.44
   2  11  -1   11.02    1.47
   1 -11  -1   12.72    1.37
   1 -11  -1   13.82    1.34
  -1 -11   1   13.65    1.38
  -1 -11   1   13.87    1.40
   1  11  -1   12.99    1.47
  -1  11   1   15.32    1.61
  -1  11   1   11.72    0.79
   1  11  -1   13.23    0.91
   0 -11   1    1.10    0.56
   0 -11   1    0.43    0.59
   0 -11  -1    0.87    0.65
   0 -11  -1    1.20    0.61
   0  11  -1    0.54    0.30
   0  11   1    1.01    0.28
   0  11  -1    1.30    0.68
   0  11   1    0.65    0.67
  -1 -11  -1   28.61    2.08
   1 -11   1   31.73    2.21
  -1 -11  -1   33.85    2.23
   1 -11   1   26.90    1.93
  -1  11  -1   31.89    2.25
   1  11   1   28.13    1.52
  -1  11  -1   29.11    1.58
   1  11   1   28.41    2.23
  -2 -11  -1   15.95    1.56
  -2 -11  -1   12.93    1.54
  -2 -11  -1   17.41    1.09
   2 -11   1   15.41    1.51
   2 -11   1   15.23    1.31
  -2  11  -1   16.50    1.69
   2  11   1   16.08    0.99
   2  11   1   16.57    1.62
  -2  11  -1   16.84    1.02
  -3 -11  -1    0.91    0.40
  -3 -11  -1    0.68    0.62
  -3 -11  -1    0.96    0.80
   3 -11   1    0.28    0.53
   3 -11   1    0.02    0.58
  -3  11  -1    0.60    0.33
  -3  11  -1    1.06    0.70
   3  11   1    0.80    0.32
   3  11   1    0.74    0.66
  -4 -11  -1    8.88    0.89
   4 -11   1    8.38    1.29
  -4 -11  -1   12.34    1.36
  -4 -11  -1    9.09    1.38
   4 -11   1    8.77    0.93
  -4  11  -1   10.34    0.81
   4  11   1    9.41    0.81
   4  11   1   12.45    1.55
  -4  11  -1   10.51    1.48
  -5 -11  -1   50.88    3.14
  -5 -11  -1   49.75    3.23
   5 -11   1   50.26    2.58
   5 -11   1   51.84    3.19
  -5 -11  -1   54.49    2.64
  -5  11  -1   50.82    2.55
  -5  11  -1   45.73    3.13
   5  11   1   49.64    2.58
   5  11   1   50.15    3.16
  -6 -11  -1   -0.26    0.85
   6 -11   1    0.19    0.35
   6 -11   1   -0.14    0.67
  -6 -11  -1    0.03    0.44
   6  11   1   -0.64    0.35
   6  11   1   -0.11    0.62
   6  11   1    0.18    0.74
  -6  11  -1   -0.32    0.37
  -6  11  -1   -0.40    0.74
   7 -11   1   52.71    3.36
  -7 -11  -1   48.71    3.32
  -7 -11  -1   53.25    2.79
  -7  11  -1   51.58    2.70
  -7  11  -1   53.80    3.35
   7  11   1   53.68    3.26
  -8 -11  -1   12.38    1.89
   8 -11   1   13.07    1.65
  -8 -11  -1   15.09    1.29
   8  11   1   14.21    1.70
   8  11   1   14.23    1.48
  -8  11  -1   12.22    1.71
  -9 -11  -1    4.59    0.82
  -9 -11  -1    4.43    1.28
   9  11   1    3.74    0.98
   9  11   1    7.25    1.30
 -10 -11  -1    2.31    0.75
 -10 -11  -1    2.44    1.06
 -10  11  -1    2.02    1.16
  10  11   1    2.09    0.85
 -10  11  -1    3.15    0.86
 -11 -11  -1    1.42    1.00
 -11 -11  -1   -0.57    0.79
 -11  11  -1    0.59    1.03
  11  11   1   -0.22    0.78
 -11  11  -1    0.89    0.76
  11  11   1    2.37    0.83
 -12 -11  -1    4.65    1.00
 -12 -11  -1    4.70    1.25
 -12  11  -1    3.70    1.00
 -12  11  -1    3.71    1.26
  12  11   1    3.76    0.96
 -13 -11  -1   16.52    2.34
 -13 -11  -1   20.25    1.90
  13  11   1   21.87    1.99
 -13  11  -1   17.10    2.42
  13  11   1   21.11    1.88
 -13  11  -1   20.62    1.84
 -14 -11  -1    2.96    1.43
 -14 -11  -1    1.30    0.97
 -14  11  -1    0.62    1.23
  14  11   1    1.23    0.86
 -14  11  -1    1.87    0.99
  14  11   1    3.27    0.96
 -15 -11  -1    8.91    1.39
 -15 -11  -1    8.08    1.85
 -15  11  -1    7.31    1.41
 -15  11  -1    5.85    1.56
  15  11   1   11.11    1.68
  15  11   1    7.30    1.13
 -16 -11  -1    3.17    1.18
 -16 -11  -1    3.53    1.64
 -16  11  -1    1.95    1.28
 -16  11  -1    3.26    1.45
  16  11   1    4.79    1.23
  16  11   1    3.00    0.96
 -17 -11  -1   10.93    1.99
 -17 -11  -1    9.63    1.58
 -17  11  -1    8.10    1.68
  17  11   1   12.35    2.14
 -17  11  -1    9.18    1.76
 -17  11  -1   15.94    2.14
 -16 -12   1    1.26    1.77
 -16 -12   1   -1.06    1.18
 -16  12   1   -0.25    1.10
 -16  12   1   -0.92    1.24
  16  12  -1    2.43    1.39
 -16  12   1   -1.65    1.52
  16  12  -1   -1.05    1.21
 -16  12   1   -0.29    0.80
 -15 -12   1    0.37    1.55
 -15 -12   1    0.86    1.23
 -15  12   1    3.39    1.25
 -15  12   1    1.27    1.52
 -15  12   1    3.38    1.12
  15  12  -1    1.59    1.17
 -15  12   1    1.24    0.82
 -14 -12   1    0.45    1.09
 -14 -12   1    2.52    1.52
  14  12  -1    4.01    1.12
 -14  12   1   -0.17    0.98
 -14  12   1    0.95    1.40
  14  12  -1    0.59    1.04
 -14  12   1    1.40    0.87
 -14  12   1    1.39    0.81
 -13 -12   1    0.50    1.31
 -13 -12   1    0.95    0.98
 -13  12   1    0.98    0.99
 -13  12   1   -0.28    0.75
 -13  12   1    0.04    1.26
  13  12  -1    0.54    1.02
  13  12  -1    3.07    1.01
 -12 -12   1   22.22    2.02
 -12 -12   1   20.85    2.59
 -12  12   1   20.75    1.72
  12  12  -1   27.98    2.20
  12  12  -1   23.54    2.28
 -12  12   1   21.06    2.62
 -12  12   1   23.22    2.08
 -11 -12   1    6.64    1.10
 -11 -12   1    9.72    1.73
 -11  12   1    7.15    1.03
  11  12  -1   11.33    1.59
  11  12  -1    7.52    1.27
 -11  12   1    8.43    1.44
 -11  12   1    6.68    1.52
 -10 -12   1    2.80    1.28
 -10  12   1    3.61    0.86
 -10  12   1    3.44    1.24
  10  12  -1    2.69    1.00
  -9 -12   1    0.28    0.68
  -9 -12   1   -0.61    1.02
  -9 -12   1    0.32    0.79
   9  12  -1    0.71    0.85
  -9  12   1    0.05    0.71
  -9  12   1    0.52    1.03
   9  12  -1   -0.24    0.59
   9  12  -1    1.51    0.88
  -8 -12   1    9.76    1.30
  -8 -12   1   10.00    1.58
  -8 -12   1   10.57    1.66
  -8  12   1    9.88    0.92
   8  12  -1   10.35    1.68
   8  12  -1    8.73    1.12
  -8  12   1    9.53    1.30
   8  12  -1   12.86    1.53
  -8  12   1    9.37    1.52
  -7 -12   1    0.20    0.60
  -7 -12   1    2.12    1.25
   7 -12  -1    0.27    0.51
  -7 -12   1    0.44    0.75
   7  12  -1   -0.36    0.46
  -7  12   1    0.28    0.36
   7  12  -1   -0.30    0.80
  -7  12   1    0.08    0.86
   7  12  -1    2.16    0.84
  -6 -12   1    0.63    0.81
  -6 -12   1    1.39    0.63
  -6 -12   1    2.48    1.04
   6 -12  -1    1.11    0.57
  -6  12   1    1.58    0.85
   6  12  -1    1.42    0.83
  -6  12   1    1.04    0.36
   6  12  -1    1.09    0.51
  -5 -12   1   85.64    4.91
   5 -12  -1   90.38    4.39
  -5 -12   1   87.98    4.36
  -5 -12   1   90.73    5.00
  -5  12   1   87.69    4.11
   5  12  -1   85.48    4.27
  -5  12   1   83.93    4.96
   5  12  -1   91.52    4.92
  -4 -12   1    2.50    0.82
  -4 -12   1    2.22    0.99
  -4 -12   1    3.08    0.63
   4 -12  -1    1.79    0.70
  -4  12   1    1.84    0.35
  -4  12   1    2.07    0.87
   4  12  -1    1.86    0.49
   4  12  -1    1.82    0.85
  -3 -12   1  134.19    6.16
  -3 -12   1  135.32    6.76
   3 -12  -1  124.05    6.32
  -3 -12   1  131.77    6.67
  -3  12   1  121.98    5.93
   3  12  -1  125.87    6.07
   3  12  -1  137.10    6.77
  -2 -12   1   56.28    2.80
  -2 -12   1   51.92    3.22
   2 -12  -1   53.12    3.04
  -2 -12   1   55.90    3.33
   2 -12  -1   55.03    3.56
  -2  12   1   49.19    2.53
  -2  12   1   51.34    3.71
   2  12  -1   51.67    2.67
   2  12  -1   54.23    3.34
  -1 -12   1   22.24    1.83
  -1 -12   1   18.59    1.77
   1 -12  -1   23.73    1.88
   1 -12  -1   19.14    1.71
  -1  12   1   20.02    1.90
   1  12  -1   19.73    1.24
  -1  12   1   19.44    1.12
   1  12  -1   21.50    1.91
   0 -12  -1    1.13    0.60
   0 -12   1   -0.18    0.70
   0 -12  -1    0.68    0.75
   0 -12   1    0.98    0.65
   0  12   1    0.86    0.77
   0  12   1    0.89    0.29
   0  12  -1    0.53    0.35
   0  12  -1    2.01    0.83
  -1 -12  -1    1.54    0.66
   1 -12   1    0.61    0.60
   1 -12   1   -1.06    0.65
  -1 -12  -1   -0.21    0.74
   1  12   1    0.37    0.74
  -1  12  -1    1.16    0.35
   1  12   1    0.85    0.29
  -1  12  -1    0.40    0.78
  -2 -12  -1    1.52    0.88
   2 -12   1    0.00    0.64
  -2 -12  -1    1.03    0.45
   2 -12   1   -1.01    0.69
  -2 -12  -1    1.22    0.72
  -2  12  -1    0.85    0.35
   2  12   1    1.00    0.33
   2  12   1    0.78    0.82
  -2  12  -1    1.20    0.89
  -3 -12  -1    7.01    1.14
  -3 -12  -1    6.35    1.19
   3 -12   1    4.97    0.86
  -3 -12  -1    6.22    0.70
   3  12   1    5.25    0.68
   3  12   1    5.45    1.10
  -3  12  -1    6.16    0.67
   4 -12   1    6.29    0.91
  -4 -12  -1    6.43    0.74
  -4 -12  -1    5.49    1.07
  -4 -12  -1    6.86    1.28
   4 -12   1    4.95    1.21
  -4  12  -1    6.77    0.70
  -4  12  -1    5.47    1.31
   4  12   1    4.74    1.08
   4  12   1    6.34    0.75
   5 -12   1    5.52    0.81
  -5 -12  -1    6.39    0.76
  -5 -12  -1    5.74    1.20
   5 -12   1    4.68    1.09
  -5  12  -1    7.19    0.75
  -5  12  -1    6.35    1.17
   5  12   1    6.70    1.16
   5  12   1    4.79    0.65
  -6 -12  -1   19.04    2.18
  -6 -12  -1   22.70    1.52
   6 -12   1   20.59    2.08
   6 -12   1   23.03    1.35
  -6  12  -1   20.18    1.36
   6  12   1   20.65    2.06
   6  12   1   24.24    1.94
  -6  12  -1   19.55    2.14
   7 -12   1    1.28    0.93
  -7 -12  -1    3.84    0.74
  -7 -12  -1    3.03    1.20
  -7  12  -1    2.94    0.57
   7  12   1    1.71    0.93
  -7  12  -1    2.67    1.02
   7  12   1    3.90    0.88
  -8 -12  -1    8.62    0.98
  -8 -12  -1    7.79    1.51
   8 -12   1    6.33    1.24
  -8  12  -1    7.61    0.96
   8  12   1    7.14    1.25
  -8  12  -1    4.45    1.20
  -9 -12  -1   -1.70    1.01
   9 -12   1    2.24    0.98
  -9 -12  -1    0.12    0.66
   9  12   1    1.05    0.81
  -9  12  -1    0.78    0.95
   9  12   1    0.52    0.87
 -10 -12  -1    2.72    1.27
 -10 -12  -1    2.80    0.89
  10  12   1    1.79    1.00
 -10  12  -1    3.42    0.90
 -10  12  -1    1.51    1.09
 -11 -12  -1    0.82    0.86
 -11 -12  -1    1.94    1.26
  11  12   1    3.24    0.95
 -11  12  -1    1.01    1.13
  11  12   1   -0.40    0.93
 -11  12  -1    2.02    0.85
 -12 -12  -1    4.93    1.40
 -12 -12  -1    5.10    1.08
 -12  12  -1    4.98    1.15
 -12  12  -1    6.07    1.48
  12  12   1    3.89    1.12
 -13 -12  -1   27.74    2.76
 -13 -12  -1   29.44    2.39
 -13  12  -1   30.55    2.45
  13  12   1   34.17    2.51
 -13  12  -1   28.21    2.99
  13  12   1   29.43    2.53
 -14 -12  -1    0.64    1.08
 -14 -12  -1    1.03    1.42
 -14  12  -1    0.43    1.03
  14  12   1    0.29    1.01
 -14  12  -1    0.33    1.29
 -15 -12  -1   19.72    2.68
 -15 -12  -1   15.34    1.77
  15  12   1   19.41    2.10
 -15  12  -1   10.46    2.01
  15  12   1   15.22    2.12
 -15  12  -1   12.75    2.04
 -16 -12  -1    0.79    1.27
 -16 -12  -1    0.86    1.76
  16  12   1    0.46    1.22
 -16  12  -1   -0.98    1.52
  16  12   1   -0.33    1.10
 -16  12  -1   -1.10    1.20
 -15 -13   1    4.74    1.36
 -15 -13   1    3.66    1.97
 -15  13   1    3.56    1.79
  15  13  -1    5.49    1.47
 -15  13   1    3.80    1.33
 -15  13   1    5.99    1.49
 -14 -13   1    3.23    1.71
 -14 -13   1    1.59    1.19
 -14  13   1    1.37    0.98
  14  13  -1    1.43    1.33
 -14  13   1    2.75    1.23
 -14  13   1    1.30    1.65
 -13 -13   1   11.24    2.03
 -13 -13   1    7.48    1.31
 -13  13   1    9.30    1.16
 -13  13   1    6.88    1.76
 -13  13   1    9.93    1.82
  13  13  -1    8.30    1.51
 -12 -13   1    0.25    1.36
 -12 -13   1   -0.71    0.95
  12  13  -1    0.27    1.36
 -12  13   1    1.73    1.05
 -12  13   1    0.45    1.35
 -11 -13   1    1.07    1.42
 -11 -13   1    1.38    0.95
 -11  13   1    1.94    1.30
 -11  13   1    3.40    0.98
 -10 -13   1    0.71    1.30
 -10 -13   1    0.34    0.83
 -10  13   1    2.29    1.26
 -10  13   1    1.32    0.56
  10  13  -1    3.44    1.11
  -9 -13   1    8.94    1.73
  -9 -13   1    9.74    1.22
  -9  13   1    7.14    1.46
  -9  13   1    7.77    0.95
   9  13  -1    7.61    1.62
   9  13  -1   12.67    1.74
  -8 -13   1    1.17    1.16
  -8 -13   1    3.44    0.85
  -8 -13   1    3.82    1.27
   8  13  -1    3.82    1.04
  -8  13   1    1.15    1.05
   8  13  -1    2.35    0.67
   8  13  -1    3.73    1.20
  -8  13   1    3.33    0.55
  -7 -13   1   14.51    1.48
  -7 -13   1   13.72    1.87
   7 -13  -1   15.75    1.24
  -7 -13   1   13.70    2.12
  -7  13   1   12.93    2.08
  -7  13   1   12.49    0.99
   7  13  -1   13.97    1.27
   7  13  -1   14.73    2.01
  -6 -13   1    2.66    1.24
   6 -13  -1    2.63    0.70
  -6 -13   1    4.20    0.80
  -6 -13   1    1.75    0.90
  -6  13   1    2.17    1.03
   6  13  -1    1.86    0.60
   6  13  -1    2.80    1.11
  -6  13   1    2.09    0.41
   5 -13  -1    5.00    0.83
  -5 -13   1    3.78    1.07
  -5 -13   1    4.51    1.28
  -5 -13   1    4.71    0.82
  -5  13   1    3.77    1.13
   5  13  -1    4.22    0.69
  -5  13   1    4.03    0.46
   5  13  -1    1.93    1.07
  -4 -13   1    3.75    1.07
   4 -13  -1    2.50    0.78
  -4 -13   1    2.74    1.17
  -4 -13   1    4.94    0.78
   4  13  -1    1.91    0.98
   4  13  -1    3.31    0.59
  -4  13   1    2.85    0.40
  -4  13   1    2.79    0.99
  -3 -13   1    5.03    1.24
   3 -13  -1    7.42    1.10
  -3 -13   1    6.51    0.83
  -3 -13   1    5.41    1.13
  -3  13   1    9.96    1.56
   3  13  -1    6.49    0.72
  -3  13   1    5.76    0.58
   3  13  -1    5.03    1.15
  -2 -13   1    4.33    1.13
   2 -13  -1    5.55    1.06
  -2 -13   1    4.38    1.03
   2  13  -1    4.44    1.12
  -2  13   1    4.05    1.05
   2  13  -1    5.93    0.67
  -2  13   1    6.12    0.57
   1 -13  -1    4.22    0.96
  -1 -13   1    4.53    1.10
  -1 -13   1    4.42    1.02
   1 -13  -1    5.06    1.09
   1  13  -1    3.85    1.10
   1  13  -1    3.66    0.55
  -1  13   1    3.91    1.04
  -1  13   1    4.31    0.46
   0 -13  -1    0.20    0.84
   0 -13   1    0.98    0.86
   0 -13  -1    1.53    0.75
   0 -13   1    0.77    0.69
   0  13   1    1.92    0.37
   0  13   1    0.54    0.86
   0  13  -1    1.12    0.86
   0  13  -1    1.84    0.43
  -1 -13  -1   29.00    2.25
  -1 -13  -1   26.28    2.22
   1 -13   1   29.40    2.24
   1 -13   1   24.07    1.99
  -1  13  -1   27.63    2.38
   1  13   1   26.75    2.33
  -1  13  -1   25.02    1.50
   1  13   1   25.74    1.44
  -2 -13  -1    2.45    1.06
   2 -13   1    0.99    0.72
   2 -13   1    1.05    0.78
  -2  13  -1    2.15    0.45
   2  13   1    2.21    0.98
  -2  13  -1    0.95    0.90
   2  13   1    1.84    0.42
  -3 -13  -1    1.75    0.56
  -3 -13  -1    1.25    1.00
   3 -13   1    0.53    0.69
   3 -13   1    1.45    0.78
   3  13   1    3.05    1.09
  -3  13  -1    1.26    0.86
  -3  13  -1    2.38    0.46
   3  13   1    3.14    0.47
  -4 -13  -1   21.71    2.18
  -4 -13  -1   22.31    1.52
   4 -13   1   22.56    2.13
   4 -13   1   20.69    1.58
  -4  13  -1   26.07    2.18
   4  13   1   22.91    2.34
   4  13   1   19.72    1.37
  -4  13  -1   22.30    1.34
  -5 -13  -1   16.33    3.10
  -5 -13  -1   16.76    1.37
   5 -13   1   14.96    1.84
   5 -13   1   15.49    1.28
   5  13   1   16.50    1.21
  -5  13  -1   19.27    2.14
   5  13   1   17.43    2.08
  -5  13  -1   15.86    1.13
  -6 -13  -1    9.51    1.69
  -6 -13  -1    9.28    1.19
   6 -13   1   10.28    0.97
   6 -13   1    7.13    1.37
  -6  13  -1   11.99    1.78
   6  13   1    8.72    1.45
  -6  13  -1    9.92    0.93
   7 -13   1   25.84    2.42
  -7 -13  -1   24.23    2.38
  -7 -13  -1   27.56    1.85
   7  13   1   29.72    2.20
  -7  13  -1   25.23    2.55
   7  13   1   23.08    2.48
  -7  13  -1   23.86    1.59
  -8 -13  -1    0.62    1.21
  -8 -13  -1    0.69    0.69
   8 -13   1    0.87    1.04
   8  13   1   -0.08    1.06
  -8  13  -1   -0.08    0.49
  -8  13  -1    0.87    1.01
   8  13   1    3.21    0.91
  -9 -13  -1   22.59    1.86
  -9 -13  -1   18.81    2.58
  -9  13  -1   22.23    1.60
   9  13   1   27.61    2.13
  -9  13  -1   22.99    2.45
 -10 -13  -1   11.19    1.99
 -10 -13  -1    8.64    1.97
 -10  13  -1   10.23    1.71
 -10  13  -1   13.74    1.53
 -10  13  -1   11.22    1.30
 -11 -13  -1    9.16    1.28
 -11 -13  -1   13.01    1.98
 -11  13  -1   15.86    1.75
 -11  13  -1    8.97    1.71
  11  13   1   13.26    1.97
 -12 -13  -1    1.35    1.50
 -12 -13  -1   -0.96    0.93
  12  13   1   -0.60    1.13
 -12  13  -1    0.42    0.97
 -12  13  -1    0.32    1.37
 -13 -13  -1    8.92    1.77
 -13 -13  -1    6.95    1.35
  13  13   1    9.53    1.52
 -13  13  -1   10.55    1.84
 -13  13  -1    5.95    1.70
 -14 -13  -1    4.90    1.73
 -14 -13  -1    4.22    1.36
 -14  13  -1    3.46    1.72
  14  13   1    3.95    1.34
 -14  13  -1    4.86    1.37
 -15 -13  -1    6.65    1.95
 -15 -13  -1    8.75    1.70
 -15  13  -1    7.17    1.91
  15  13   1    8.01    1.51
 -15  13  -1    7.65    1.57
 -14 -14   1    1.75    1.93
 -14 -14   1    2.22    1.45
  14  14  -1    1.99    1.57
 -14  14   1    2.74    1.05
 -14  14   1    1.22    1.90
 -14  14   1    3.31    1.34
  14  14  -1    6.45    1.50
 -13 -14   1    0.84    1.25
 -13 -14   1    3.50    1.79
 -13  14   1    3.01    1.28
 -13  14   1    1.90    0.95
 -13  14   1    0.14    1.60
  13  14  -1    0.93    1.42
 -12 -14   1    2.52    1.21
 -12 -14   1    3.12    1.77
 -12  14   1    3.94    1.27
  12  14  -1    1.95    1.38
 -12  14   1    1.53    0.77
 -12  14   1    1.24    1.69
 -11 -14   1    3.29    1.56
 -11 -14   1   -0.21    0.99
 -11  14   1    3.59    1.14
  11  14  -1    0.57    1.23
 -11  14   1    1.80    1.51
 -11  14   1    1.03    0.65
 -10 -14   1    2.68    1.03
 -10 -14   1    3.50    1.65
  10  14  -1    2.33    1.37
 -10  14   1    3.10    1.49
 -10  14   1    2.77    0.65
  -9 -14   1   10.73    1.34
  -9 -14   1    9.47    1.91
   9  14  -1    6.84    1.47
  -9  14   1    7.95    0.96
  -9  14   1    8.45    1.78
  -8 -14   1    3.92    1.58
  -8 -14   1    4.34    1.01
  -8  14   1    3.51    0.56
   8  14  -1    3.46    0.80
   8  14  -1    3.84    1.25
  -8  14   1    2.31    1.37
  -7 -14   1    6.12    1.54
   7 -14  -1    6.90    0.90
  -7 -14   1    5.07    1.00
  -7 -14   1    3.64    1.19
   7  14  -1    4.46    0.77
  -7  14   1    2.76    1.29
   7  14  -1    4.84    1.34
  -7  14   1    4.76    0.56
   6 -14  -1   18.65    1.49
  -6 -14   1   18.60    2.18
  -6 -14   1   16.99    2.27
  -6 -14   1   17.09    1.65
  -6  14   1   15.56    1.06
   6  14  -1   16.68    1.39
  -6  14   1   20.31    2.39
   6  14  -1   17.42    2.28
  -5 -14   1   38.24    2.83
  -5 -14   1   37.60    2.29
   5 -14  -1   34.67    2.26
  -5 -14   1   39.18    2.98
  -5  14   1   37.82    2.90
  -5  14   1   33.39    1.83
   5  14  -1   34.70    2.09
   5  14  -1   37.99    3.05
  -4 -14   1   14.20    1.94
   4 -14  -1   11.96    1.39
  -4 -14   1   11.50    1.34
   4  14  -1    8.53    1.01
  -4  14   1    8.66    0.74
   4  14  -1    8.15    1.43
  -4  14   1   13.01    1.90
  -3 -14   1   18.06    2.12
   3 -14  -1   19.24    1.77
  -3 -14   1   22.38    2.12
   3  14  -1   20.02    1.36
  -3  14   1   18.43    1.12
   3  14  -1   20.07    2.20
  -3  14   1   24.03    2.33
   2 -14  -1    4.34    1.10
  -2 -14   1    4.78    1.19
  -2 -14   1    5.09    1.17
   2  14  -1    4.05    1.15
   2  14  -1    4.69    0.62
  -2  14   1    4.88    1.21
  -2  14   1    4.38    0.48
   1 -14  -1   35.94    2.65
  -1 -14   1   46.39    3.02
  -1 -14   1   39.90    2.75
   1  14  -1   36.94    2.04
  -1  14   1   39.97    2.93
   1  14  -1   38.64    3.01
  -1  14   1   34.87    1.91
   0 -14  -1    2.63    1.01
   0 -14   1    1.44    0.88
   0 -14   1    1.51    1.00
   0  14   1    1.87    0.38
   0  14  -1    2.37    0.48
   0  14  -1    1.15    0.91
   0  14   1    1.28    1.00
  -1 -14  -1   13.77    1.80
   1 -14   1   10.22    1.59
   1 -14   1   11.24    1.77
  -1  14  -1   13.39    0.99
   1  14   1   13.21    0.92
  -1  14  -1   11.75    1.89
   1  14   1   14.89    2.08
  -2 -14  -1    2.94    1.19
   2 -14   1    2.94    0.92
   2 -14   1    3.05    1.02
   2  14   1    4.33    0.54
  -2  14  -1    5.12    1.27
  -2  14  -1    4.05    0.54
   2  14   1    2.95    1.22
   3 -14   1    0.50    0.86
   3 -14   1    0.54    0.76
  -3 -14  -1    2.26    1.32
  -3  14  -1    2.29    0.47
   3  14   1    0.59    1.03
   3  14   1    1.33    0.45
  -3  14  -1    3.19    1.04
  -4 -14  -1    1.14    1.11
   4 -14   1    0.98    0.86
  -4 -14  -1    1.57    0.66
   4 -14   1    0.52    0.71
   4  14   1    1.26    0.46
   4  14   1    1.38    1.10
  -4  14  -1    2.28    0.98
  -4  14  -1    0.48    0.40
  -5 -14  -1   24.90    1.74
   5 -14   1   19.76    2.22
  -5 -14  -1   21.68    2.37
   5 -14   1   25.34    1.67
   5  14   1   24.97    2.56
  -5  14  -1   23.86    1.47
  -5  14  -1   26.45    2.49
  -6 -14  -1   -0.43    0.69
  -6 -14  -1   -0.37    1.14
   6 -14   1    0.46    0.56
   6 -14   1    0.06    0.95
  -6  14  -1    1.88    1.10
   6  14   1    0.02    1.09
  -6  14  -1    0.59    0.45
  -7 -14  -1   13.45    2.00
   7 -14   1   10.98    1.68
  -7 -14  -1   13.76    1.47
  -7  14  -1    8.55    1.03
  -7  14  -1    8.11    1.64
   7  14   1   11.25    1.69
  -8 -14  -1    1.10    0.84
  -8 -14  -1   -0.19    1.29
   8  14   1    0.97    1.14
  -8  14  -1    0.74    1.19
  -8  14  -1    0.32    0.52
  -9 -14  -1    9.59    1.90
  -9 -14  -1    7.48    1.15
   9  14   1    6.77    1.48
  -9  14  -1    9.48    1.15
  -9  14  -1    5.90    1.53
 -10 -14  -1    0.69    1.38
 -10 -14  -1    0.50    0.95
  10  14   1    0.63    1.27
 -10  14  -1    1.50    1.30
 -10  14  -1    0.92    0.66
 -11 -14  -1    1.64    1.71
 -11 -14  -1    3.91    1.17
  11  14   1    3.26    1.38
 -11  14  -1    4.05    1.48
 -11  14  -1    6.02    1.26
 -11  14  -1    4.22    0.91
 -12 -14  -1   10.92    2.23
 -12 -14  -1   10.60    1.55
 -12  14  -1   12.14    1.92
  12  14   1   10.82    1.74
 -12  14  -1    8.71    1.95
 -12  14  -1   11.73    1.31
 -13 -14  -1    0.37    1.18
 -13 -14  -1    4.05    1.94
 -13  14  -1    0.93    1.72
  13  14   1   -0.26    1.42
 -13  14  -1    2.93    1.20
 -14  14  -1    4.69    1.45
 -12 -15   1    4.05    1.45
 -12 -15   1    5.30    2.11
 -12  15   1    5.16    0.96
 -12  15   1    3.72    0.84
 -12  15   1    2.56    1.76
  12  15  -1    3.80    1.66
 -12  15   1    7.54    1.47
 -11 -15   1    0.54    1.90
 -11 -15   1    1.62    1.24
  11  15  -1   -0.85    1.46
 -11  15   1    1.98    1.73
 -11  15   1   -0.18    0.65
 -11  15   1    3.50    1.14
 -10 -15   1    1.44    1.19
 -10 -15   1    1.83    1.75
 -10  15   1    0.53    0.56
  10  15  -1   -1.80    1.34
 -10  15   1    2.01    1.55
  -9 -15   1    0.05    1.59
  -9 -15   1    1.55    1.11
   9  15  -1    3.49    1.22
   9  15  -1    0.77    1.32
  -9  15   1    0.11    0.48
  -9  15   1    1.71    1.42
  -8 -15   1   31.00    3.16
  -8 -15   1   24.87    3.26
  -8  15   1   29.76    3.07
  -8  15   1   27.45    1.61
   8  15  -1   29.92    2.94
   7 -15  -1    6.51    0.94
  -7 -15   1    4.47    1.08
  -7 -15   1    4.70    1.70
  -7  15   1    2.52    1.52
  -7  15   1    4.41    0.54
   7  15  -1    4.90    0.87
   7  15  -1    5.04    1.52
  -6 -15   1   17.98    2.47
   6 -15  -1   18.48    1.60
  -6 -15   1   18.62    1.80
  -6 -15   1   18.97    2.37
  -6  15   1   16.47    2.34
   6  15  -1   14.83    2.41
   6  15  -1   16.73    1.45
  -6  15   1   15.40    1.05
  -5 -15   1    4.98    0.98
  -5 -15   1    4.35    1.37
  -5 -15   1    4.25    1.30
   5 -15  -1    4.18    1.00
  -5  15   1    4.47    0.60
   5  15  -1    4.62    1.38
  -5  15   1    4.34    1.30
   5  15  -1    4.93    0.79
  -4 -15   1    2.25    1.35
   4 -15  -1    3.21    0.98
  -4 -15   1    2.52    1.11
   4  15  -1    1.84    0.59
   4  15  -1    1.04    1.22
  -4  15   1    2.10    0.39
  -4  15   1    3.37    1.23
  -3 -15   1   17.40    2.37
   3 -15  -1   17.99    1.87
  -3 -15   1   19.01    2.25
   3  15  -1   19.10    2.50
  -3  15   1   17.68    1.08
  -3  15   1   24.81    2.50
   3  15  -1   18.24    1.35
   2 -15  -1    1.35    0.99
  -2 -15   1    0.67    0.95
  -2 -15   1    1.25    1.21
   2  15  -1    1.03    0.50
  -2  15   1    0.76    1.11
  -2  15   1    0.75    0.34
   2  15  -1    1.11    1.16
  -1 -15   1    0.05    0.92
  -1 -15   1    0.34    1.07
   1 -15  -1    0.19    1.01
   1  15  -1   -0.09    0.43
   1  15  -1   -1.82    0.93
  -1  15   1   -2.13    0.96
  -1  15   1    0.08    0.33
   0 -15  -1    1.62    1.11
   0 -15   1    1.76    1.04
   0 -15   1    2.85    1.05
   0  15   1    1.34    1.11
   0  15   1    1.57    0.41
   0  15  -1    1.90    0.50
   0  15  -1    0.29    1.09
   1 -15   1    6.89    1.30
  -1 -15  -1    7.42    1.49
   1 -15   1    7.46    1.30
  -1  15  -1    4.79    1.26
  -1  15  -1    5.63    0.69
   1  15   1    4.70    1.45
   1  15   1    6.77    0.76
   2 -15   1   20.67    1.97
   2 -15   1   25.29    2.36
  -2 -15  -1   19.25    2.41
  -2  15  -1   21.70    1.38
   2  15   1   21.46    2.42
   2  15   1   22.11    1.37
  -2  15  -1   26.36    2.42
   3 -15   1   -0.13    0.89
   3 -15   1    0.55    0.85
  -3 -15  -1    2.37    1.28
  -3  15  -1    2.35    1.10
  -3  15  -1    1.29    0.45
   3  15   1   -0.63    1.08
   3  15   1    1.12    0.49
   4 -15   1    2.74    1.13
  -4 -15  -1    5.95    1.52
   4 -15   1    3.98    0.95
  -4  15  -1    5.55    1.26
  -4  15  -1    4.64    0.61
   4  15   1    2.59    1.33
   5 -15   1    9.96    1.26
  -5 -15  -1    9.57    1.91
   5 -15   1    6.08    1.50
  -5 -15  -1    9.45    1.11
  -5  15  -1    8.50    1.54
   5  15   1    8.29    1.61
  -5  15  -1    9.36    0.94
  -6 -15  -1    0.12    1.40
   6 -15   1   -0.11    0.62
  -6 -15  -1    0.25    0.81
   6 -15   1    0.55    1.06
  -6  15  -1    1.44    1.27
  -6  15  -1    0.55    0.50
   6  15   1   -1.15    1.16
  -7 -15  -1    0.47    0.88
  -7 -15  -1    0.77    1.44
   7  15   1    0.91    1.27
  -7  15  -1    0.29    1.22
  -7  15  -1    1.74    0.72
  -8 -15  -1    8.24    1.95
  -8 -15  -1   11.00    1.35
  -8  15  -1   10.98    1.16
   8  15   1    9.44    1.82
  -8  15  -1    8.83    1.85
  -9 -15  -1    5.65    1.86
  -9  15  -1    4.31    1.65
  -9  15  -1    3.40    0.73
   9  15   1    3.33    1.54
 -10 -15  -1   19.01    2.77
 -10 -15  -1   19.58    2.15
  10  15   1   19.73    2.85
 -10  15  -1   18.49    2.82
 -10  15  -1   17.09    1.57
 -11 -15  -1   18.38    2.84
 -11 -15  -1   19.48    2.31
 -11  15  -1   23.50    2.24
 -11  15  -1   16.91    1.71
  11  15   1   21.00    3.03
 -12 -15  -1    1.33    1.31
 -12 -15  -1    1.40    1.94
 -12  15  -1    0.67    1.72
 -12  15  -1    2.86    1.25
 -12  15  -1   -0.22    0.88
  12  15   1    0.85    1.56
 -10 -16   1    3.73    1.43
 -10 -16   1    3.85    2.18
 -10  16   1    2.42    1.79
 -10  16   1    3.57    0.65
  10  16  -1    4.09    1.77
  -9 -16   1    0.78    1.28
  -9 -16   1   -1.17    1.76
  -9  16   1    1.90    1.73
   9  16  -1    0.12    1.57
  -9  16   1    1.31    0.50
  -8 -16   1    0.39    1.15
  -8 -16   1   -0.21    1.68
  -8  16   1    0.87    1.47
   8  16  -1    1.87    1.49
  -8  16   1    0.21    0.44
  -7 -16   1    2.62    1.75
   7 -16  -1    3.64    0.94
  -7 -16   1    1.81    1.96
  -7  16   1    1.06    1.46
   7  16  -1    1.77    1.55
  -7  16   1    2.28    0.44
  -6 -16   1    1.99    1.03
   6 -16  -1    0.57    0.91
  -6 -16   1    1.83    1.55
  -6  16   1    0.08    0.35
   6  16  -1    0.71    1.32
  -6  16   1    0.56    1.29
   6  16  -1   -0.13    0.69
   5 -16  -1   12.71    1.71
  -5 -16   1   12.03    1.41
  -5 -16   1   12.84    2.06
  -5  16   1   10.35    1.81
   5  16  -1   11.36    1.33
   5  16  -1    9.39    1.83
  -5  16   1   11.08    0.80
  -4 -16   1   -1.13    1.05
   4 -16  -1    0.75    1.04
  -4 -16   1    0.68    1.34
  -4  16   1    0.82    1.16
  -4  16   1    0.05    0.32
   4  16  -1    0.11    0.63
   4  16  -1   -0.43    1.31
   3 -16  -1    9.30    1.42
  -3 -16   1   10.07    1.84
  -3 -16   1    9.30    1.64
   3  16  -1    6.93    0.85
  -3  16   1    7.47    1.54
   3  16  -1    7.25    1.70
  -3  16   1    6.89    0.67
  -2 -16   1    7.42    1.47
  -2 -16   1    9.78    1.78
   2 -16  -1    8.98    1.46
   2  16  -1    6.19    1.56
  -2  16   1    8.21    0.72
   2  16  -1    8.20    1.03
  -2  16   1    9.64    1.65
   1 -16  -1    0.20    1.14
  -1 -16   1    1.39    2.11
  -1 -16   1    1.63    1.07
  -1  16   1    0.45    0.37
   1  16  -1    0.92    0.53
  -1  16   1   -0.63    1.22
   1  16  -1   -0.29    1.26
   0 -16   1    1.33    1.02
   0 -16   1    0.71    1.17
   0  16   1    0.44    0.39
   0  16   1   -0.06    1.22
   0  16  -1   -1.44    1.15
  -1 -16  -1    8.05    1.63
   1 -16   1   13.37    1.86
   1 -16   1    7.42    1.48
  -1  16  -1    5.94    1.52
  -1  16  -1    7.37    0.95
   1  16   1    7.22    1.58
   1  16   1    8.40    0.85
  -2 -16  -1    4.06    1.55
   2 -16   1    3.60    1.22
   2 -16   1    3.53    1.25
  -2  16  -1    4.25    1.35
  -2  16  -1    3.40    0.59
   2  16   1    2.65    1.38
   3 -16   1   -0.24    1.05
   3 -16   1    1.70    1.03
  -3 -16  -1    3.38    1.45
   3  16   1    0.19    1.39
  -3  16  -1    3.75    1.34
  -3  16  -1    2.21    0.54
   4 -16   1    1.17    0.93
  -4 -16  -1    1.18    1.52
  -4  16  -1    2.34    1.24
   4  16   1    1.18    1.39
  -4  16  -1    0.82    0.50
  -5 -16  -1    0.79    1.46
  -5 -16  -1   -0.30    0.87
   5 -16   1   -0.20    0.83
  -5  16  -1   -0.96    1.27
   5  16   1    1.31    1.45
  -5  16  -1   -0.20    0.48
  -6 -16  -1    1.60    0.98
   6 -16   1    0.97    0.75
  -6 -16  -1    0.50    1.48
  -6  16  -1    0.34    1.37
   6  16   1    2.51    1.48
  -6  16  -1    0.75    0.54
  -7 -16  -1   -0.02    1.01
  -7 -16  -1    0.26    1.74
   7  16   1    0.37    1.43
  -7  16  -1   -0.03    1.39
  -7  16  -1   -0.21    0.54
  -8 -16  -1    4.74    1.24
  -8 -16  -1    6.19    1.91
   8  16   1    0.52    1.52
  -8  16  -1    4.30    1.64
  -8  16  -1    2.62    0.70
  -9 -16  -1    5.97    2.04
  -9 -16  -1    3.92    1.34
  -9  16  -1    3.80    1.74
  -9  16  -1    3.53    0.77
   9  16   1    2.67    1.74
 -10 -16  -1    2.62    1.39
 -10 -16  -1    4.20    2.13
 -10  16  -1    1.10    0.75
  10  16   1    2.36    1.74
 -10  16  -1   -0.18    1.76
  -7 -17   1    9.71    2.27
   7 -17  -1   14.04    1.68
  -7 -17   1   11.90    1.66
  -7  17   1    8.72    1.89
   7  17  -1   10.58    2.15
   6 -17  -1    2.32    1.06
  -6 -17   1    2.02    1.94
  -6  17   1    1.57    1.59
   6  17  -1    3.16    1.77
   5 -17  -1    0.07    1.09
  -5 -17   1    1.33    1.80
   5  17  -1   -0.35    0.75
  -5  17   1    1.03    1.35
   5  17  -1    0.93    1.54
   4 -17  -1   -0.21    1.16
  -4 -17   1   -1.61    1.56
  -4  17   1    1.73    1.40
   4  17  -1    1.48    1.51
   4  17  -1   -0.68    0.68
   3 -17  -1    7.53    1.50
  -3 -17   1    7.19    1.91
  -3  17   1    7.68    1.67
   3  17  -1    4.82    0.83
   3  17  -1    4.05    1.64
  -3  17   1    6.43    0.61
   2 -17  -1   14.03    2.31
  -2 -17   1   15.60    2.24
   2  17  -1   13.23    1.28
   2  17  -1   12.15    2.13
  -2  17   1   10.23    1.85
   1 -17  -1    2.19    1.42
  -1 -17   1    1.54    1.45
   1  17  -1   -1.16    1.38
  -1  17   1   -0.99    1.23
   1  17  -1    0.34    0.59
   0 -17  -1   10.55    1.87
   0 -17   1    8.77    2.04
   0  17   1    7.65    1.82
   0  17  -1    7.50    1.04
   0  17  -1    8.72    1.76
  -1 -17  -1    0.86    1.47
   1 -17   1   -0.55    1.27
   1  17   1   -1.02    1.46
  -1  17  -1   -0.62    0.50
  -1  17  -1   -0.45    1.27
  -2 -17  -1    0.96    1.54
   2 -17   1    0.58    1.24
  -2  17  -1    0.54    1.33
  -2  17  -1    0.97    0.54
   2  17   1    1.27    1.59
  -3 -17  -1    7.41    1.89
   3 -17   1    8.48    1.46
   3  17   1    7.19    1.86
  -3  17  -1    6.27    0.75
  -3  17  -1    8.69    1.69
   4 -17   1   -0.01    1.06
  -4 -17  -1    1.41    1.79
   4  17   1    0.64    1.62
  -4  17  -1    0.20    1.40
  -4  17  -1    1.00    0.54
  -5 -17  -1    1.13    1.88
   5 -17   1   -0.45    0.93
   5  17   1    2.57    1.65
  -5  17  -1   -0.69    1.35
  -5  17  -1    0.28    0.66
   6 -17   1   11.03    1.44
  -6 -17  -1    8.70    1.43
  -6 -17  -1   11.19    2.51
  -6  17  -1    7.11    1.75
  -6  17  -1    9.25    1.15
   6  17   1   10.31    2.13
  -7 -17  -1    5.15    2.11
  -7 -17  -1    4.14    1.23
  -7  17  -1    3.02    0.70
   7  17   1    2.13    1.85
   2 -18  -1   22.89    2.76
  -2 -18   1   24.03    3.21
  -2  18   1   15.22    2.37
   2  18  -1   16.08    2.38
   2  18  -1   19.46    1.58
   1 -18  -1    2.01    1.67
  -1 -18   1    1.36    1.75
  -1  18   1   -0.99    1.42
   1  18  -1    2.25    1.62
   1  18  -1    1.10    0.70
   0 -18   1    7.39    1.91
   0 -18  -1    7.15    1.93
   0  18   1    4.37    1.75
   0  18  -1    1.91    1.62
   0  18  -1    5.48    0.79
   1 -18   1    1.43    1.60
  -1 -18  -1    1.10    1.83
  -1  18  -1   -2.30    1.53
  -1  18  -1    1.01    0.62
   1  18   1   -0.10    1.68
   2 -18   1    9.67    1.81
  -2 -18  -1    9.69    2.26
  -2  18  -1    6.01    1.79
   2  18   1    5.86    1.89
  -2  18  -1    9.04    1.06
 -22   0   2   -1.87    1.11
  22   0  -2    1.13    1.19
 -22   0   2    3.01    1.56
 -21   0   2   -1.68    0.97
  21   0  -2    0.53    0.98
 -21   0   2    0.49    1.24
 -20   0   2   15.80    1.86
 -20   0   2   16.41    2.14
  20   0  -2   13.48    1.70
 -19   0   2    1.20    1.08
 -19   0   2   -0.97    0.83
  19   0  -2   -0.70    0.72
  18   0  -2    2.89    0.88
 -18   0   2    4.72    0.95
 -17   0   2    0.65    0.77
  17   0  -2   -0.64    0.58
 -17   0   2    1.71    0.73
 -16   0   2   17.31    1.45
  16   0  -2   13.79    1.36
 -16   0   2   16.19    1.56
 -15   0   2    0.65    0.66
  15   0  -2    0.10    0.50
 -15   0   2    0.02    0.55
  14   0  -2   12.68    1.11
 -14   0   2   14.36    1.19
 -14   0   2   12.08    1.27
 -13   0   2   -0.67    0.50
 -13   0   2   -0.63    0.36
  13   0  -2    0.61    0.42
  12   0  -2    9.11    0.87
 -12   0   2    9.74    0.52
 -12   0   2   10.97    0.94
 -12   0   2   10.00    1.02
 -11   0   2   -0.01    0.15
  11   0  -2    0.17    0.31
 -11   0   2   -0.17    0.40
 -11   0   2    0.33    0.31
 -10   0   2  151.66    6.86
 -10   0   2  151.14    7.05
 -10   0   2  150.83    7.06
  10   0  -2  151.51    7.02
  -9   0   2    0.36    0.31
  -9   0   2    0.80    0.37
   9   0  -2    0.80    0.30
   8   0  -2  497.73   22.28
  -8   0   2  490.61   22.31
  -8   0   2  501.12   22.32
  -7   0   2    0.39    0.26
  -7   0   2    0.10    0.24
   7   0  -2    0.55    0.21
   6   0  -2  159.38    7.30
  -6   0   2  163.00    7.35
  -6   0   2  160.36    7.32
  -5   0   2    0.54    0.21
   5   0  -2    0.88    0.22
   4   0  -2  691.13   30.61
  -4   0   2  680.34   30.61
   3   0  -2    1.57    0.17
  -3   0   2    1.39    0.19
   2   0  -2   55.85    2.42
  -2   0   2   54.38    2.37
  -2   0   2   53.88    2.42
   2   0  -2   46.85    2.37
  -1   0   2   -0.78    0.06
  -1   0   2   -0.60    0.08
   1   0   2    0.49    0.11
   1   0   2    0.26    0.12
  -1   0  -2    0.28    0.12
   2   0   2  122.22    5.70
  -2   0  -2  122.92    5.70
  -2   0  -2  128.94    5.72
   2   0   2  127.88    5.72
   4   0   2    3.61    0.28
  -4   0  -2    4.04    0.49
   4   0   2    4.46    0.45
   5   0   2    3.39    0.43
  -5   0  -2    3.87    0.50
   6   0   2  255.91   11.47
  -6   0  -2  252.66   11.49
   6   0   2  247.51   11.30
  -7   0  -2    0.29    0.33
   7   0   2    0.16    0.28
   7   0   2   -0.01    0.12
  -8   0  -2   22.61    1.37
   8   0   2   22.12    1.07
   8   0   2   23.27    1.33
   9   0   2    3.90    0.62
  -9   0  -2    4.71    0.73
  10   0   2   18.06    1.20
 -10   0  -2   18.04    1.27
  11   0   2    0.71    0.40
 -11   0  -2    0.75    0.53
  12   0   2   58.72    3.05
 -12   0  -2   56.32    3.10
  13   0   2   -0.16    0.41
 -13   0  -2    0.14    0.47
 -13   0  -2   -0.23    0.60
 -14   0  -2   10.95    1.09
  14   0   2   11.29    1.15
 -14   0  -2   10.21    1.29
  15   0   2   -0.03    0.50
 -15   0  -2    0.15    0.74
 -15   0  -2    0.16    0.59
  16   0   2    3.91    0.82
 -16   0  -2    4.02    0.95
 -16   0  -2    1.84    0.74
 -17   0  -2    1.06    0.82
 -17   0  -2   -0.39    0.65
  17   0   2    0.15    0.62
  18   0   2   35.31    2.48
 -18   0  -2   39.82    2.69
 -18   0  -2   37.00    2.49
 -19   0  -2    0.27    0.79
 -19   0  -2    2.12    1.04
  19   0   2    0.46    0.79
 -20   0  -2   15.93    2.08
 -20   0  -2   11.64    1.47
  20   0   2   12.40    1.64
  21   0   2    1.89    1.10
 -21   0  -2    0.24    0.94
 -21   0  -2    3.39    1.35
 -22  -1   2   28.11    2.51
 -22  -1   2   31.37    3.19
  22   1  -2   30.29    2.70
 -22   1   2   32.00    2.99
 -22   1   2   32.36    2.66
 -21  -1   2    1.60    1.34
 -21  -1   2   -1.07    0.95
 -21   1   2   -1.59    1.00
 -21   1   2    1.74    1.31
  21   1  -2    0.65    0.99
  20  -1  -2    3.03    1.00
 -20  -1   2    1.99    0.99
 -20  -1   2    2.24    1.25
  20   1  -2    2.15    0.95
 -20   1   2    3.01    1.22
 -20   1   2    2.59    1.05
 -19  -1   2    1.34    0.82
 -19  -1   2    4.19    1.21
  19  -1  -2    2.40    0.89
 -19   1   2    2.95    1.11
 -19   1   2    1.54    0.90
  19   1  -2    2.56    0.88
 -18  -1   2   72.03    3.93
  18  -1  -2   69.73    3.88
 -18  -1   2   72.18    4.10
  18   1  -2   69.38    3.86
 -18   1   2   71.50    3.89
 -18   1   2   72.78    4.02
 -17  -1   2   29.18    2.08
  17  -1  -2   28.04    2.03
 -17  -1   2   33.08    2.29
  17   1  -2   30.00    2.04
 -17   1   2   31.78    2.23
 -17   1   2   31.39    2.12
 -16  -1   2   70.23    3.88
 -16  -1   2   73.49    3.79
  16  -1  -2   69.28    3.73
 -16   1   2   69.02    3.81
 -16   1   2   74.76    3.78
  16   1  -2   69.02    3.71
 -15  -1   2    5.89    0.99
  15  -1  -2    5.95    0.91
  15   1  -2    5.48    0.91
 -15   1   2    5.00    0.82
 -15   1   2    4.85    0.89
 -14  -1   2    2.73    0.61
 -14  -1   2    2.70    0.76
  14  -1  -2    2.82    0.62
 -14   1   2    2.28    0.61
  14   1  -2    4.27    0.79
 -14   1   2    2.74    0.30
 -14   1   2    3.14    0.73
 -13  -1   2   13.30    1.17
  13  -1  -2   13.50    1.10
 -13  -1   2   13.61    1.27
 -13   1   2   14.28    0.82
 -13   1   2   14.24    1.26
 -13   1   2   14.45    1.15
  13   1  -2   15.08    1.15
  12  -1  -2    4.00    0.66
 -12  -1   2    4.05    0.73
 -12  -1   2    3.69    0.59
 -12   1   2    3.72    0.46
 -12   1   2    3.76    0.66
  12   1  -2    5.00    0.72
 -12   1   2    3.52    0.57
  11  -1  -2   19.15    1.25
 -11  -1   2   20.79    1.32
 -11  -1   2   19.20    1.37
 -11   1   2   20.92    1.31
  11   1  -2   21.11    1.28
 -11   1   2   20.39    1.14
 -11   1   2   20.64    1.35
 -10  -1   2   97.27    4.72
 -10  -1   2  105.38    4.99
 -10  -1   2  104.77    5.02
  10  -1  -2  105.49    4.96
 -10   1   2  105.59    4.98
  10   1  -2  108.36    4.96
 -10   1   2  105.35    4.98
 -10   1   2  105.44    4.86
  -9  -1   2    9.65    0.81
   9  -1  -2   10.29    0.76
  -9  -1   2   10.03    0.56
  -9  -1   2    9.92    0.84
  -9   1   2   10.56    0.71
  -9   1   2   10.61    0.82
  -9   1   2    9.78    0.79
   9   1  -2   11.40    0.80
  -8  -1   2    5.46    0.64
  -8  -1   2    6.80    0.42
   8  -1  -2    5.68    0.55
  -8  -1   2    6.37    0.61
  -8   1   2    6.67    0.62
  -8   1   2    7.03    0.62
   8   1  -2    6.58    0.61
  -8   1   2    7.03    0.54
  -7  -1   2   32.56    1.69
  -7  -1   2   33.10    1.55
   7  -1  -2   31.26    1.64
  -7  -1   2   32.97    1.70
  -7   1   2   33.09    1.66
   7   1  -2   32.21    1.70
   7   1  -2   33.26    1.67
  -7   1   2   31.31    1.67
  -6  -1   2    1.52    0.31
  -6  -1   2    0.86    0.29
   6  -1  -2    1.15    0.27
   6   1  -2    2.22    0.36
   6   1  -2    1.47    0.30
  -6   1   2    1.82    0.34
  -6   1   2    1.30    0.27
   5  -1  -2   27.01    1.43
  -5  -1   2   28.65    1.48
  -5  -1   2   26.73    1.47
  -5  -1   2   33.44    1.41
   5   1  -2   28.36    1.48
   5   1  -2   28.97    1.45
  -5   1   2   28.66    1.45
  -5   1   2   29.73    1.44
  -4  -1   2   44.94    2.10
  -4  -1   2   41.77    2.09
   4  -1  -2   43.04    2.07
  -4   1   2   42.02    2.06
  -4   1   2   44.63    2.05
   4   1  -2   44.92    2.10
   4   1  -2   43.34    2.07
  -3  -1   2  373.04   16.61
   3  -1  -2  373.62   16.59
  -3   1   2  362.96   16.58
   3   1  -2  375.00   16.61
  -2  -1   2    6.19    0.40
   2  -1  -2    5.58    0.35
  -2  -1   2    6.37    0.40
   2   1  -2    6.06    0.38
  -2   1   2    6.32    0.35
  -2   1   2    7.06    0.42
   1  -1  -2  134.98    5.80
  -1  -1   2  124.31    5.77
   1  -1  -2  125.72    5.72
  -1  -1   2  131.70    5.79
  -1   1   2  107.88    5.78
   1   1  -2  137.84    5.79
   1   1  -2  127.21    5.77
   0   1   2  282.48   12.69
  -1  -1  -2    4.12    0.37
   1  -1   2    4.52    0.31
  -1  -1  -2    4.65    0.34
   1  -1   2    4.27    0.26
   1  -1   2    4.65    0.33
  -1   1  -2    4.49    0.32
  -1   1  -2    5.26    0.26
   1   1   2    4.14    0.37
  -1   1  -2    4.77    0.32
   1   1   2    4.80    0.34
   2  -1   2   26.44    1.26
   2  -1   2   25.96    1.21
   2  -1   2   25.65    1.25
  -2  -1  -2   25.04    1.33
  -2   1  -2   26.57    1.25
   2   1   2   24.51    1.33
   2   1   2   25.63    1.28
  -2   1  -2   26.56    1.26
  -2   1  -2   23.26    1.20
  -3  -1  -2   23.96    1.33
   3  -1   2   24.59    1.26
  -3  -1  -2   24.16    1.30
   3  -1   2   24.14    1.23
  -3   1  -2   25.63    1.22
  -3   1  -2   24.46    1.22
   3   1   2   25.29    1.29
  -3   1  -2   25.23    1.26
  -4  -1  -2   80.77    3.92
   4  -1   2   81.73    3.83
   4  -1   2   82.95    3.88
  -4   1  -2   83.57    3.89
   4   1   2   86.71    3.92
  -4   1  -2   83.42    3.81
  -5  -1  -2    5.88    0.65
   5  -1   2    5.74    0.46
   5  -1   2    6.64    0.56
  -5   1  -2    6.73    0.59
   5   1   2    6.98    0.61
  -5   1  -2    7.13    0.46
  -6  -1  -2  899.49   40.27
   7  -1   2    8.97    0.61
  -7  -1  -2    9.70    0.81
   7  -1   2    9.85    0.74
  -7   1  -2   10.64    0.60
   7   1   2   10.01    0.80
  -7   1  -2    9.95    0.79
  -8  -1  -2   29.18    1.77
   8  -1   2   29.27    1.55
   8  -1   2   29.96    1.71
   8   1   2   32.58    1.74
  -8   1  -2   32.89    1.77
  -8   1  -2   34.41    1.53
  -9  -1  -2   18.10    1.28
   9  -1   2   18.37    1.01
   9  -1   2   19.59    1.23
  -9   1  -2   19.57    1.30
   9   1   2   19.42    1.26
 -10  -1  -2   48.45    2.66
  10  -1   2   50.29    2.59
 -10   1  -2   47.81    2.62
  10   1   2   49.74    2.60
 -11  -1  -2    0.23    0.50
  11  -1   2   -0.02    0.34
 -11  -1  -2   -0.22    0.35
  11   1   2    0.51    0.41
 -11   1  -2    0.95    0.52
  12  -1   2   36.77    2.16
 -12  -1  -2   39.13    2.17
 -12  -1  -2   37.45    2.30
 -12   1  -2   37.28    2.26
  12   1   2   38.38    2.20
 -13  -1  -2    2.09    0.58
 -13  -1  -2    2.12    0.76
  13  -1   2    2.14    0.57
  13   1   2    2.59    0.64
 -13   1  -2    2.41    0.76
  14  -1   2    6.15    0.94
 -14  -1  -2    6.32    0.89
 -14  -1  -2    5.75    1.02
  14   1   2    6.32    0.97
 -14   1  -2    5.80    0.99
 -14   1  -2    4.67    0.77
 -15  -1  -2   10.21    1.22
 -15  -1  -2   11.90    1.48
  15  -1   2   13.03    1.27
  15   1   2   10.94    1.17
 -15   1  -2   12.17    1.48
 -15   1  -2   12.07    1.44
  16  -1   2    2.16    0.73
 -16  -1  -2    3.16    0.90
 -16  -1  -2    0.96    0.74
 -16   1  -2    1.58    0.73
 -16   1  -2    2.09    0.86
  16   1   2    1.85    0.71
  17  -1   2   15.96    1.53
 -17  -1  -2   20.02    1.84
 -17  -1  -2   16.19    1.55
 -17   1  -2   14.04    1.55
 -17   1  -2   17.58    1.74
  17   1   2   16.18    1.57
 -18  -1  -2    3.46    1.07
 -18  -1  -2    1.07    0.77
  18  -1   2    1.22    0.78
  18   1   2    1.13    0.84
 -18   1  -2    0.64    0.80
 -18   1  -2    3.01    1.00
 -19  -1  -2   -0.05    0.85
  19  -1   2    0.71    0.80
 -19  -1  -2    2.43    1.05
  19   1   2    0.90    0.77
 -19   1  -2    0.87    0.89
 -19   1  -2    2.64    1.08
  20  -1   2    3.15    0.96
 -20  -1  -2    0.82    0.94
 -20  -1  -2    5.78    1.35
 -20   1  -2    1.99    1.01
  20   1   2    2.87    0.96
 -20   1  -2    5.01    1.31
 -21  -1  -2    4.24    1.15
 -21  -1  -2    7.65    1.66
  21  -1   2    6.39    1.31
 -21  -1  -2    4.10    2.05
 -21   1  -2    4.23    1.20
 -21   1  -2    6.88    1.55
  21   1   2    4.88    1.21
 -22  -2   2    7.52    1.43
 -22   2   2    7.63    1.54
  22   2  -2    6.87    1.46
 -21  -2   2    2.59    1.42
 -21  -2   2    0.65    1.00
  21   2  -2   -0.22    1.01
 -21   2   2    1.17    1.29
 -21   2   2    0.28    1.08
 -20  -2   2    1.31    0.94
 -20  -2   2    2.33    1.23
 -20   2   2    3.36    1.03
  20   2  -2    0.85    0.91
 -20   2   2    1.61    1.16
 -19  -2   2    4.23    1.22
 -19  -2   2    3.31    0.93
 -19   2   2    4.41    1.03
  19   2  -2    2.47    0.92
 -19   2   2    2.43    1.07
 -18  -2   2    9.81    1.75
 -18  -2   2    7.28    1.07
 -18   2   2    6.43    1.17
 -18   2   2    9.35    1.23
  18   2  -2    6.38    1.09
 -17  -2   2    5.11    1.08
 -17  -2   2    3.90    0.81
 -17   2   2    4.32    0.99
 -17   2   2    3.77    0.92
  17   2  -2    3.10    0.78
 -16  -2   2   54.63    2.97
  16  -2  -2   49.55    2.89
 -16  -2   2   49.86    3.11
 -16   2   2   53.10    2.92
 -16   2   2   50.34    2.96
  16   2  -2   51.78    2.89
 -16   2   2   50.63    2.37
 -15  -2   2    6.47    1.20
 -15  -2   2    5.93    0.91
  15  -2  -2    5.86    0.95
 -15   2   2    6.45    0.86
 -15   2   2    6.54    0.59
  15   2  -2    5.52    0.97
 -15   2   2    5.95    0.93
 -14  -2   2   11.08    1.10
 -14  -2   2    8.92    1.22
  14  -2  -2    8.47    0.96
  14   2  -2   10.47    1.05
 -14   2   2    9.29    0.77
 -14   2   2    9.44    1.02
 -14   2   2    8.79    1.13
 -13  -2   2    0.56    0.46
  13  -2  -2    0.51    0.42
 -13  -2   2    0.56    0.60
 -13   2   2    0.96    0.56
  13   2  -2    1.15    0.51
 -13   2   2    0.62    0.32
 -13   2   2    0.18    0.46
 -12  -2   2   30.13    1.80
 -12  -2   2   28.43    1.89
  12  -2  -2   29.04    1.74
 -12   2   2   29.15    1.76
  12   2  -2   32.23    1.79
 -12   2   2   29.97    1.80
 -12   2   2   29.29    1.63
 -11  -2   2   21.35    1.48
  11  -2  -2   20.71    1.34
 -11  -2   2   22.15    1.40
  11   2  -2   22.60    1.39
 -11   2   2   22.18    1.29
 -11   2   2   22.05    1.40
 -11   2   2   21.17    1.36
 -10  -2   2  115.18    5.33
 -10  -2   2  107.10    5.06
 -10  -2   2  113.15    5.39
  10  -2  -2  107.94    5.29
 -10   2   2  112.67    5.25
  10   2  -2  113.66    5.30
 -10   2   2  113.40    5.29
 -10   2   2  111.83    5.29
  -9  -2   2   14.31    1.01
  -9  -2   2   14.03    0.79
  -9  -2   2   14.34    1.07
   9  -2  -2   14.16    0.96
  -9   2   2   14.89    0.99
  -9   2   2   14.26    0.97
   9   2  -2   16.40    1.03
  -9   2   2   16.38    1.01
  -8  -2   2  192.63    8.89
  -8  -2   2  178.44    8.68
  -8  -2   2  193.99    8.85
  -8   2   2  194.71    8.83
  -8   2   2  197.36    8.82
  -8   2   2  191.73    8.80
   8   2  -2  196.87    8.84
   8   2  -2  197.12    8.87
  -7  -2   2   88.04    4.10
  -7  -2   2   84.95    4.14
  -7  -2   2   80.39    3.97
  -7   2   2   87.47    4.06
  -7   2   2   89.02    4.06
  -7   2   2   86.22    4.10
   7   2  -2   90.23    4.10
   7   2  -2   86.03    4.11
  -6  -2   2   18.68    1.00
  -6  -2   2   18.94    1.10
  -6  -2   2   19.13    1.13
   6   2  -2   20.10    1.10
  -6   2   2   19.52    1.12
  -6   2   2   19.27    1.06
  -6   2   2   19.61    1.05
   6   2  -2   19.40    1.10
  -5  -2   2   58.72    2.79
  -5  -2   2   56.91    2.73
  -5  -2   2   56.20    2.81
  -5   2   2   58.74    2.76
   5   2  -2   59.17    2.79
  -5   2   2   58.32    2.74
   5   2  -2   58.07    2.79
  -4  -2   2   41.56    2.06
  -4  -2   2   41.57    2.08
  -4   2   2   41.41    2.03
   4   2  -2   41.48    2.08
   4   2  -2   38.79    2.09
  -4   2   2   48.67    2.10
   4   2  -2   49.08    2.07
  -3  -2   2  216.81   10.22
  -3  -2   2  226.40   10.22
  -3   2   2  222.09   10.16
   3   2  -2  222.91   10.22
   3   2  -2  230.64   10.22
  -3   2   2  242.53   10.24
  -2  -2   2   19.43    1.06
  -2  -2   2   20.16    1.03
   2  -2  -2   21.50    1.05
  -2   2   2   20.24    0.95
   2   2  -2   19.97    1.03
  -2   2   2   20.39    1.06
  -1  -2   2   59.21    2.81
  -1  -2   2   59.43    2.76
   1  -2  -2   59.75    2.80
   1   2  -2   63.10    2.81
  -1   2   2   58.67    2.81
   1   2  -2   58.07    2.75
   0  -2   2   20.18    1.07
   0  -2  -2   19.07    1.07
   0  -2   2   21.10    1.01
   0   2   2   18.90    1.08
   0   2  -2   21.26    1.07
   0   2  -2   20.26    1.00
   1  -2   2  121.22    5.62
  -1  -2  -2  123.33    5.66
   1   2   2  119.61    5.61
  -1   2  -2  125.28    5.61
   1   2   2  123.41    5.66
   2  -2   2   -0.01    0.16
  -2  -2  -2   -0.02    0.24
  -2  -2  -2   -0.24    0.20
   2   2   2    0.27    0.28
  -2   2  -2    0.05    0.17
   2   2   2   -0.09    0.20
  -2   2  -2    0.30    0.18
   3  -2   2   88.22    4.14
  -3  -2  -2   87.27    4.18
  -3  -2  -2   93.41    4.26
  -3   2  -2   87.63    4.00
   3   2   2   89.43    4.17
  -3   2  -2   87.81    4.13
  -3   2  -2   88.30    4.12
  -4  -2  -2  221.32   10.29
   4  -2   2  223.20   10.23
   4  -2   2  211.12   10.23
  -4  -2  -2  240.37   10.39
   4   2   2  230.08   10.28
  -4   2  -2  227.68   10.24
  -4   2  -2  227.20   10.22
  -5  -2  -2    8.04    0.74
   5  -2   2    9.06    0.68
   5  -2   2    9.49    0.65
  -5   2  -2   10.87    0.72
   5   2   2   10.23    0.59
  -5   2  -2    9.87    0.65
   5   2   2    9.37    0.76
   6  -2   2    8.43    0.65
  -6  -2  -2    7.72    0.77
   6  -2   2    8.78    0.69
   6   2   2    8.98    0.76
  -6   2  -2    9.58    0.63
  -6   2  -2   10.04    0.72
   6   2   2    9.26    0.56
   7  -2   2   27.25    1.56
   7  -2   2   27.48    1.49
  -7  -2  -2   27.48    1.63
   7   2   2   31.58    1.64
  -7   2  -2   28.56    1.47
  -7   2  -2   28.65    1.58
   7   2   2   27.80    1.36
   8  -2   2    9.46    0.76
   8  -2   2    8.78    0.68
  -8  -2  -2    9.82    0.78
  -8  -2  -2    8.61    0.84
  -8   2  -2    9.62    0.80
  -8   2  -2    9.97    0.65
   8   2   2   10.48    0.84
   9  -2   2   88.90    4.15
  -9  -2  -2   88.18    4.25
   9  -2   2   85.81    4.28
  -9  -2  -2   84.46    4.35
   9   2   2   91.42    4.32
  -9   2  -2   88.58    4.11
  -9   2  -2   89.97    4.30
 -10  -2  -2   10.90    0.93
 -10  -2  -2   10.50    1.02
  10  -2   2   10.71    0.78
  10  -2   2   11.08    0.92
  10   2   2   12.38    1.03
 -10   2  -2   12.25    0.74
 -10   2  -2   12.92    1.05
 -11  -2  -2   24.05    1.54
  11  -2   2   22.42    1.52
 -11  -2  -2   22.40    1.66
  11   2   2   25.22    1.59
 -11   2  -2   27.41    1.66
 -11   2  -2   25.62    1.29
  12  -2   2   71.40    3.80
 -12  -2  -2   69.46    3.76
 -12  -2  -2   73.34    3.94
  12   2   2   76.87    3.84
 -12   2  -2   79.59    3.49
 -12   2  -2   75.98    3.87
  13  -2   2   14.44    1.22
 -13  -2  -2   13.15    1.25
 -13  -2  -2   13.21    1.42
 -13   2  -2   15.10    1.34
  13   2   2   16.71    1.32
  14  -2   2   17.02    1.39
 -14  -2  -2   17.56    1.56
 -14  -2  -2   16.27    1.39
  14   2   2   17.15    1.39
 -14   2  -2   17.04    1.54
 -15  -2  -2   -0.02    0.62
  15  -2   2    1.79    0.67
 -15  -2  -2    2.38    0.86
  15   2   2    1.05    0.64
 -15   2  -2    1.59    0.82
 -15   2  -2    0.69    0.77
  16  -2   2    0.94    0.79
 -16  -2  -2    2.19    1.41
 -16  -2  -2   -0.69    0.64
  16   2   2   -0.17    0.82
 -16   2  -2    1.33    0.71
 -16   2  -2    0.77    0.98
 -17  -2  -2    0.15    0.66
  17  -2   2    3.04    0.81
 -17  -2  -2    2.93    1.02
 -17   2  -2    1.91    0.96
  17   2   2    0.29    0.69
 -17   2  -2    1.51    0.81
 -18  -2  -2   83.79    4.66
 -18  -2  -2   80.75    4.37
  18  -2   2   80.34    4.43
  18   2   2   80.36    4.39
 -18   2  -2   80.78    4.38
 -18   2  -2   82.25    4.54
 -19  -2  -2    3.54    1.05
 -19  -2  -2    6.27    1.29
  19  -2   2    4.33    0.97
  19   2   2    4.29    0.97
 -19   2  -2    4.99    1.26
 -19   2  -2    4.00    1.02
  20  -2   2   30.40    2.38
 -20  -2  -2   28.05    2.32
 -20  -2  -2   33.60    2.87
  20   2   2   30.30    2.36
 -20   2  -2   32.70    2.69
 -20   2  -2   26.35    2.41
 -21  -2  -2    4.42    1.60
 -21  -2  -2    1.33    1.88
 -21   2  -2    2.29    1.42
  21   2   2    1.62    1.05
 -21   2  -2    0.31    1.07
 -21  -3   2   20.00    2.62
 -21  -3   2   15.25    1.99
 -21   3   2   20.07    2.30
 -21   3   2   21.90    2.44
  21   3  -2   21.73    2.12
 -20  -3   2    7.28    1.32
 -20  -3   2    9.50    1.62
 -20   3   2    4.46    1.19
 -20   3   2    6.40    1.37
  20   3  -2    7.43    1.25
 -19  -3   2   62.94    3.92
 -19  -3   2   59.90    3.61
 -19   3   2   65.26    3.66
  19   3  -2   62.77    3.59
 -19   3   2   62.76    3.72
 -18  -3   2   97.20    4.92
 -18  -3   2   82.92    6.36
 -18   3   2   93.11    5.27
 -18   3   2   98.63    4.90
 -17  -3   2   28.57    2.33
 -17  -3   2   27.31    2.00
 -17   3   2   29.83    2.12
 -17   3   2   27.12    1.50
  17   3  -2   29.84    2.02
 -17   3   2   25.40    2.02
 -16  -3   2   86.51    4.53
 -16  -3   2   88.96    4.73
  16   3  -2   87.50    4.48
 -16   3   2   87.88    4.54
 -16   3   2   88.90    4.51
 -16   3   2   86.19    4.17
 -15  -3   2   24.69    1.90
 -15  -3   2   21.97    1.67
 -15   3   2   22.75    1.72
 -15   3   2   24.89    1.71
  15   3  -2   22.98    1.67
 -15   3   2   22.07    1.43
 -14  -3   2   -1.04    0.57
 -14  -3   2   -1.06    0.48
 -14   3   2    0.10    0.37
 -14   3   2    0.37    0.62
  14   3  -2    0.00    0.52
 -14   3   2    0.58    0.54
 -13  -3   2    1.51    0.69
 -13  -3   2    1.27    0.60
 -13   3   2    1.19    0.44
 -13   3   2    1.60    0.53
 -13   3   2    2.55    0.67
  13   3  -2    2.90    0.63
 -12  -3   2   44.87    2.59
 -12  -3   2   45.36    2.47
 -12   3   2   41.20    2.37
 -12   3   2   45.83    2.42
  12   3  -2   46.50    2.47
 -12   3   2   45.34    2.45
 -11  -3   2    3.49    0.59
 -11  -3   2    3.74    0.35
 -11  -3   2    3.46    0.67
 -11   3   2    4.20    0.60
 -11   3   2    2.95    0.50
 -11   3   2    3.88    0.71
  11   3  -2    3.59    0.60
 -10  -3   2   49.16    2.55
 -10  -3   2   47.90    2.34
 -10  -3   2   47.66    2.64
 -10   3   2   48.18    2.55
  10   3  -2   50.26    2.57
 -10   3   2   50.11    2.52
 -10   3   2   50.08    2.53
  -9  -3   2    0.75    0.20
  -9  -3   2    0.40    0.31
  -9  -3   2    0.53    0.39
   9   3  -2    0.19    0.35
   9   3  -2    0.54    0.32
  -9   3   2    0.82    0.34
  -9   3   2    0.34    0.31
  -9   3   2    0.47    0.30
  -8  -3   2   32.50    1.72
  -8  -3   2   30.70    1.79
  -8  -3   2   28.30    1.58
  -8   3   2   31.58    1.67
   8   3  -2   32.87    1.73
  -8   3   2   32.96    1.70
   8   3  -2   31.03    1.73
  -8   3   2   32.95    1.77
  -7  -3   2   87.32    4.10
  -7  -3   2   79.52    4.01
  -7   3   2   84.64    4.15
   7   3  -2   94.23    3.99
   7   3  -2   86.71    4.12
   7   3  -2   87.84    4.10
  -7   3   2   84.32    4.03
  -7   3   2   83.19    4.06
  -6  -3   2   44.59    2.23
  -6  -3   2   40.84    2.18
   6   3  -2   47.93    2.17
   6   3  -2   43.29    2.22
  -6   3   2   51.40    2.22
  -6   3   2   44.24    2.17
  -6   3   2   42.77    2.21
  -6   3   2   45.30    2.31
   6   3  -2   42.64    2.26
  -5  -3   2    2.19    0.33
  -5  -3   2    1.80    0.28
   5   3  -2    1.77    0.27
  -5   3   2    1.91    0.36
   5   3  -2    1.55    0.32
   5   3  -2    1.93    0.28
  -5   3   2    2.24    0.32
  -4  -3   2    9.37    0.65
  -4  -3   2   10.37    0.66
  -4   3   2   10.53    0.65
   4   3  -2   10.15    0.66
   4   3  -2    9.45    0.63
   4   3  -2    8.44    0.67
  -4   3   2    9.65    0.75
  -3  -3   2  112.84    5.28
   3  -3  -2  126.59    5.30
  -3  -3   2  108.38    5.33
  -3   3   2  114.50    5.31
  -3   3   2  115.09    5.40
   3   3  -2  116.79    5.33
   3   3  -2  113.04    5.27
  -2  -3   2    8.06    0.61
  -2  -3   2    7.65    0.53
   2  -3  -2    8.71    0.57
   2   3  -2    8.07    0.61
   2   3  -2    8.02    0.52
  -2   3   2    8.03    0.59
  -2   3   2    8.54    0.67
   1  -3  -2  673.43   29.90
  -1  -3   2  670.61   29.93
   1   3  -2  678.97   29.93
  -1   3   2  650.90   29.90
   0  -3   2   49.05    2.54
   0  -3  -2   50.09    2.54
   0  -3   2   53.21    2.45
   0   3   2   48.63    2.54
   0   3  -2   54.78    2.45
   0   3   2   55.39    2.58
   0   3  -2   53.59    2.56
  -1  -3  -2    9.82    0.75
   1  -3   2    9.25    0.72
  -1  -3  -2   11.02    0.55
   1   3   2   11.64    0.82
  -1   3  -2   11.04    0.75
   1   3   2   10.95    0.75
   2  -3   2  168.02    8.42
   2  -3   2  186.60    8.62
  -2  -3  -2  191.23    8.46
  -2  -3  -2  196.48    8.69
  -2   3  -2  188.61    8.61
   2   3   2  199.97    8.69
   2   3   2  179.71    8.60
   2   3   2  196.23    8.60
  -3  -3  -2  116.83    5.31
  -3  -3  -2  117.93    5.53
   3  -3   2  113.97    5.44
   3   3   2  120.28    5.41
  -3   3  -2  115.05    5.43
   3   3   2  115.51    5.45
  -4  -3  -2    0.30    0.32
  -4  -3  -2    0.20    0.19
  -4  -3  -2    0.02    0.27
   4  -3   2    0.30    0.21
   4   3   2    0.45    0.21
  -4   3  -2    0.46    0.23
  -4   3  -2    0.02    0.23
   4   3   2    0.07    0.28
   5  -3   2   66.38    3.42
  -5  -3  -2   70.50    3.51
  -5  -3  -2   72.20    3.59
  -5  -3  -2   75.22    3.36
  -5   3  -2   68.86    3.41
  -5   3  -2   69.78    3.41
   5   3   2   71.68    3.47
   5   3   2   72.32    3.36
  -6  -3  -2    0.17    0.24
   6  -3   2    0.52    0.25
  -6  -3  -2    0.21    0.35
  -6   3  -2    0.46    0.23
   6   3   2    0.35    0.33
  -6   3  -2    0.90    0.30
   6   3   2    0.58    0.21
  -7  -3  -2   33.14    1.92
   7  -3   2   32.83    1.80
  -7  -3  -2   33.16    1.78
   7   3   2   32.46    1.67
  -7   3  -2   36.08    1.85
  -7   3  -2   33.80    1.78
   7   3   2   34.42    1.89
   8  -3   2   11.91    0.88
  -8  -3  -2   12.59    0.91
  -8  -3  -2   12.09    1.08
   8  -3   2   11.48    0.93
   8   3   2   12.37    0.72
  -8   3  -2   13.89    0.98
  -8   3  -2   12.49    0.86
   8   3   2   12.73    1.03
  -9  -3  -2    5.18    0.83
  -9  -3  -2    5.97    0.66
   9  -3   2    5.08    0.60
   9  -3   2    5.18    0.68
   9   3   2    5.39    0.73
  -9   3  -2    5.85    0.69
  -9   3  -2    5.71    0.60
   9   3   2    5.45    0.38
  10  -3   2    0.14    0.29
  10  -3   2    0.44    0.35
 -10  -3  -2   -0.21    0.38
 -10  -3  -2    0.45    0.47
 -10   3  -2    0.91    0.29
  10   3   2    1.31    0.49
 -11  -3  -2    0.86    0.44
 -11  -3  -2    0.05    0.53
  11  -3   2    0.49    0.41
 -11   3  -2    1.36    0.55
  11   3   2    1.30    0.54
 -11   3  -2    0.25    0.27
 -12  -3  -2   53.00    3.05
 -12  -3  -2   54.54    2.89
  12  -3   2   52.31    2.91
 -12   3  -2   52.45    2.92
 -12   3  -2   54.74    2.66
  12   3   2   55.56    2.96
  13  -3   2   10.39    1.07
 -13  -3  -2   12.16    1.31
 -13  -3  -2    9.96    1.13
 -13   3  -2   12.84    1.31
  13   3   2   13.41    1.28
 -13   3  -2   12.45    0.87
  14  -3   2    0.89    0.58
 -14  -3  -2    0.30    0.53
 -14  -3  -2    0.45    0.79
 -14   3  -2    1.44    0.74
  14   3   2    0.94    0.62
  15  -3   2   41.69    2.54
 -15  -3  -2   41.45    2.51
 -15  -3  -2   42.08    2.75
 -15   3  -2   42.21    2.67
  15   3   2   43.67    2.59
 -16  -3  -2    2.17    1.36
 -16  -3  -2    2.34    0.70
 -16   3  -2    1.42    0.72
  16   3   2    1.51    0.93
 -16   3  -2    1.06    1.47
 -17  -3  -2    0.27    0.64
 -17  -3  -2    2.21    1.08
 -17   3  -2    0.95    0.72
 -17   3  -2    0.18    0.87
  17   3   2    0.30    0.68
 -18  -3  -2    2.37    0.91
  18   3   2    2.44    0.91
 -18   3  -2    2.95    0.94
 -18   3  -2    3.31    1.12
 -19  -3  -2   -0.34    0.83
 -19  -3  -2    1.28    1.17
  19   3   2   -0.84    0.83
 -19   3  -2    0.33    0.98
 -19   3  -2    0.23    1.02
 -20  -3  -2    1.09    0.91
 -20  -3  -2    3.92    1.43
 -20  -3  -2    1.05    1.71
 -20   3  -2    3.04    1.12
  20   3   2   -1.14    0.98
 -20   3  -2    0.96    1.15
 -21  -3  -2   11.01    2.04
 -21  -3  -2    5.56    1.18
 -21  -3  -2    8.03    2.26
 -21   3  -2    7.86    1.43
 -21   3  -2   12.48    2.30
  21   3   2    7.03    1.47
 -21  -4   2    4.46    1.13
 -21   4   2    3.01    1.47
  21   4  -2    2.40    1.20
 -21   4   2    1.37    1.27
 -20  -4   2   -1.18    0.86
  20   4  -2    0.84    1.02
 -20   4   2    2.05    1.05
 -20   4   2    1.23    1.18
 -19  -4   2    2.11    1.00
 -19  -4   2    3.42    1.28
  19   4  -2    1.89    0.94
 -19   4   2    2.97    1.07
 -19   4   2    2.09    0.40
 -19   4   2    2.74    1.17
 -18  -4   2    2.17    0.81
 -18  -4   2    2.28    1.15
 -18   4   2    1.91    1.08
  18   4  -2    0.39    0.82
 -18   4   2    3.08    0.98
 -18   4   2    1.24    0.47
 -17  -4   2    0.70    0.95
 -17  -4   2    0.83    0.72
  17   4  -2    0.26    0.74
 -17   4   2   -0.05    0.70
 -17   4   2   -0.32    0.79
 -17   4   2    0.56    0.47
 -16  -4   2   45.29    2.61
 -16  -4   2   42.06    2.86
  16   4  -2   41.22    2.56
 -16   4   2   44.10    2.58
 -16   4   2   42.72    2.37
 -16   4   2   39.83    2.60
 -15  -4   2    9.82    1.47
 -15  -4   2    9.96    1.25
 -15   4   2   11.79    1.13
  15   4  -2    9.47    1.24
 -15   4   2   12.56    1.27
 -15   4   2    9.73    1.28
 -14  -4   2    1.48    0.75
 -14  -4   2    0.92    1.05
  14   4  -2    1.72    0.69
 -14   4   2    1.57    0.57
 -14   4   2    1.44    0.65
 -14   4   2    1.04    0.51
 -13  -4   2    3.68    0.84
 -13  -4   2    3.35    0.71
 -13   4   2    4.02    0.70
  13   4  -2    5.72    0.97
 -13   4   2    4.59    0.75
 -13   4   2    3.20    0.61
 -12  -4   2   44.47    2.51
 -12  -4   2   43.00    2.64
  12   4  -2   46.12    2.53
 -12   4   2   47.40    2.50
 -12   4   2   45.28    2.51
 -12   4   2   45.26    2.45
 -11  -4   2    0.62    0.43
 -11  -4   2    1.29    0.28
 -11  -4   2    0.29    0.51
 -11   4   2    1.29    0.48
 -11   4   2    1.28    0.47
 -11   4   2    1.03    0.43
  11   4  -2    1.75    0.58
 -10  -4   2   48.81    2.52
 -10  -4   2   46.28    2.35
  10   4  -2   48.55    2.56
 -10   4   2   48.66    2.49
 -10   4   2   47.72    2.58
 -10   4   2   45.26    2.44
  -9  -4   2   48.00    2.53
  -9  -4   2   45.51    2.42
   9   4  -2   50.04    2.59
   9   4  -2   48.88    2.55
  -9   4   2   50.42    2.48
  -9   4   2   49.08    2.62
  -9   4   2   48.89    2.52
  -9   4   2   51.96    2.48
  -8  -4   2   34.11    1.89
  -8  -4   2   34.88    1.83
   8   4  -2   33.07    1.88
  -8   4   2   34.15    1.88
  -8   4   2   37.32    1.85
   8   4  -2   38.44    1.80
   8   4  -2   34.67    1.95
  -8   4   2   34.73    2.01
  -7  -4   2  304.68   14.62
  -7  -4   2  332.20   14.65
  -7   4   2  325.91   14.77
  -7   4   2  332.94   14.61
   7   4  -2  331.34   14.58
   7   4  -2  330.61   14.66
  -7   4   2  312.24   14.64
   7   4  -2  316.58   14.70
  -6  -4   2  124.79    5.73
  -6  -4   2  118.98    5.74
   6   4  -2  122.42    5.72
   6   4  -2  126.95    5.71
   6   4  -2  120.56    5.80
  -6   4   2  127.39    5.71
  -6   4   2  120.70    5.86
  -5  -4   2  155.70    7.57
  -5  -4   2  166.12    7.53
   5   4  -2  171.76    7.56
   5   4  -2  163.90    7.52
   5   4  -2  155.67    7.60
  -5   4   2  168.23    7.53
  -5   4   2  169.30    7.69
   4  -4  -2    3.10    0.37
  -4  -4   2    3.29    0.43
   4   4  -2    3.64    0.39
  -4   4   2    4.12    0.58
  -4   4   2    3.55    0.43
   4   4  -2    3.35    0.48
   3  -4  -2  114.93    5.04
  -3  -4   2  107.03    5.11
  -3  -4   2  108.64    5.01
   3   4  -2  108.85    5.00
  -3   4   2  104.37    5.05
   3   4  -2  105.72    5.09
  -3   4   2  110.87    5.19
  -1  -4   2    4.82    0.44
   1  -4  -2    4.23    0.51
  -1  -4   2    5.15    0.56
   1   4  -2    4.70    0.56
   1   4  -2    4.74    0.41
  -1   4   2    4.31    0.54
  -1   4   2    5.79    0.63
  -1   4   2    4.98    0.25
   0  -4   2  723.66   33.55
   0  -4  -2  742.50   33.53
   0   4   2  788.80   33.59
   0   4  -2  764.09   33.55
   0   4   2  721.99   33.53
   1  -4   2    3.58    0.52
  -1  -4  -2    3.55    0.26
  -1  -4  -2    3.10    0.51
  -1   4  -2    2.45    0.34
   1   4   2    3.39    0.50
   1   4   2    2.54    0.48
   2  -4   2  125.18    6.00
   2  -4   2  131.06    6.23
  -2  -4  -2  133.57    6.00
  -2  -4  -2  132.15    6.27
  -2   4  -2  134.20    6.23
   2   4   2  136.84    6.22
   2   4   2  137.43    6.29
   3  -4   2    2.01    0.39
  -3  -4  -2    2.87    0.32
  -3  -4  -2    2.93    0.52
   3  -4   2    3.02    0.18
   3   4   2    3.12    0.48
   3   4   2    2.32    0.42
  -3   4  -2    3.42    0.52
  -4  -4  -2   33.18    1.57
   4  -4   2   29.10    1.71
  -4  -4  -2   29.63    1.81
   4   4   2   31.86    1.69
  -4   4  -2   31.35    1.73
   4   4   2   30.83    1.74
  -5  -4  -2   59.41    3.16
  -5  -4  -2   61.17    2.89
   5  -4   2   58.80    3.04
   5   4   2   60.34    3.05
   5   4   2   60.98    2.96
  -5   4  -2   60.84    3.03
  -5   4  -2   60.05    2.99
  -5   4  -2   60.05    2.74
   6  -4   2   99.07    4.92
  -6  -4  -2  104.76    4.80
  -6  -4  -2   96.74    4.98
  -6  -4  -2  101.04    5.10
  -6   4  -2  112.09    4.65
  -6   4  -2  103.13    4.92
   6   4   2  102.36    4.83
  -6   4  -2  102.19    4.89
   6   4   2  101.94    4.95
  -7  -4  -2  159.12    7.24
   7  -4   2  154.28    7.34
  -7  -4  -2  151.62    7.42
  -7   4  -2  159.06    7.32
   7   4   2  156.60    7.21
  -7   4  -2  159.32    7.33
   7   4   2  157.34    7.38
  -8  -4  -2    6.73    0.68
  -8  -4  -2    6.27    0.83
   8  -4   2    6.24    0.73
   8   4   2    7.93    0.61
  -8   4  -2    7.71    0.75
  -8   4  -2    7.04    0.71
   8   4   2    6.61    0.78
   9  -4   2   54.36    2.92
  -9  -4  -2   58.26    2.89
  -9  -4  -2   55.27    3.10
  -9   4  -2   56.54    2.94
  -9   4  -2   60.78    2.93
   9   4   2   56.44    2.99
   9   4   2   56.77    2.73
  10  -4   2    0.23    0.32
 -10  -4  -2    0.21    0.39
 -10  -4  -2    0.22    0.54
 -10   4  -2    0.33    0.31
  10   4   2    0.21    0.20
  10   4   2    0.15    0.51
 -10   4  -2    0.88    0.48
 -11  -4  -2    3.77    0.81
  11  -4   2    3.12    0.53
 -11  -4  -2    3.44    0.62
 -11   4  -2    3.34    0.66
 -11   4  -2    3.12    0.49
  11   4   2    2.49    0.69
 -12  -4  -2   33.48    2.07
 -12  -4  -2   34.33    2.34
 -12   4  -2   37.20    1.99
  12   4   2   37.01    2.23
 -12   4  -2   36.54    2.16
 -13  -4  -2    4.70    1.04
 -13  -4  -2    2.93    0.65
  13   4   2    3.42    0.81
 -13   4  -2    3.41    0.54
 -13   4  -2    3.91    0.81
 -14  -4  -2    7.51    1.26
  14   4   2    7.36    1.22
 -14   4  -2    8.67    0.86
 -14   4  -2    7.29    1.25
 -15  -4  -2   33.02    2.25
 -15  -4  -2   36.64    2.54
  15   4   2   34.14    2.27
 -15   4  -2   34.02    2.37
 -15   4  -2   39.01    1.97
 -16  -4  -2    1.32    0.70
 -16  -4  -2    3.39    1.12
  16   4   2    1.82    0.84
 -16   4  -2    2.51    0.49
 -16   4  -2    2.11    0.90
 -17  -4  -2   23.90    1.83
 -17  -4  -2   25.29    2.19
 -17   4  -2   24.65    1.92
 -17   4  -2   19.84    1.99
  17   4   2   19.15    1.77
 -18  -4  -2    8.07    1.19
 -18  -4  -2   11.53    1.96
  18   4   2    6.92    1.20
 -18   4  -2    6.61    1.29
 -18   4  -2    9.89    1.32
 -19  -4  -2    2.70    0.94
 -19  -4  -2    6.28    1.52
 -19  -4  -2    2.36    1.56
 -19   4  -2    2.48    1.16
  19   4   2    2.24    1.01
 -19   4  -2    3.53    1.13
 -20  -4  -2   17.53    2.66
 -20  -4  -2   21.07    1.98
 -20  -4  -2   25.45    2.75
 -20   4  -2   18.18    2.32
  20   4   2   17.53    2.07
 -20   4  -2   20.11    2.22
 -21  -4  -2   18.54    2.78
 -21  -4  -2   11.17    1.45
 -21  -4  -2   14.69    2.69
  21   4   2   10.60    1.73
 -21   4  -2   17.20    2.19
 -21   4  -2   11.70    1.92
 -21  -5   2    2.30    1.05
 -21   5   2    3.21    1.37
 -21   5   2    4.40    1.50
  21   5  -2    4.35    1.36
 -21   5   2    4.25    1.37
 -20  -5   2   -0.73    0.90
 -20   5   2    0.34    1.18
 -20   5   2    0.39    1.13
  20   5  -2    0.70    1.11
 -20   5   2    0.28    0.51
 -20   5   2   -1.13    1.26
 -19  -5   2   26.69    2.18
  19   5  -2   25.32    2.16
 -19   5   2   24.33    2.17
 -19   5   2   21.65    2.26
 -19   5   2   28.04    2.26
 -19   5   2   26.95    1.72
 -18  -5   2    1.85    0.85
 -18   5   2    2.34    0.67
 -18   5   2    1.73    0.90
 -18   5   2    0.92    1.32
  18   5  -2    0.13    0.83
 -18   5   2    2.58    0.96
 -17  -5   2   23.08    1.92
 -17   5   2   26.08    1.84
 -17   5   2   26.91    1.90
 -17   5   2   21.57    2.31
 -17   5   2   26.73    1.99
 -16  -5   2    2.08    0.72
 -16   5   2    1.98    0.87
 -16   5   2    1.82    0.66
  16   5  -2    1.69    0.78
 -16   5   2    2.85    0.78
 -16   5   2    2.22    0.81
 -15  -5   2   83.79    4.42
  15   5  -2   84.97    4.44
 -15   5   2   87.47    4.32
 -15   5   2   86.99    4.38
 -15   5   2   84.78    4.39
 -15   5   2   86.22    4.41
 -14  -5   2    2.43    0.68
 -14   5   2    3.11    0.71
  14   5  -2    3.32    0.83
 -14   5   2    4.75    0.76
 -14   5   2    4.17    0.79
 -14   5   2    4.70    0.78
 -13  -5   2    1.04    0.56
 -13   5   2    3.22    0.66
 -13   5   2    2.11    0.57
 -13   5   2    3.14    0.69
  13   5  -2    2.23    0.69
 -13   5   2    2.25    0.64
 -12  -5   2    8.70    0.74
 -12  -5   2    8.70    1.01
 -12   5   2    9.14    0.94
  12   5  -2    9.49    1.11
 -12   5   2    9.06    0.90
 -12   5   2    9.45    1.02
 -12   5   2    8.74    1.12
 -11  -5   2    1.42    0.33
 -11  -5   2    1.14    0.49
 -11   5   2    0.91    0.50
 -11   5   2    1.13    0.43
  11   5  -2    0.49    0.52
 -11   5   2    1.26    0.45
 -11   5   2    1.02    0.50
 -10  -5   2   10.60    0.86
 -10  -5   2   10.45    0.97
  10   5  -2   11.86    0.93
  10   5  -2   14.08    0.90
 -10   5   2   11.58    0.89
  10   5  -2   11.30    1.07
 -10   5   2   10.02    0.91
 -10   5   2   11.21    0.98
 -10   5   2   10.11    1.11
  -9  -5   2   15.51    1.08
  -9  -5   2   14.94    1.02
   9   5  -2   13.28    1.03
  -9   5   2   13.09    1.22
   9   5  -2   17.19    1.01
  -9   5   2   14.26    1.07
   9   5  -2   13.86    1.15
  -9   5   2   15.79    1.02
  -8  -5   2    0.52    0.28
  -8  -5   2    0.73    0.35
   8   5  -2    0.80    0.30
  -8   5   2    0.38    0.32
  -8   5   2    0.58    0.37
  -8   5   2    0.45    0.40
   8   5  -2    0.53    0.31
   8   5  -2    0.71    0.44
  -7  -5   2    3.06    0.47
  -7  -5   2    4.35    0.57
  -7   5   2    4.02    0.53
   7   5  -2    3.71    0.55
  -7   5   2    3.54    0.58
   7   5  -2    3.79    0.52
   7   5  -2    3.45    0.64
  -6  -5   2   87.40    3.96
  -6  -5   2   77.70    3.99
   6   5  -2   83.35    3.97
   6   5  -2   79.49    4.04
   6   5  -2   83.13    3.93
  -6   5   2   81.32    4.12
  -6   5   2   83.73    3.94
  -5  -5   2   36.20    1.99
  -5  -5   2   36.83    1.90
  -5   5   2   37.42    2.11
  -5   5   2   35.76    1.91
   5   5  -2   37.43    1.89
   5   5  -2   37.37    1.98
  -4  -5   2   57.24    2.81
  -4  -5   2   55.75    2.93
   4  -5  -2   63.47    2.83
  -4   5   2   55.28    2.85
  -4   5   2   59.35    3.03
   4   5  -2   56.66    2.91
   4   5  -2   59.02    2.80
  -3  -5   2   61.99    2.92
  -3  -5   2   57.97    3.06
   3  -5  -2   64.85    2.97
   3   5  -2   63.80    3.08
   3   5  -2   59.83    2.90
  -3   5   2   57.95    2.98
  -3   5   2   60.56    3.14
  -2  -5   2  141.04    6.89
   2  -5  -2  144.11    6.80
  -2  -5   2  149.89    6.72
  -2   5   2  153.11    6.97
   2   5  -2  148.74    6.89
  -2   5   2  143.74    6.83
   2   5  -2  147.86    6.71
  -2   5   2  148.14    6.59
  -1  -5   2  258.05   11.77
  -1  -5   2  256.04   11.57
   1  -5  -2  253.99   11.69
   1   5  -2  255.81   11.55
  -1   5   2  250.50   11.71
   1   5  -2  257.23   11.76
  -1   5   2  253.05   11.43
  -1   5   2  266.33   11.81
   0  -5   2    1.07    0.34
   0  -5  -2    1.36    0.39
   0  -5   2    0.92    0.26
   0  -5  -2    1.36    0.18
   0   5   2    1.57    0.41
   0   5   2    1.81    0.17
   0   5   2    1.64    0.43
   0   5  -2    1.49    0.25
   0   5  -2    1.03    0.35
   1  -5   2    6.63    0.54
  -1  -5  -2    7.57    0.41
  -1  -5  -2    6.53    0.69
   1  -5   2    6.01    0.67
  -1   5  -2    5.44    0.48
  -1   5  -2    5.86    0.69
   1   5   2    6.76    0.40
   1   5   2    6.28    0.74
   1   5   2    6.73    0.72
  -2  -5  -2  117.33    5.70
   2  -5   2  112.99    5.43
  -2  -5  -2  122.24    5.40
   2  -5   2  115.52    5.68
   2   5   2  118.30    5.40
  -2   5  -2  123.21    5.70
   2   5   2  123.07    5.68
  -3  -5  -2   93.24    4.72
   3  -5   2   92.43    4.36
   3  -5   2   96.86    4.69
  -3  -5  -2  100.87    4.42
  -3   5  -2   97.89    4.68
   3   5   2   95.09    4.64
  -4  -5  -2    5.68    0.49
  -4  -5  -2    5.60    0.74
   4  -5   2    5.10    0.67
  -4   5  -2    5.56    0.70
   4   5   2    5.34    0.66
   4   5   2    4.78    0.65
  -5  -5  -2   56.36    3.11
  -5  -5  -2   61.30    2.79
   5  -5   2   56.45    3.00
   5   5   2   57.58    2.93
  -5   5  -2   56.94    2.64
   5   5   2   57.63    2.99
  -5   5  -2   57.89    3.00
  -6  -5  -2   14.97    1.25
   6  -5   2   14.32    1.12
  -6  -5  -2   16.63    0.97
  -6   5  -2   14.70    1.13
  -6   5  -2   16.23    1.07
   6   5   2   15.41    1.06
  -6   5  -2   14.84    0.78
   6   5   2   14.55    1.11
  -7  -5  -2   18.94    1.14
  -7  -5  -2   17.58    1.44
   7  -5   2   17.79    1.27
   7   5   2   18.58    1.18
  -7   5  -2   18.56    1.23
  -7   5  -2   17.76    0.93
  -7   5  -2   17.98    1.27
   7   5   2   18.32    1.31
   8  -5   2    9.89    1.01
  -8  -5  -2   10.47    1.16
  -8  -5  -2   12.24    0.91
  -8   5  -2   12.16    0.97
   8   5   2   11.60    0.90
  -8   5  -2   12.46    1.05
  -8   5  -2   13.27    0.70
   8   5   2   11.35    1.03
   9  -5   2   19.39    1.41
  -9  -5  -2   19.14    1.54
  -9  -5  -2   21.32    1.34
  -9   5  -2   22.65    1.12
  -9   5  -2   21.46    1.39
   9   5   2   21.60    1.26
   9   5   2   19.09    1.43
  -9   5  -2   21.34    1.44
 -10  -5  -2   58.83    3.41
 -10  -5  -2   61.58    3.18
  10  -5   2   62.22    3.28
 -10   5  -2   60.85    3.24
 -10   5  -2   65.49    3.28
  10   5   2   61.64    3.02
 -10   5  -2   66.01    2.98
  10   5   2   62.20    3.34
 -11  -5  -2   19.18    1.40
 -11  -5  -2   19.72    1.65
  11  -5   2   20.68    1.46
 -11   5  -2   21.29    1.48
  11   5   2   19.69    1.52
 -11   5  -2   21.09    1.44
  11   5   2   20.22    1.14
 -12  -5  -2   -0.73    0.44
 -12  -5  -2    0.11    0.70
 -12   5  -2    0.66    0.44
 -12   5  -2    0.63    0.60
  12   5   2    1.04    0.65
  12   5   2    0.57    0.20
 -13  -5  -2    5.13    0.85
 -13  -5  -2    6.33    1.13
 -13   5  -2    6.76    0.93
  13   5   2    6.28    1.00
 -13   5  -2    6.28    1.15
 -14  -5  -2   85.77    4.72
 -14  -5  -2   78.20    4.50
  14   5   2   87.79    4.55
 -14   5  -2   89.85    4.54
 -14   5  -2   89.52    4.30
 -15  -5  -2   11.64    1.87
 -15  -5  -2   10.88    1.34
  15   5   2    8.81    1.46
 -15   5  -2   11.46    1.12
 -16  -5  -2    0.93    0.96
 -16  -5  -2   -0.07    0.71
  16   5   2   -0.86    0.73
 -16   5  -2   -0.71    0.75
 -16   5  -2   -0.12    0.48
 -17  -5  -2    4.89    0.99
 -17  -5  -2    7.37    1.66
 -17   5  -2    7.03    1.03
 -17   5  -2    4.32    1.17
  17   5   2    4.36    1.09
 -17   5  -2    7.52    1.16
 -18  -5  -2    1.62    0.89
 -18  -5  -2    1.22    1.38
 -18  -5  -2    3.62    1.23
  18   5   2    0.91    0.85
 -18   5  -2    4.05    1.06
 -18   5  -2    1.25    1.03
 -19  -5  -2   -0.40    1.50
 -19  -5  -2    4.51    1.50
 -19  -5  -2    1.44    0.93
 -19   5  -2   -0.03    1.13
  19   5   2   -0.95    0.90
 -19   5  -2    1.24    1.06
 -20  -5  -2    6.50    1.68
 -20  -5  -2    1.68    1.04
 -20  -5  -2    1.87    1.82
 -20   5  -2   -0.03    1.28
 -20   5  -2    2.37    1.29
  20   5   2   -0.17    1.06
 -21  -5  -2   10.99    2.49
 -21  -5  -2   10.85    1.45
 -21   5  -2   12.05    2.07
 -21   5  -2   14.40    2.48
  21   5   2    9.45    1.69
 -21   5  -2   11.18    1.80
 -20  -6   2    2.24    1.09
 -20   6   2    1.30    1.21
 -20   6   2    1.59    0.75
 -20   6   2    2.09    1.22
  20   6  -2    0.68    1.15
 -20   6   2    1.39    1.35
 -19  -6   2    0.69    0.93
 -19   6   2    2.54    1.13
 -19   6   2   -0.33    1.08
  19   6  -2    0.36    1.02
 -19   6   2    1.36    1.02
 -19   6   2    1.00    0.78
 -18  -6   2   -0.19    0.85
 -18   6   2    0.15    0.86
 -18   6   2    1.15    0.80
 -18   6   2    0.71    0.90
  18   6  -2   -1.07    0.88
 -18   6   2    0.01    0.96
 -17  -6   2   10.74    1.43
 -17   6   2    8.97    1.36
 -17   6   2   10.56    1.26
 -17   6   2    9.86    1.49
  17   6  -2    8.16    1.25
 -17   6   2    7.48    1.23
 -16  -6   2   22.00    1.74
 -16   6   2   20.43    1.79
 -16   6   2   22.28    1.84
 -16   6   2   19.69    1.61
  16   6  -2   20.46    1.88
 -16   6   2   18.86    1.82
 -15  -6   2    1.86    0.70
 -15   6   2    1.50    0.76
 -15   6   2    0.86    0.63
 -15   6   2    1.41    0.71
 -15   6   2    1.73    0.73
  15   6  -2    1.19    0.78
 -14  -6   2    0.63    0.62
 -14   6   2    0.89    0.64
  14   6  -2    0.44    0.66
 -14   6   2    1.89    0.72
 -14   6   2    0.76    0.58
 -14   6   2    1.13    0.63
 -13  -6   2    4.51    0.80
  13   6  -2    4.62    0.89
 -13   6   2    5.58    0.99
 -13   6   2    4.69    0.83
 -13   6   2    4.09    0.71
 -13   6   2    5.34    0.73
 -12  -6   2   37.93    2.09
 -12  -6   2   39.07    2.27
 -12   6   2   40.57    2.18
 -12   6   2   37.28    2.41
 -12   6   2   38.35    2.14
 -12   6   2   38.35    2.25
  12   6  -2   38.54    2.34
 -11  -6   2   14.80    1.12
 -11  -6   2   15.32    1.24
 -11   6   2   14.93    1.14
 -11   6   2   14.42    1.12
 -11   6   2   14.66    1.39
  11   6  -2   15.12    1.34
 -11   6   2   15.93    1.24
  11   6  -2   17.48    1.12
 -10  -6   2    4.55    0.72
 -10  -6   2    6.00    0.76
  10   6  -2    5.97    0.74
 -10   6   2    4.09    0.77
  10   6  -2    7.01    0.77
 -10   6   2    5.73    0.80
  10   6  -2    5.05    0.90
 -10   6   2    5.95    0.72
  -9  -6   2   26.83    1.56
  -9  -6   2   25.05    1.52
   9   6  -2   25.71    1.48
  -9   6   2   24.34    1.54
   9   6  -2   23.18    1.54
   9   6  -2   22.39    1.61
  -9   6   2   23.14    1.72
  -9   6   2   25.30    1.47
  -8  -6   2   24.01    1.52
  -8  -6   2   25.41    1.49
  -8   6   2   24.79    1.45
  -8   6   2   22.62    1.48
  -8   6   2   21.85    1.67
   8   6  -2   25.39    1.47
   8   6  -2   25.57    1.49
   8   6  -2   24.46    1.59
  -7  -6   2   98.70    4.94
  -7  -6   2  103.68    4.87
   7   6  -2  103.09    4.85
   7   6  -2  100.69    5.00
   7   6  -2  103.97    4.91
  -7   6   2  100.66    4.84
  -7   6   2  103.05    5.10
  -6  -6   2   17.20    1.07
  -6  -6   2   14.47    1.12
   6   6  -2   15.35    1.19
  -6   6   2   17.40    1.31
   6   6  -2   16.27    1.03
  -6   6   2   14.12    1.04
   6   6  -2   16.03    1.13
   5  -6  -2  304.09   12.21
  -5  -6   2  257.09   12.35
  -5  -6   2  271.61   12.22
   5   6  -2  265.59   12.33
  -5   6   2  266.81   12.47
  -5   6   2  248.57   12.23
   5   6  -2  267.44   12.20
   4  -6  -2    5.11    0.54
  -4  -6   2    5.39    0.64
  -4  -6   2    4.06    0.52
   4   6  -2    4.20    0.48
  -4   6   2    3.60    0.60
   4   6  -2    4.93    0.70
  -4   6   2    5.02    0.78
  -3  -6   2  200.76    9.33
   3  -6  -2  203.24    9.39
  -3  -6   2  204.76    9.55
  -3   6   2  199.59    9.44
   3   6  -2  205.79    9.32
   3   6  -2  211.59    9.54
  -3   6   2  209.81    9.63
  -2  -6   2   15.45    1.16
  -2  -6   2   13.65    0.91
   2  -6  -2   15.58    1.05
  -2   6   2   15.86    0.76
  -2   6   2   15.41    1.24
   2   6  -2   13.77    0.89
   2   6  -2   16.28    1.18
  -2   6   2   16.33    1.11
  -1  -6   2  102.25    4.99
  -1  -6   2  104.36    4.74
   1  -6  -2   99.20    4.88
  -1   6   2   99.71    4.59
   1   6  -2  102.69    4.71
  -1   6   2  103.52    5.02
   1   6  -2  102.35    4.97
  -1   6   2  100.86    4.91
   0  -6  -2   -0.22    0.30
   0  -6  -2    0.15    0.13
   0  -6   2   -0.17    0.28
   0  -6   2   -0.23    0.25
   0   6  -2    0.01    0.31
   0   6  -2    0.81    0.26
   0   6   2    0.17    0.11
   0   6   2   -0.13    0.34
   0   6   2   -0.24    0.31
   1  -6   2    3.20    0.56
   1  -6   2    4.92    0.54
  -1  -6  -2    4.09    0.67
  -1  -6  -2    5.34    0.36
  -1   6  -2    4.33    0.45
   1   6   2    4.40    0.33
   1   6   2    4.78    0.71
   1   6   2    4.86    0.71
  -1   6  -2    4.27    0.69
  -2  -6  -2   11.94    0.99
  -2  -6  -2   11.74    0.66
   2  -6   2   10.58    0.72
   2  -6   2    8.98    0.92
   2   6   2   11.02    0.63
  -2   6  -2    9.75    1.00
   2   6   2   11.36    0.98
  -2   6  -2   10.85    0.71
  -3  -6  -2    0.13    0.20
  -3  -6  -2    0.07    0.41
   3  -6   2    0.18    0.17
   3  -6   2    0.02    0.33
   3   6   2   -0.28    0.30
  -3   6  -2    0.23    0.36
   3   6   2    0.12    0.17
  -4  -6  -2    0.38    0.45
  -4  -6  -2    0.60    0.25
   4  -6   2    0.72    0.17
   4  -6   2   -0.13    0.29
  -4   6  -2    0.41    0.37
   4   6   2   -0.07    0.32
   4   6   2    0.01    0.35
   5  -6   2    0.28    0.34
  -5  -6  -2    0.94    0.31
  -5  -6  -2    1.11    0.55
   5   6   2    1.00    0.40
  -5   6  -2    0.37    0.41
   5   6   2    0.74    0.41
  -6  -6  -2    8.43    0.69
   6  -6   2    6.45    0.81
  -6  -6  -2    6.69    0.98
  -6   6  -2    7.59    0.47
   6   6   2    7.87    0.84
   6   6   2    7.00    0.81
  -6   6  -2    7.55    0.87
  -7  -6  -2   -0.07    0.29
  -7  -6  -2    0.29    0.53
   7  -6   2   -0.17    0.36
   7   6   2   -0.17    0.37
   7   6   2    0.08    0.34
  -7   6  -2    0.15    0.39
  -7   6  -2   -0.38    0.17
  -7   6  -2   -0.26    0.33
   8  -6   2    8.75    1.00
  -8  -6  -2    7.34    1.14
  -8  -6  -2    9.06    0.83
  -8   6  -2    9.08    0.59
   8   6   2    8.13    1.00
  -8   6  -2    9.92    0.95
   8   6   2    9.58    0.89
  -8   6  -2   10.38    1.04
  -9  -6  -2    0.49    0.43
  -9  -6  -2    1.02    0.68
   9  -6   2   -0.01    0.40
   9   6   2    1.13    0.39
   9   6   2    0.29    0.52
  -9   6  -2    1.05    0.28
  -9   6  -2    0.61    0.47
  -9   6  -2    0.63    0.46
  10  -6   2   29.01    1.95
 -10  -6  -2   29.38    2.14
 -10  -6  -2   29.30    1.80
 -10   6  -2   30.34    1.54
  10   6   2   29.76    2.00
 -10   6  -2   30.79    1.97
 -10   6  -2   31.74    1.91
  10   6   2   29.82    1.71
  11  -6   2   49.53    2.83
 -11  -6  -2   47.24    3.11
 -11  -6  -2   51.71    2.71
 -11   6  -2   51.56    2.44
 -11   6  -2   49.00    2.81
 -11   6  -2   50.44    2.77
  11   6   2   49.64    2.53
  11   6   2   48.69    2.85
 -12  -6  -2   46.50    3.19
 -12  -6  -2   48.07    2.76
 -12   6  -2   51.42    2.87
 -12   6  -2   51.94    2.50
 -12   6  -2   52.47    2.86
  12   6   2   50.39    2.95
  12   6   2   51.01    2.49
 -13  -6  -2   53.19    2.97
 -13  -6  -2   43.91    3.87
 -13   6  -2   54.08    2.67
 -13   6  -2   54.96    3.07
 -13   6  -2   56.15    3.00
  13   6   2   54.04    3.12
  13   6   2   54.65    2.55
 -14  -6  -2    5.72    1.32
 -14  -6  -2    2.24    0.74
 -14   6  -2    3.28    1.06
 -14   6  -2    3.73    0.71
 -14   6  -2    4.07    0.62
 -15  -6  -2   35.10    2.69
 -15  -6  -2   33.86    2.24
 -15   6  -2   32.31    1.89
  15   6   2   32.56    2.32
 -15   6  -2   34.04    2.14
 -15   6  -2   32.73    2.32
 -16  -6  -2   -0.73    0.73
 -16  -6  -2    0.83    1.16
  16   6   2    0.12    0.84
 -16   6  -2   -0.62    0.55
 -16   6  -2    0.90    0.62
 -16   6  -2   -0.50    0.85
 -17  -6  -2   44.58    2.79
 -17  -6  -2   39.19    3.32
 -17   6  -2   44.36    2.46
  17   6   2   42.76    2.83
 -17   6  -2   41.52    2.88
 -17   6  -2   44.54    2.54
 -18  -6  -2   -0.60    0.90
 -18  -6  -2   -2.15    1.44
 -18   6  -2   -0.50    0.73
 -18   6  -2    0.48    0.67
 -18   6  -2   -0.07    0.97
 -19  -6  -2   12.42    2.34
 -19  -6  -2   19.27    2.04
 -19   6  -2   18.12    1.62
 -19   6  -2   12.18    2.16
 -19   6  -2   19.51    2.13
  19   6   2   14.64    1.91
 -19   6  -2   15.15    1.66
 -20  -6  -2    3.15    1.18
 -20  -6  -2    1.08    1.90
  20   6   2   -0.64    1.20
 -20   6  -2    0.77    1.35
 -20   6  -2    1.24    1.07
 -20   6  -2    3.04    1.33
 -20  -7   2   -1.35    1.10
 -20   7   2    0.84    1.26
 -20   7   2    2.93    1.36
 -20   7   2    1.36    0.99
  20   7  -2    2.22    1.42
 -20   7   2   -0.16    1.41
 -19  -7   2    1.35    1.03
 -19   7   2    4.07    1.20
 -19   7   2    3.01    1.36
 -19   7   2    5.63    1.24
 -19   7   2    5.38    1.09
  19   7  -2    3.45    1.29
 -18  -7   2    1.08    1.02
 -18   7   2    3.43    1.08
 -18   7   2    2.58    1.16
 -18   7   2    4.08    1.07
 -18   7   2    3.21    1.05
  18   7  -2    2.04    1.14
 -17  -7   2   22.57    2.02
 -17   7   2   22.13    1.88
 -17   7   2   21.86    2.05
 -17   7   2   23.65    2.17
  17   7  -2   23.74    2.09
 -17   7   2   25.71    2.02
 -16  -7   2   -0.34    0.79
 -16   7   2    0.86    0.87
  16   7  -2    0.82    0.85
 -16   7   2    2.01    0.89
 -16   7   2    1.06    0.75
 -16   7   2    1.34    0.86
 -15  -7   2   90.77    4.59
  15   7  -2   87.50    4.67
 -15   7   2   78.78    4.38
 -15   7   2   87.36    4.71
 -15   7   2   90.85    4.47
 -15   7   2   89.51    4.56
 -14  -7   2    5.05    0.94
 -14   7   2    5.97    1.07
 -14   7   2    7.06    0.89
 -14   7   2    6.51    0.90
  14   7  -2    6.41    1.04
 -14   7   2    7.43    1.16
 -13  -7   2    9.52    1.22
 -13   7   2   11.62    1.52
 -13   7   2   11.95    1.27
  13   7  -2   12.61    1.35
 -13   7   2   14.50    1.21
 -13   7   2   12.09    1.14
 -12  -7   2    4.30    0.78
 -12  -7   2    4.12    0.62
 -12   7   2    3.60    0.85
 -12   7   2    3.89    0.75
 -12   7   2    4.93    0.73
 -12   7   2    5.37    0.72
  12   7  -2    4.43    0.88
  12   7  -2    6.42    0.91
 -11  -7   2    5.33    0.85
 -11  -7   2    6.11    0.84
 -11   7   2    4.94    0.93
  11   7  -2    7.34    0.88
 -11   7   2    5.10    0.89
 -11   7   2    4.94    0.73
  11   7  -2    7.46    0.89
  11   7  -2    6.03    1.05
 -10  -7   2    3.93    0.63
 -10  -7   2    3.98    0.67
  10   7  -2    4.51    0.63
  10   7  -2    4.89    0.66
 -10   7   2    4.94    0.68
  10   7  -2    4.55    0.80
 -10   7   2    4.48    0.83
 -10   7   2    3.92    0.83
  -9  -7   2   37.64    2.16
  -9  -7   2   39.36    2.12
   9   7  -2   34.99    2.23
   9   7  -2   37.03    2.07
   9   7  -2   38.24    2.11
  -9   7   2   36.59    2.35
  -9   7   2   35.92    2.12
  -9   7   2   36.22    2.04
  -8  -7   2    8.84    0.87
  -8  -7   2    7.10    0.90
   8   7  -2    7.20    0.97
  -8   7   2    8.09    0.82
  -8   7   2    8.01    1.11
   8   7  -2    8.16    0.92
   8   7  -2    7.37    0.78
  -7  -7   2   19.82    1.28
  -7  -7   2   19.99    1.42
  -7   7   2   19.65    1.55
   7   7  -2   20.49    1.41
  -7   7   2   18.76    1.27
   7   7  -2   17.95    1.42
   7   7  -2   20.82    1.25
   6  -7  -2   60.15    2.64
  -6  -7   2   54.40    2.68
  -6  -7   2   49.74    2.82
   6   7  -2   49.78    2.62
   6   7  -2   52.02    2.80
  -6   7   2   49.34    2.68
  -6   7   2   49.56    2.92
  -5  -7   2   22.39    1.57
  -5  -7   2   24.74    1.40
   5  -7  -2   27.06    1.38
   5   7  -2   23.32    1.35
  -5   7   2   22.12    1.44
  -5   7   2   22.18    1.64
   5   7  -2   22.82    1.57
  -4  -7   2   17.01    1.31
   4  -7  -2   16.39    1.11
  -4  -7   2   17.96    1.10
   4   7  -2   19.01    1.32
  -4   7   2   18.12    1.42
   4   7  -2   17.36    1.06
  -4   7   2   17.26    1.21
  -3  -7   2   86.03    4.13
  -3  -7   2   85.68    4.39
   3  -7  -2   87.78    4.22
  -3   7   2   90.34    3.98
   3   7  -2   89.85    4.39
  -3   7   2   85.89    4.45
  -3   7   2   89.59    4.29
   3   7  -2   83.25    4.10
  -2  -7   2  265.07   11.86
  -2  -7   2  253.43   12.13
   2  -7  -2  256.07   11.99
   2   7  -2  264.80   11.84
   2   7  -2  271.39   12.15
  -2   7   2  256.16   12.03
  -2   7   2  266.26   12.21
  -2   7   2  259.65   11.70
  -1  -7   2   41.45    1.99
  -1  -7   2   34.74    2.21
   1  -7  -2   41.07    2.30
   1  -7  -2   37.65    2.16
  -1  -7   2   38.92    2.18
   1   7  -2   38.75    2.26
  -1   7   2   37.44    2.20
   1   7  -2   39.25    1.95
  -1   7   2   38.70    1.81
  -1   7   2   40.93    2.32
   0  -7  -2   29.16    1.73
   0  -7  -2   26.84    1.27
   0  -7  -2   24.99    1.62
   0  -7   2   24.35    1.66
   0  -7   2   23.28    1.52
   0   7  -2   26.86    1.71
   0   7   2   25.60    1.24
   0   7   2   25.62    1.70
   0   7   2   26.34    1.67
   0   7  -2   24.79    1.36
  -1  -7  -2   26.50    1.71
  -1  -7  -2   26.71    1.33
  -1  -7  -2   25.38    1.69
   1  -7   2   23.61    1.51
   1  -7   2   24.38    1.70
   1   7   2   28.29    1.32
   1   7   2   30.80    1.79
  -1   7  -2   27.61    1.42
  -1   7  -2   28.11    1.77
   1   7   2   27.28    1.77
  -2  -7  -2   30.14    1.44
  -2  -7  -2   28.34    1.83
   2  -7   2   26.74    1.80
   2  -7   2   27.64    1.55
  -2   7  -2   29.29    1.50
   2   7   2   30.00    1.85
  -2   7  -2   28.30    1.84
   2   7   2   28.07    1.42
   3  -7   2   34.91    1.85
  -3  -7  -2   36.81    2.24
  -3  -7  -2   38.85    1.85
   3  -7   2   34.54    2.18
   3   7   2   37.60    1.83
  -3   7  -2   38.57    2.23
  -3   7  -2   37.36    1.89
   3   7   2   37.72    2.18
  -4  -7  -2    8.76    0.66
  -4  -7  -2    6.98    0.99
   4  -7   2    7.73    0.98
   4  -7   2    8.29    0.55
   4   7   2    8.67    0.99
  -4   7  -2    9.20    1.03
   5  -7   2   18.14    1.41
  -5  -7  -2   19.72    1.12
  -5  -7  -2   18.03    1.48
   5   7   2   17.08    1.34
  -5   7  -2   19.35    1.42
   5   7   2   19.47    1.40
  -6  -7  -2    4.63    0.54
  -6  -7  -2    4.80    0.91
   6   7   2    5.53    0.83
  -6   7  -2    4.14    0.74
   6   7   2    4.24    0.75
   7  -7   2   51.96    3.03
  -7  -7  -2   51.35    3.15
  -7  -7  -2   57.20    2.77
   7   7   2   53.91    3.00
  -7   7  -2   57.22    3.08
   7   7   2   57.99    2.96
  -7   7  -2   52.72    2.89
  -7   7  -2   55.17    2.55
  -8  -7  -2   30.25    2.16
   8  -7   2   29.61    2.00
  -8  -7  -2   31.47    1.74
   8   7   2   30.01    1.97
  -8   7  -2   28.88    1.98
  -8   7  -2   30.98    1.86
   8   7   2   31.12    1.87
  -8   7  -2   28.00    1.46
   9  -7   2    1.24    0.59
  -9  -7  -2    1.81    0.79
  -9  -7  -2    1.68    0.53
  -9   7  -2    1.93    0.31
  -9   7  -2    1.28    0.60
  -9   7  -2    1.18    0.52
   9   7   2    1.07    0.59
   9   7   2    1.76    0.53
  10  -7   2    1.01    0.58
 -10  -7  -2    1.55    0.54
 -10  -7  -2    1.17    0.75
  10   7   2    1.30    0.49
  10   7   2    0.81    0.64
 -10   7  -2    1.35    0.63
 -10   7  -2    1.25    0.33
 -10   7  -2    2.11    0.60
 -11  -7  -2    1.65    0.91
 -11  -7  -2    1.42    0.59
  11  -7   2    0.65    0.61
 -11   7  -2    2.14    0.39
 -11   7  -2    1.95    0.68
  11   7   2    0.97    0.74
 -11   7  -2    1.70    0.68
  11   7   2    2.06    0.51
  12  -7   2   -0.70    0.54
 -12  -7  -2   -0.58    0.97
 -12  -7  -2   -0.14    0.54
  12   7   2   -0.05    0.65
 -12   7  -2    0.35    0.35
  12   7   2   -0.42    0.38
 -12   7  -2    0.32    0.58
 -12   7  -2   -0.09    0.58
 -13  -7  -2    1.05    0.98
 -13  -7  -2    1.39    0.83
  13   7   2    0.70    0.39
 -13   7  -2    1.37    0.70
 -13   7  -2    0.31    0.74
  13   7   2    0.62    0.82
 -13   7  -2    1.06    0.44
 -14  -7  -2   18.67    2.14
 -14  -7  -2   22.58    1.77
 -14   7  -2   21.63    1.36
 -14   7  -2   20.20    1.79
  14   7   2   22.92    1.85
  14   7   2   23.27    1.25
 -14   7  -2   20.83    1.82
 -15  -7  -2   13.17    1.97
 -15  -7  -2   13.14    1.46
 -15   7  -2   11.71    1.48
  15   7   2    7.76    1.39
 -15   7  -2    9.95    1.51
 -15   7  -2   11.14    1.04
 -16  -7  -2    4.27    0.93
 -16  -7  -2    3.57    1.29
 -16   7  -2    2.75    1.03
 -16   7  -2    3.16    0.72
 -16   7  -2    3.72    0.87
  16   7   2    2.77    0.96
 -17  -7  -2    0.54    0.92
 -17  -7  -2   -2.29    1.24
 -17   7  -2   -1.47    0.90
 -17   7  -2    0.02    0.75
 -17   7  -2    0.12    0.67
 -18  -7  -2    0.91    1.49
 -18  -7  -2    0.58    0.97
 -18   7  -2   -1.15    1.01
 -18   7  -2    0.82    1.02
 -18   7  -2    0.07    0.81
 -19  -7  -2    2.14    1.07
 -19  -7  -2    1.94    1.82
 -19   7  -2    1.32    0.89
 -19   7  -2    2.34    0.95
 -19   7  -2    2.76    1.25
 -20  -7  -2   10.97    1.48
 -20  -7  -2    8.73    2.47
  20   7   2    5.61    1.55
 -20   7  -2    8.63    1.18
 -20   7  -2    9.38    1.58
 -20   7  -2    9.36    1.31
 -20   7  -2    6.79    1.73
 -20   7  -2   13.03    1.79
 -19  -8   2   -0.53    1.13
 -19   8   2   -0.46    1.10
 -19   8   2   -0.01    1.11
  19   8  -2   -1.24    1.23
 -19   8   2    0.31    1.18
 -19   8   2   -0.82    1.27
 -18  -8   2    1.19    1.03
 -18   8   2   -0.46    1.08
 -18   8   2    1.61    1.09
 -18   8   2    0.97    1.03
  18   8  -2   -0.02    1.14
 -18   8   2    0.93    1.12
 -17  -8   2    5.92    1.12
  17   8  -2    4.89    1.24
 -17   8   2    4.68    1.22
 -17   8   2    3.97    1.13
 -17   8   2    7.12    1.13
 -17   8   2    5.35    1.12
 -16  -8   2    0.45    0.78
 -16   8   2    1.95    1.01
 -16   8   2    1.37    0.87
  16   8  -2    1.45    0.92
 -16   8   2    1.59    0.92
 -16   8   2    1.77    0.86
 -15  -8   2    0.96    0.79
 -15   8   2    0.72    0.88
 -15   8   2    0.13    0.77
 -15   8   2    0.39    0.74
  15   8  -2    0.95    0.85
 -15   8   2    0.86    0.73
 -14  -8   2   -0.63    0.67
 -14   8   2    0.57    0.66
 -14   8   2    0.37    0.77
 -14   8   2    0.96    0.68
 -14   8   2    0.03    0.81
  14   8  -2    0.61    0.98
 -13  -8   2    0.61    0.69
 -13   8   2    1.40    0.81
 -13   8   2    0.43    0.65
 -13   8   2    0.85    0.56
  13   8  -2    1.56    0.77
 -13   8   2    1.21    0.64
  13   8  -2    1.59    0.60
 -12  -8   2   79.27    4.33
 -12  -8   2   84.92    4.29
 -12   8   2   82.34    4.31
  12   8  -2   84.66    4.45
 -12   8   2   85.69    4.61
 -12   8   2   81.05    4.20
  12   8  -2   89.78    4.19
 -12   8   2   83.42    4.15
 -11  -8   2    3.92    0.70
 -11  -8   2    3.11    0.71
  11   8  -2    4.30    0.68
  11   8  -2    4.31    0.78
 -11   8   2    3.67    0.76
 -11   8   2    4.04    0.72
 -11   8   2    4.08    0.95
  11   8  -2    4.02    0.91
 -10  -8   2   16.32    1.41
 -10  -8   2   17.41    1.37
 -10   8   2   16.31    1.29
 -10   8   2   17.80    1.68
  10   8  -2   16.58    1.31
  10   8  -2   18.88    1.39
  10   8  -2   16.86    1.50
 -10   8   2   17.78    1.41
  -9  -8   2   61.34    3.32
  -9  -8   2   63.33    3.21
  -9   8   2   60.24    3.51
   9   8  -2   64.07    3.27
  -9   8   2   58.17    3.15
   9   8  -2   62.52    3.18
   9   8  -2   60.81    3.39
  -8  -8   2    6.49    0.93
  -8  -8   2    6.49    0.85
   8   8  -2    7.47    0.98
  -8   8   2    5.02    0.81
  -8   8   2    6.36    0.96
   8   8  -2    5.19    0.87
   8   8  -2    5.91    0.77
  -7  -8   2   64.67    3.50
  -7  -8   2   66.41    3.32
  -7   8   2   60.80    3.31
   7   8  -2   71.63    3.50
   7   8  -2   64.93    3.27
  -7   8   2   69.10    3.70
   7   8  -2   62.18    3.50
  -6  -8   2    3.58    0.67
   6  -8  -2    4.41    0.58
  -6  -8   2    2.97    0.55
  -6   8   2    4.37    0.81
   6   8  -2    2.64    0.61
  -6   8   2    3.75    0.64
   6   8  -2    2.02    0.45
  -5  -8   2   34.02    2.17
  -5  -8   2   33.79    1.93
   5  -8  -2   38.00    1.94
  -5   8   2   35.69    2.04
   5   8  -2   37.35    2.19
  -5   8   2   34.31    2.30
   5   8  -2   33.68    1.88
  -4  -8   2  152.06    7.37
   4  -8  -2  158.07    7.13
  -4  -8   2  155.58    7.08
   4   8  -2  159.75    7.37
  -4   8   2  147.09    6.90
  -4   8   2  144.64    7.19
  -4   8   2  149.14    7.43
   4   8  -2  152.81    7.05
   3  -8  -2  408.70   18.34
  -3  -8   2  396.89   18.54
  -3  -8   2  404.98   18.22
  -3   8   2  400.69   18.40
  -3   8   2  389.50   18.05
  -3   8   2  413.40   18.63
   3   8  -2  401.40   18.20
   3   8  -2  416.66   18.54
  -2  -8   2    1.90    0.41
   2  -8  -2    2.73    0.59
  -2  -8   2    2.50    0.57
  -2  -8   2    1.99    0.59
   2   8  -2    2.11    0.57
  -2   8   2    1.97    0.61
   2   8  -2    1.44    0.35
  -2   8   2    2.43    0.26
  -2   8   2    2.14    0.58
  -1  -8   2    6.80    0.69
   1  -8  -2    7.69    0.93
  -1  -8   2    8.59    0.91
   1  -8  -2    7.48    0.87
  -1  -8   2    7.69    0.91
   1   8  -2    6.87    0.90
  -1   8   2    7.58    0.46
   1   8  -2    6.53    0.61
  -1   8   2    8.84    1.04
  -1   8   2    8.28    0.96
   0  -8  -2   21.06    1.53
   0  -8  -2   20.57    1.49
   0  -8   2   19.21    1.40
   0  -8   2   21.66    1.57
   0   8   2   22.42    1.56
   0   8   2   21.61    1.07
   0   8  -2   21.67    1.19
   0   8   2   21.11    1.57
   0   8  -2   22.62    1.59
  -1  -8  -2   53.44    2.98
   1  -8   2   51.55    2.79
  -1  -8  -2   55.36    2.57
  -1  -8  -2   56.63    3.05
   1  -8   2   50.75    3.01
  -1   8  -2   55.54    3.04
   1   8   2   55.17    2.55
  -1   8  -2   55.51    2.65
   1   8   2   56.16    3.07
   2  -8   2   19.08    1.55
  -2  -8  -2   21.31    1.58
   2  -8   2   19.15    1.28
  -2  -8  -2   23.06    1.15
  -2   8  -2   21.57    1.21
   2   8   2   22.37    1.62
  -2   8  -2   22.40    1.65
   2   8   2   21.49    1.12
   3  -8   2   39.31    2.39
  -3  -8  -2   38.20    2.38
   3  -8   2   36.38    1.98
  -3  -8  -2   38.59    1.93
  -3   8  -2   40.31    1.99
   3   8   2   39.24    1.92
   3   8   2   38.99    2.35
  -3   8  -2   38.77    2.39
  -4  -8  -2   10.94    0.75
  -4  -8  -2    9.35    1.12
   4  -8   2    6.57    1.00
   4  -8   2    9.06    0.66
   4   8   2   10.81    1.12
   4   8   2   10.30    0.71
  -4   8  -2    9.90    0.76
  -4   8  -2    9.13    1.16
  -5  -8  -2    1.15    0.34
   5  -8   2    0.12    0.44
   5  -8   2    1.10    0.24
  -5  -8  -2    0.25    0.54
   5   8   2    0.57    0.48
  -5   8  -2   -0.16    0.47
   5   8   2    1.00    0.48
  -6  -8  -2   -0.26    0.48
  -6  -8  -2   -0.28    0.31
   6  -8   2   -0.38    0.44
   6   8   2   -0.07    0.47
   6   8   2    0.00    0.45
  -6   8  -2   -0.35    0.47
   7  -8   2    0.17    0.53
  -7  -8  -2    0.36    0.37
  -7  -8  -2   -0.01    0.59
  -7   8  -2   -1.00    0.47
   7   8   2   -0.15    0.44
  -8  -8  -2   23.13    1.41
  -8  -8  -2   20.44    1.76
   8  -8   2   19.90    1.72
  -8   8  -2   21.02    1.75
   8   8   2   22.25    1.63
  -8   8  -2   21.30    1.56
   8   8   2   21.47    1.68
   9  -8   2   17.52    1.62
  -9  -8  -2   18.50    1.34
  -9  -8  -2   16.59    1.65
  -9   8  -2   18.73    1.46
  -9   8  -2   17.92    0.96
   9   8   2   19.44    1.59
  -9   8  -2   18.39    1.65
   9   8   2   19.12    1.50
 -10  -8  -2   31.47    2.42
 -10  -8  -2   34.46    2.03
  10  -8   2   36.10    2.35
 -10   8  -2   34.34    2.13
 -10   8  -2   35.77    2.35
 -10   8  -2   32.10    1.65
  10   8   2   36.48    2.14
  10   8   2   31.02    2.20
  11  -8   2   -0.36    0.61
 -11  -8  -2   -0.36    0.52
 -11  -8  -2   -1.15    1.47
  11   8   2    0.14    0.48
 -11   8  -2    0.09    0.93
 -11   8  -2    0.20    0.30
 -11   8  -2    0.61    0.65
  11   8   2   -0.63    0.66
  12  -8   2    7.06    1.09
 -12  -8  -2    7.45    0.93
 -12  -8  -2    8.95    1.45
  12   8   2    7.25    1.04
 -12   8  -2    6.22    1.02
 -12   8  -2    6.02    0.66
 -12   8  -2    8.39    1.35
 -13  -8  -2   18.43    2.05
 -13  -8  -2   23.21    1.80
 -13   8  -2   22.72    1.83
 -13   8  -2   24.23    2.02
  13   8   2   24.18    1.89
  13   8   2   24.15    1.56
 -13   8  -2   22.24    1.33
 -14  -8  -2    1.63    0.79
 -14  -8  -2    1.76    1.05
 -14   8  -2    2.40    0.90
 -14   8  -2    2.32    0.54
  14   8   2    3.13    0.90
  14   8   2    1.72    0.50
 -14   8  -2    1.97    0.89
 -15  -8  -2   53.10    3.22
 -15  -8  -2   53.65    3.81
  15   8   2   57.73    3.40
 -15   8  -2   56.89    3.37
 -15   8  -2   54.84    3.33
 -15   8  -2   52.37    2.80
  15   8   2   58.56    2.73
 -16  -8  -2   38.20    2.61
 -16  -8  -2   37.19    3.18
 -16   8  -2   37.98    2.71
 -16   8  -2   42.52    2.75
 -16   8  -2   36.16    2.14
  16   8   2   37.35    2.68
 -17  -8  -2   21.25    2.09
 -17  -8  -2   22.19    2.55
 -17   8  -2   23.95    2.18
 -17   8  -2   19.15    2.18
  17   8   2   22.04    2.13
 -17   8  -2   22.82    1.61
 -18  -8  -2    5.65    1.21
 -18  -8  -2    6.67    1.85
 -18   8  -2    5.35    1.25
 -18   8  -2    3.53    0.96
 -18   8  -2    5.25    0.92
 -18   8  -2    4.74    1.11
  18   8   2    3.02    1.23
 -18   8  -2    2.12    1.28
 -19  -8  -2   15.94    2.08
 -19  -8  -2   10.74    2.31
 -19   8  -2   14.61    1.56
  19   8   2    9.62    1.77
 -19   8  -2    9.21    1.69
 -19   8  -2   11.57    1.67
 -19   8  -2   15.22    2.06
 -19   8  -2   12.12    1.70
 -19  -9   2    2.10    1.20
 -19   9   2    2.08    1.26
  19   9  -2   -2.54    1.35
 -19   9   2   -0.57    1.32
 -19   9   2   -0.31    1.33
 -19   9   2    1.49    1.31
 -18  -9   2    1.37    1.09
 -18   9   2   -0.30    1.24
 -18   9   2    1.37    1.09
 -18   9   2    0.76    1.17
  18   9  -2    0.25    1.27
 -18   9   2   -1.49    1.19
 -17  -9   2   14.44    1.88
 -17   9   2   11.87    1.79
 -17   9   2    9.30    1.60
 -17   9   2    9.99    1.83
 -17   9   2   13.75    1.75
  17   9  -2   13.90    1.89
 -16  -9   2    2.63    0.99
 -16   9   2    2.10    1.02
 -16   9   2    2.81    1.17
 -16   9   2    3.80    1.04
  16   9  -2    4.12    1.16
 -16   9   2    4.93    1.03
 -15  -9   2   24.85    2.13
  15   9  -2   28.47    2.22
 -15   9   2   23.88    2.45
 -15   9   2   26.52    2.12
 -15   9   2   25.37    2.00
 -15   9   2   28.45    1.98
 -14  -9   2   18.71    1.75
  14   9  -2   20.40    1.65
 -14   9   2   16.82    1.57
 -14   9   2   18.78    1.71
  14   9  -2   19.98    1.83
 -14   9   2   15.51    1.61
 -14   9   2   17.50    2.20
 -13  -9   2    0.44    0.78
  13   9  -2    0.28    0.62
  13   9  -2    1.73    1.03
 -13   9   2    1.12    0.87
 -13   9   2    0.30    0.68
 -13   9   2   -0.40    0.56
 -12  -9   2   13.54    1.47
 -12  -9   2   17.11    1.51
  12   9  -2   17.60    1.46
 -12   9   2   15.17    1.82
  12   9  -2   16.09    1.50
 -12   9   2   15.56    1.29
 -12   9   2   12.66    1.37
 -12   9   2   14.65    1.46
 -11  -9   2   10.34    1.22
 -11  -9   2    9.53    1.24
  11   9  -2    9.55    1.20
  11   9  -2   10.63    1.14
 -11   9   2    8.18    1.18
 -11   9   2    8.06    1.12
 -11   9   2    7.20    1.18
  11   9  -2    9.36    1.23
 -10  -9   2    0.03    0.52
 -10  -9   2    0.43    0.53
 -10   9   2    0.39    0.53
 -10   9   2    0.44    0.72
  10   9  -2   -0.36    0.47
  10   9  -2    0.09    0.64
 -10   9   2    0.23    0.55
  10   9  -2   -0.05    0.53
  -9  -9   2   38.84    2.23
  -9  -9   2   35.85    2.36
   9   9  -2   40.36    2.34
   9   9  -2   37.15    2.43
  -9   9   2   36.62    2.58
   9   9  -2   38.88    2.17
  -9   9   2   35.52    2.17
  -8  -9   2    1.91    0.60
  -8  -9   2    0.75    0.53
  -8   9   2    1.60    0.73
   8   9  -2    1.60    0.64
  -8   9   2    2.34    0.64
   8   9  -2    1.35    0.67
   8   9  -2    2.79    0.57
  -7  -9   2    3.19    0.71
  -7  -9   2    3.88    0.65
   7  -9  -2    4.50    0.66
   7   9  -2    4.67    0.89
  -7   9   2    3.84    0.86
   7   9  -2    3.85    0.57
   7   9  -2    4.66    0.80
  -7   9   2    4.16    0.70
  -6  -9   2    6.12    0.98
   6  -9  -2    6.29    0.72
  -6  -9   2    5.65    0.69
  -6   9   2    5.38    0.79
   6   9  -2    4.93    0.82
   6   9  -2    5.77    0.73
  -6   9   2    6.38    1.00
   5  -9  -2    7.50    0.79
  -5  -9   2    5.57    0.78
  -5  -9   2    5.89    0.95
   5   9  -2    6.91    1.02
   5   9  -2    5.94    0.71
  -5   9   2    6.62    0.94
  -5   9   2    6.22    0.52
  -5   9   2    5.34    0.90
  -4  -9   2   71.04    3.90
  -4  -9   2   71.75    3.89
   4  -9  -2   74.97    3.62
  -4  -9   2   68.77    3.53
  -4   9   2   73.65    3.99
   4   9  -2   69.73    3.49
   4   9  -2   76.51    3.91
  -4   9   2   71.43    3.33
  -4   9   2   70.00    3.71
  -3  -9   2    8.35    1.01
  -3  -9   2    8.41    0.81
  -3  -9   2    6.60    1.05
   3  -9  -2    6.10    0.86
  -3   9   2    7.10    1.00
   3   9  -2    8.76    1.14
   3   9  -2    8.51    0.71
  -3   9   2    7.98    0.51
  -3   9   2    7.48    1.09
  -2  -9   2  170.99    7.92
  -2  -9   2  170.07    8.31
  -2  -9   2  169.05    8.22
   2  -9  -2  171.24    8.11
  -2   9   2  165.94    7.73
  -2   9   2  177.54    8.20
   2   9  -2  177.50    8.32
  -2   9   2  171.59    8.36
   2   9  -2  171.55    7.88
  -1  -9   2   43.72    2.23
  -1  -9   2   41.15    2.47
   1  -9  -2   40.58    2.45
  -1  -9   2   46.15    2.63
   1   9  -2   46.41    2.65
  -1   9   2   41.41    2.61
  -1   9   2   43.89    2.55
   1   9  -2   42.64    2.17
  -1   9   2   41.30    2.02
   0  -9  -2   32.10    2.02
   0  -9   2   26.99    1.81
   0  -9   2   27.32    1.94
   0  -9  -2   27.94    1.91
   0   9   2   29.93    2.07
   0   9  -2   29.37    1.57
   0   9  -2   31.23    2.02
   0   9   2   30.80    1.45
   1  -9   2    9.00    1.12
  -1  -9  -2    9.96    0.65
  -1  -9  -2    8.54    1.09
   1  -9   2    8.07    0.91
   1   9   2   11.45    1.15
  -1   9  -2    8.74    1.10
   1   9   2    8.87    0.59
  -1   9  -2    9.06    0.71
   2  -9   2   25.72    1.60
   2  -9   2   26.41    1.89
  -2  -9  -2   28.57    1.43
  -2  -9  -2   25.20    1.88
   2   9   2   29.25    1.94
  -2   9  -2   26.88    1.92
  -2   9  -2   26.13    1.47
   2   9   2   28.91    1.40
  -3  -9  -2    2.87    0.77
   3  -9   2    1.40    0.56
  -3  -9  -2    2.31    0.37
   3  -9   2    1.58    0.43
  -3   9  -2    2.51    0.40
  -3   9  -2    1.82    0.65
   3   9   2    2.39    0.34
   3   9   2    1.76    0.60
  -4  -9  -2    1.32    0.67
   4  -9   2    0.08    0.28
  -4  -9  -2    0.50    0.31
   4  -9   2    0.01    0.47
   4   9   2    0.64    0.29
   4   9   2   -0.13    0.54
  -4   9  -2    0.97    0.56
  -4   9  -2    0.49    0.32
   5  -9   2   30.40    2.18
  -5  -9  -2   36.31    1.82
  -5  -9  -2   31.05    2.27
   5  -9   2   35.28    1.68
   5   9   2   34.10    2.21
   5   9   2   30.72    2.15
  -5   9  -2   34.00    1.83
  -5   9  -2   33.53    2.28
   6  -9   2    1.30    0.64
  -6  -9  -2    1.50    0.46
  -6  -9  -2    2.74    0.81
   6   9   2    1.49    0.62
   6   9   2    1.80    0.69
  -6   9  -2    1.97    0.66
   7  -9   2    2.09    0.68
  -7  -9  -2    2.41    0.53
  -7  -9  -2    3.07    0.91
   7   9   2    3.19    0.76
   7   9   2    2.86    0.81
  -7   9  -2    3.36    0.82
  -8  -9  -2    7.98    0.94
  -8  -9  -2    6.05    1.15
   8  -9   2    8.68    1.19
   8   9   2    7.84    1.20
   8   9   2    8.37    1.21
  -8   9  -2    8.79    1.36
  -9  -9  -2   14.81    1.60
   9  -9   2   16.28    1.60
  -9  -9  -2   14.01    1.26
   9   9   2   13.71    1.43
  -9   9  -2   14.54    1.32
  -9   9  -2   16.05    1.68
   9   9   2   16.22    1.49
 -10  -9  -2    1.64    0.66
  10  -9   2    2.07    0.78
  10   9   2    2.12    0.71
  10   9   2    2.83    0.84
 -10   9  -2    1.89    0.83
 -10   9  -2    2.33    0.74
  11  -9   2    1.59    0.81
 -11  -9  -2    3.70    1.12
 -11  -9  -2    2.53    0.73
  11   9   2    2.54    0.72
  11   9   2    2.22    0.95
 -11   9  -2    2.72    0.93
 -11   9  -2    3.01    1.29
 -12  -9  -2    1.76    0.73
 -12  -9  -2    3.67    1.19
  12  -9   2    2.74    0.86
  12   9   2    2.43    0.71
 -12   9  -2    4.03    0.94
 -12   9  -2    2.59    0.98
  12   9   2    3.99    0.93
 -13  -9  -2   51.53    3.86
 -13  -9  -2   62.93    3.40
  13   9   2   65.27    3.30
  13   9   2   61.46    3.58
 -13   9  -2   62.04    3.51
 -13   9  -2   61.23    3.70
 -14  -9  -2   49.00    2.89
 -14  -9  -2   45.15    3.36
  14   9   2   49.11    2.62
  14   9   2   45.70    2.95
 -14   9  -2   44.94    2.90
 -14   9  -2   48.40    3.16
 -15  -9  -2    2.23    1.25
 -15  -9  -2    1.70    0.95
  15   9   2    1.66    0.92
 -15   9  -2    1.02    0.92
 -15   9  -2    1.11    0.45
  15   9   2    1.84    0.60
 -15   9  -2    2.01    1.05
 -16  -9  -2    4.34    1.18
 -16  -9  -2    6.30    1.57
 -16   9  -2    3.47    0.58
 -16   9  -2    4.93    1.24
 -16   9  -2    1.31    1.04
 -16   9  -2    3.78    0.54
  16   9   2    2.85    1.07
 -17  -9  -2    2.41    1.12
 -17  -9  -2    5.18    1.66
 -17   9  -2    3.03    0.63
 -17   9  -2    2.77    1.18
  17   9   2    1.68    1.12
 -17   9  -2    0.93    1.10
 -17   9  -2    3.02    0.58
 -18  -9  -2    5.83    1.88
 -18  -9  -2    4.77    1.25
 -18   9  -2   -0.10    1.27
 -18   9  -2    3.45    0.71
 -18   9  -2    4.56    1.29
 -18   9  -2    1.56    1.24
 -18   9  -2    2.89    0.66
  18   9   2    0.37    1.31
 -19  -9  -2    1.80    1.29
 -19   9  -2    0.29    1.28
  19   9   2   -2.69    1.35
 -18 -10   2   -1.39    1.63
 -18 -10   2    1.43    1.31
 -18  10   2   -0.19    1.20
 -18  10   2   -0.04    1.26
 -18  10   2    0.74    1.11
  18  10  -2   -0.33    1.36
 -18  10   2    0.17    1.46
 -17 -10   2    2.21    1.19
 -17  10   2   -0.05    1.09
 -17  10   2    0.75    1.02
  17  10  -2    0.26    1.20
 -17  10   2   -1.24    1.10
 -17  10   2    1.11    1.41
 -16 -10   2    1.60    1.04
 -16  10   2    1.90    0.95
 -16  10   2    1.53    1.30
 -16  10   2    0.47    1.08
  16  10  -2    1.74    1.05
 -16  10   2    1.42    1.11
 -15 -10   2    2.80    1.05
 -15  10   2    2.24    0.98
 -15  10   2    2.70    1.03
  15  10  -2    4.36    1.10
 -15  10   2    2.14    1.32
 -15  10   2    3.02    0.92
 -14 -10   2    5.29    1.03
 -14  10   2    4.91    1.04
 -14  10   2    5.34    0.90
  14  10  -2    5.21    0.97
 -14  10   2    6.91    1.18
 -13 -10   2    0.23    0.80
 -13  10   2   -0.49    1.01
  13  10  -2   -0.52    0.71
 -13  10   2    0.02    0.77
  13  10  -2    1.73    0.85
 -13  10   2    0.67    0.64
 -13  10   2    0.02    0.74
 -12 -10   2   30.84    2.18
 -12 -10   2   30.72    2.23
 -12  10   2   31.48    2.18
 -12  10   2   28.91    2.05
 -12  10   2   28.32    2.57
 -12  10   2   29.33    1.90
  12  10  -2   33.78    2.29
  12  10  -2   34.43    2.21
 -11 -10   2    7.61    1.11
 -11  10   2    9.20    1.22
 -11  10   2    8.89    1.45
  11  10  -2    9.17    1.22
  11  10  -2   10.45    1.39
 -11  10   2    9.66    1.71
 -10 -10   2   15.77    1.45
 -10 -10   2   13.48    1.55
  10  10  -2   13.32    1.31
 -10  10   2   15.00    1.80
 -10  10   2   14.28    1.37
  10  10  -2   15.94    1.58
  10  10  -2   16.46    1.60
  -9 -10   2   43.91    2.47
  -9 -10   2   41.83    2.70
   9  10  -2   45.33    2.67
  -9  10   2   41.44    2.46
   9  10  -2   42.34    2.40
   9  10  -2   39.90    2.69
  -9  10   2   40.13    2.91
  -8 -10   2   55.60    3.40
  -8 -10   2   64.92    3.18
  -8  10   2   56.23    3.17
  -8  10   2   57.02    3.61
   8  10  -2   56.56    3.38
   8  10  -2   64.71    3.43
   8  10  -2   60.39    3.10
  -7 -10   2    1.81    0.89
  -7 -10   2    1.92    0.61
  -7 -10   2    2.48    0.74
   7 -10  -2    3.44    0.60
   7  10  -2    2.21    0.78
  -7  10   2    1.93    0.88
   7  10  -2    2.39    0.75
   7  10  -2    2.34    0.53
  -7  10   2    2.21    0.70
  -6 -10   2   13.86    1.46
  -6 -10   2   11.19    1.53
  -6 -10   2   13.76    1.17
   6 -10  -2   15.54    1.11
   6  10  -2   14.07    1.08
   6  10  -2   13.09    1.42
  -6  10   2   13.58    1.30
  -6  10   2   13.94    0.88
  -6  10   2   14.30    1.54
  -5 -10   2   13.43    1.44
  -5 -10   2   13.59    1.12
   5 -10  -2   14.32    1.13
  -5 -10   2   11.84    1.47
  -5  10   2   13.89    0.82
   5  10  -2   14.78    1.43
   5  10  -2   12.83    1.03
  -5  10   2   14.59    1.34
  -5  10   2   12.80    1.46
   4 -10  -2   60.78    3.11
  -4 -10   2   61.77    3.03
  -4 -10   2   56.93    3.39
  -4 -10   2   56.05    3.38
  -4  10   2   60.27    3.49
   4  10  -2   60.75    3.42
  -4  10   2   59.27    3.24
   4  10  -2   60.82    2.97
  -4  10   2   56.30    2.76
  -3 -10   2   26.22    1.96
  -3 -10   2   27.89    1.62
  -3 -10   2   29.62    2.05
   3 -10  -2   27.24    1.76
  -3  10   2   29.08    1.93
   3  10  -2   25.09    1.52
   3  10  -2   26.31    1.97
  -3  10   2   26.58    1.33
  -3  10   2   26.93    2.09
  -2 -10   2   20.63    1.31
  -2 -10   2   19.77    1.62
   2 -10  -2   18.60    1.49
  -2 -10   2   20.54    1.64
  -2  10   2   19.30    1.02
  -2  10   2   20.76    1.77
   2  10  -2   19.19    1.64
  -2  10   2   21.72    1.64
   2  10  -2   19.50    1.22
  -1 -10   2    3.69    0.86
  -1 -10   2    4.22    0.74
   1 -10  -2    3.67    0.78
   1  10  -2    3.75    0.79
  -1  10   2    4.05    0.81
  -1  10   2    4.20    0.38
   1  10  -2    5.07    0.57
   0 -10   2    2.79    0.71
   0 -10  -2    3.49    0.80
   0 -10   2    3.03    0.75
   0  10  -2    3.52    0.76
   0  10   2    3.44    0.37
   0  10  -2    3.30    0.47
   0  10   2    3.08    0.74
  -1 -10  -2   -0.32    0.54
  -1 -10  -2    0.74    0.29
   1 -10   2   -0.04    0.47
   1 -10   2    0.06    0.52
   1  10   2    0.92    0.65
  -1  10  -2    0.34    0.55
   1  10   2    0.47    0.21
  -1  10  -2    0.79    0.32
   2 -10   2    6.80    1.01
   2 -10   2    5.16    0.76
  -2 -10  -2    6.06    0.59
  -2 -10  -2    5.55    0.97
   2  10   2    6.37    0.98
  -2  10  -2    5.94    0.97
   2  10   2    6.00    0.52
  -2  10  -2    5.03    0.62
  -3 -10  -2   10.56    0.81
   3 -10   2    9.88    0.93
  -3 -10  -2   10.52    1.33
   3 -10   2   10.76    1.24
  -3  10  -2   11.72    1.42
  -3  10  -2   11.92    0.85
   3  10   2   11.69    1.38
   3  10   2   10.38    0.76
   4 -10   2    0.14    0.35
  -4 -10  -2    0.57    0.71
  -4 -10  -2    0.13    0.35
   4 -10   2   -0.64    0.52
   4  10   2    0.45    0.30
  -4  10  -2    0.43    0.33
  -4  10  -2    0.27    0.65
   4  10   2    1.12    0.68
  -5 -10  -2    8.00    0.79
   5 -10   2    4.70    0.91
   5 -10   2    7.40    0.64
  -5 -10  -2    9.70    1.39
   5  10   2    7.11    1.08
   5  10   2    8.16    1.25
  -5  10  -2    7.72    0.78
  -5  10  -2    5.62    0.96
  -6 -10  -2   33.48    2.57
   6 -10   2   36.38    2.51
  -6 -10  -2   37.14    2.03
   6 -10   2   42.17    1.83
  -6  10  -2   36.14    2.03
  -6  10  -2   36.65    2.57
   6  10   2   35.48    2.44
   6  10   2   33.71    2.40
  -7 -10  -2   11.59    1.60
   7 -10   2   12.87    1.54
  -7 -10  -2   14.44    1.15
   7  10   2   15.24    1.57
  -7  10  -2   14.34    1.58
   7  10   2   13.56    1.45
  -8 -10  -2    0.40    0.80
  -8 -10  -2    0.14    0.48
   8 -10   2   -0.13    0.65
   8  10   2   -0.45    0.62
  -8  10  -2   -0.47    0.68
   8  10   2   -0.10    0.61
   9 -10   2    2.38    0.84
  -9 -10  -2    3.05    0.68
  -9 -10  -2    4.51    1.32
  -9  10  -2    2.87    0.92
   9  10   2    3.13    0.84
 -10 -10  -2   26.66    1.80
  10 -10   2   27.27    2.17
 -10 -10  -2   21.74    2.20
 -10  10  -2   26.54    1.96
  10  10   2   27.23    1.98
 -10  10  -2   22.43    2.21
  10  10   2   27.65    2.06
 -11 -10  -2   19.84    2.00
 -11 -10  -2   18.09    1.64
  11 -10   2   22.99    2.09
  11  10   2   20.11    1.83
 -11  10  -2   21.29    2.17
  11  10   2   24.18    1.87
 -11  10  -2   20.41    1.72
 -12 -10  -2    0.82    0.89
 -12 -10  -2    2.95    1.20
  12  10   2    1.54    0.76
 -12  10  -2    1.38    0.84
 -12  10  -2    1.01    0.97
 -13 -10  -2    0.39    0.80
 -13 -10  -2    1.83    1.15
  13  10   2    2.51    0.85
 -13  10  -2    0.04    0.78
  13  10   2    1.02    0.75
 -13  10  -2    0.20    0.96
 -14 -10  -2    6.98    1.10
 -14 -10  -2    6.39    1.46
  14  10   2    6.59    0.97
 -14  10  -2    5.20    1.49
 -14  10  -2    8.15    1.46
  14  10   2   10.02    1.48
 -15 -10  -2    0.88    0.96
 -15 -10  -2    4.08    1.44
 -15  10  -2    1.31    1.02
  15  10   2    3.66    1.02
  15  10   2    1.36    0.73
 -16 -10  -2   11.34    1.50
 -16 -10  -2   15.38    2.32
 -16  10  -2   12.66    1.74
  16  10   2   10.04    1.73
  16  10   2   13.03    1.42
 -16  10  -2    9.41    1.52
 -17 -10  -2    0.10    1.13
 -17 -10  -2    4.23    1.65
 -17  10  -2    1.84    1.33
  17  10   2    1.88    1.22
 -18 -10  -2   23.78    2.55
 -18 -10  -2   26.79    3.23
 -18  10  -2   29.93    2.65
 -18  10  -2   29.67    2.89
 -18  10  -2   20.01    2.57
  18  10   2   19.52    2.60
 -17 -11   2    0.52    1.69
 -17 -11   2   -0.19    1.31
 -17  11   2    0.56    1.51
  17  11  -2    1.37    1.40
 -17  11   2   -0.54    1.23
 -17  11   2    0.96    1.50
 -17  11   2    1.13    1.19
 -16 -11   2    7.22    1.39
 -16 -11   2    5.56    1.75
 -16  11   2    8.89    1.79
 -16  11   2    8.13    1.24
 -16  11   2    6.82    1.29
 -16  11   2    7.40    1.48
  16  11  -2    8.59    1.50
 -15 -11   2    1.68    1.34
 -15 -11   2   -0.78    1.03
 -15  11   2    1.35    1.05
  15  11  -2    1.21    1.03
 -15  11   2    2.61    0.93
 -15  11   2    1.89    1.03
 -15  11   2    1.94    1.31
  15  11  -2    3.79    1.11
 -14 -11   2   21.32    2.12
 -14 -11   2   17.82    2.52
 -14  11   2   19.28    1.87
  14  11  -2   26.30    2.25
  14  11  -2   21.79    2.07
 -14  11   2   22.63    2.73
 -14  11   2   19.87    2.01
 -14  11   2   17.45    1.73
 -13 -11   2    2.96    1.37
 -13 -11   2    1.73    0.90
 -13  11   2    3.38    1.26
 -13  11   2    3.21    0.97
  13  11  -2    3.62    0.97
 -13  11   2    3.00    0.78
 -13  11   2    3.52    0.97
 -12 -11   2   -0.34    1.14
 -12 -11   2   -0.85    0.76
 -12  11   2    0.08    1.12
 -12  11   2    0.49    0.81
  12  11  -2    0.35    0.81
 -12  11   2   -0.35    0.79
 -12  11   2   -0.48    0.55
  12  11  -2    1.66    0.87
 -11 -11   2    1.86    1.16
 -11 -11   2    2.89    0.86
 -11 -11   2    2.01    0.88
 -11  11   2    3.16    0.88
 -11  11   2    1.78    0.82
  11  11  -2    5.02    1.06
  11  11  -2    2.63    0.92
  11  11  -2    3.28    0.77
 -11  11   2    2.58    1.10
 -10 -11   2    0.65    1.01
 -10 -11   2   -0.24    0.67
 -10 -11   2    0.16    0.71
  10  11  -2   -0.11    0.56
 -10  11   2    0.05    0.70
  10  11  -2   -0.23    0.75
 -10  11   2    1.83    1.04
  10  11  -2    0.42    0.70
  -9 -11   2   32.96    2.38
  -9 -11   2   31.23    2.07
  -9 -11   2   31.13    2.62
  -9  11   2   28.09    2.55
   9  11  -2   30.30    1.97
   9  11  -2   33.35    2.37
   9  11  -2   33.01    2.57
  -8 -11   2   59.07    4.57
  -8 -11   2   66.39    3.83
  -8 -11   2   71.87    3.54
   8  11  -2   67.57    3.43
   8  11  -2   71.40    3.84
  -8  11   2   63.37    3.54
  -8  11   2   63.72    4.42
   8  11  -2   63.09    3.97
  -7 -11   2    4.84    1.12
   7 -11  -2    4.20    0.69
  -7 -11   2    2.93    0.69
  -7 -11   2    2.59    0.85
  -7  11   2    2.14    0.99
   7  11  -2    2.92    0.62
  -7  11   2    3.02    0.46
  -7  11   2    4.44    0.89
   7  11  -2    3.43    0.89
  -6 -11   2  127.30    6.05
  -6 -11   2  126.76    6.58
  -6 -11   2  126.00    6.47
   6 -11  -2  137.80    6.05
   6  11  -2  128.42    6.43
  -6  11   2  121.22    6.55
   6  11  -2  123.66    5.98
  -6  11   2  120.01    6.18
  -6  11   2  121.48    5.78
  -5 -11   2    6.37    1.07
  -5 -11   2    8.33    1.01
   5 -11  -2    7.74    0.97
  -5 -11   2    8.19    1.28
  -5  11   2    6.96    0.58
  -5  11   2    8.06    1.11
   5  11  -2    8.24    1.19
   5  11  -2    8.24    0.86
  -5  11   2    7.26    1.20
  -4 -11   2   34.10    1.98
  -4 -11   2   34.45    2.41
  -4 -11   2   34.79    2.38
   4 -11  -2   33.17    2.07
  -4  11   2   34.39    2.26
   4  11  -2   36.83    2.42
  -4  11   2   32.34    1.65
   4  11  -2   32.94    1.88
  -4  11   2   33.80    2.45
  -3 -11   2    4.42    0.90
  -3 -11   2    4.21    0.96
   3 -11  -2    4.92    0.85
  -3 -11   2    4.90    0.68
  -3  11   2    4.14    0.90
  -3  11   2    5.49    0.98
  -3  11   2    4.40    0.41
   3  11  -2    4.15    0.92
   3  11  -2    5.40    0.61
  -2 -11   2    1.95    0.72
   2 -11  -2    3.81    0.82
  -2 -11   2    2.54    0.80
  -2 -11   2    3.23    0.59
  -2  11   2    2.91    0.35
   2  11  -2    2.96    0.84
  -2  11   2    3.40    0.86
   2  11  -2    3.01    0.47
   1 -11  -2    2.36    0.71
  -1 -11   2    1.64    0.63
  -1 -11   2    1.03    0.68
   1  11  -2    1.06    0.72
   1  11  -2    1.38    0.40
  -1  11   2    1.77    0.75
  -1  11   2    1.42    0.26
   0 -11   2   24.88    1.85
   0 -11  -2   25.45    1.94
   0 -11   2   26.57    2.04
   0  11   2   28.15    2.12
   0  11  -2   26.73    2.04
   0  11  -2   26.09    1.49
   0  11   2   26.43    1.34
  -1 -11  -2   -0.10    0.68
   1 -11   2    1.40    0.58
   1 -11   2    0.62    0.58
   1  11   2    0.35    0.24
  -1  11  -2    1.09    0.36
  -1  11  -2    0.98    0.72
   1  11   2    0.47    0.69
   2 -11   2   14.89    1.34
  -2 -11  -2   17.96    1.10
  -2 -11  -2   17.95    1.67
   2 -11   2   18.15    1.66
  -2  11  -2   18.24    1.13
   2  11   2   17.61    1.03
   2  11   2   17.57    1.77
  -2  11  -2   21.01    1.82
   3 -11   2   34.08    2.10
   3 -11   2   36.64    2.50
  -3 -11  -2   38.56    2.58
  -3 -11  -2   39.53    1.98
  -3  11  -2   39.34    2.63
   3  11   2   39.61    2.64
  -3  11  -2   36.14    1.97
   3  11   2   36.75    1.91
   4 -11   2   29.27    2.16
  -4 -11  -2   29.90    1.61
  -4 -11  -2   26.27    2.13
   4 -11   2   25.18    1.62
  -4  11  -2   28.21    2.24
  -4  11  -2   29.30    1.61
   4  11   2   29.62    2.26
   5 -11   2    2.60    0.85
  -5 -11  -2    3.88    1.05
   5 -11   2    3.36    0.50
  -5 -11  -2    3.68    0.58
  -5  11  -2    2.98    0.53
   5  11   2    3.21    0.89
  -5  11  -2    2.71    0.90
  -6 -11  -2    0.30    0.46
   6 -11   2    0.67    0.30
   6 -11   2    0.51    0.67
  -6 -11  -2    1.30    0.90
  -6  11  -2    0.26    0.73
   6  11   2    0.74    0.75
  -6  11  -2    0.31    0.40
   6  11   2    0.39    0.67
   7 -11   2    1.03    0.75
  -7 -11  -2    1.19    0.54
  -7 -11  -2    1.24    0.91
   7  11   2   -0.17    0.72
  -7  11  -2    0.42    0.44
  -7  11  -2   -0.18    0.76
   7  11   2    0.38    0.78
  -8 -11  -2    8.87    1.55
   8 -11   2    6.67    1.29
  -8 -11  -2    8.53    1.12
  -8  11  -2    7.33    1.36
   8  11   2   11.37    1.39
   8  11   2   10.27    1.56
  -9 -11  -2    1.47    0.98
  -9 -11  -2    0.25    0.62
   9  11   2    2.57    0.77
   9  11   2    0.62    0.82
  -9  11  -2    0.60    0.66
 -10 -11  -2   70.67    3.68
  10 -11   2   66.41    4.26
 -10 -11  -2   66.66    4.27
  10  11   2   68.29    3.97
 -10  11  -2   62.88    4.45
 -10  11  -2   70.24    3.89
  10  11   2   78.57    4.07
 -11 -11  -2    0.67    0.72
  11 -11   2    1.27    0.89
 -11 -11  -2    1.05    0.95
 -11  11  -2    1.26    0.78
  11  11   2    0.94    0.87
 -11  11  -2    0.91    0.97
 -12 -11  -2    0.39    0.81
 -12 -11  -2   -1.36    1.11
 -12  11  -2    1.53    0.82
  12  11   2    2.06    0.81
  12  11   2    1.22    0.87
 -12  11  -2    1.14    1.11
 -13 -11  -2    3.18    1.23
 -13 -11  -2    3.03    0.96
 -13  11  -2    2.44    1.17
 -13  11  -2    3.18    1.02
  13  11   2    3.59    0.94
  13  11   2    3.90    0.99
 -14 -11  -2   16.11    2.24
 -14 -11  -2   15.87    1.83
 -14  11  -2   14.13    1.73
  14  11   2   15.34    1.81
 -14  11  -2   12.09    1.79
  14  11   2   18.69    1.77
 -15 -11  -2    2.07    1.38
 -15 -11  -2    1.19    1.06
 -15  11  -2   -0.90    0.97
 -15  11  -2   -0.38    1.22
  15  11   2    1.98    0.97
  15  11   2    0.50    0.90
 -16 -11  -2    7.15    1.35
 -16 -11  -2    9.04    1.77
  16  11   2    6.76    1.07
 -16  11  -2    6.53    1.57
 -16  11  -2    6.05    1.37
  16  11   2    6.53    1.28
 -17 -11  -2    1.20    1.18
 -17 -11  -2    3.30    1.81
  17  11   2    0.29    1.23
 -17  11  -2    1.82    1.48
 -17  11  -2   -1.45    1.12
 -16 -12   2   -0.78    1.22
 -16 -12   2    2.96    1.74
  16  12  -2    1.39    1.39
 -16  12   2   -0.35    1.54
 -16  12   2   -0.80    1.06
 -16  12   2   -1.35    1.21
 -16  12   2   -0.47    1.04
 -15 -12   2    1.39    1.25
 -15 -12   2   -1.46    1.55
 -15  12   2    1.32    0.96
 -15  12   2    1.06    1.04
  15  12  -2    4.49    1.30
 -15  12   2    1.15    1.19
 -15  12   2    0.44    1.48
  15  12  -2    1.46    1.25
 -14 -12   2    4.19    1.28
 -14 -12   2    2.90    1.44
 -14  12   2    6.64    1.35
 -14  12   2    6.17    1.18
  14  12  -2    5.82    1.31
 -14  12   2    8.58    1.09
 -14  12   2    5.08    1.61
 -13 -12   2    4.19    1.45
 -13 -12   2    4.57    1.19
 -13  12   2    4.50    1.08
 -13  12   2    4.94    1.17
  13  12  -2    4.66    1.18
 -13  12   2    6.94    1.62
 -13  12   2    5.04    0.88
 -12 -12   2    2.98    1.32
 -12 -12   2    2.81    0.97
 -12  12   2    3.37    0.74
 -12  12   2    4.39    1.09
 -12  12   2    3.35    1.33
  12  12  -2    3.26    1.08
 -12  12   2    3.67    1.01
 -11 -12   2    2.44    0.98
 -11 -12   2    2.06    0.87
 -11 -12   2    2.32    1.32
 -11  12   2    3.28    0.94
 -11  12   2    1.71    1.28
  11  12  -2    2.13    1.06
  11  12  -2    5.58    1.17
 -11  12   2    2.87    0.92
 -10 -12   2    0.18    0.76
 -10 -12   2    1.53    1.14
 -10 -12   2    0.16    0.80
  10  12  -2   -0.36    0.73
 -10  12   2   -0.37    0.79
 -10  12   2    0.24    0.99
  10  12  -2    0.57    0.82
  10  12  -2   -0.43    0.87
  -9 -12   2    0.33    0.82
  -9 -12   2   -0.62    1.04
  -9 -12   2    0.73    0.74
   9  12  -2    0.43    0.85
  -9  12   2   -0.21    0.76
   9  12  -2   -0.11    0.55
  -9  12   2   -0.26    0.94
   9  12  -2    1.52    0.90
  -8 -12   2   56.12    3.51
  -8 -12   2   50.53    3.63
  -8 -12   2   54.55    3.09
   8  12  -2   59.54    3.51
  -8  12   2   55.59    3.18
  -8  12   2   53.73    3.68
  -8  12   2   54.32    2.74
   8  12  -2   55.74    2.99
   8  12  -2   56.45    3.41
  -7 -12   2   13.52    1.67
  -7 -12   2   12.34    1.35
   7 -12  -2   14.54    1.18
   7  12  -2   13.80    1.78
  -7  12   2   12.03    1.53
  -7  12   2   11.81    0.86
  -7  12   2   11.08    1.62
   7  12  -2   10.42    1.14
   6 -12  -2   44.60    2.36
  -6 -12   2   38.13    2.38
  -6 -12   2   40.14    2.86
  -6 -12   2   39.70    2.91
   6  12  -2   45.80    2.94
  -6  12   2   43.98    2.65
  -6  12   2   38.83    2.01
   6  12  -2   39.40    2.28
  -6  12   2   38.13    2.88
   5 -12  -2    7.98    1.11
  -5 -12   2    7.50    1.24
  -5 -12   2   10.41    1.64
  -5 -12   2   10.10    1.17
  -5  12   2    8.30    0.64
  -5  12   2   11.71    1.68
  -5  12   2   10.64    1.50
   5  12  -2   10.39    1.60
   5  12  -2    9.22    0.97
   4 -12  -2   38.57    2.32
  -4 -12   2   37.71    2.70
  -4 -12   2   37.83    2.67
  -4 -12   2   38.27    2.20
  -4  12   2   34.44    1.81
  -4  12   2   37.52    2.78
   4  12  -2   37.32    2.08
   4  12  -2   41.71    2.79
  -3 -12   2   39.17    2.17
   3 -12  -2   37.59    2.34
  -3 -12   2   38.72    2.63
  -3 -12   2   35.43    2.59
  -3  12   2   35.12    1.78
   3  12  -2   36.91    2.70
   3  12  -2   37.14    2.03
  -2 -12   2   24.25    2.00
  -2 -12   2   20.74    1.86
   2 -12  -2   20.97    1.70
   2  12  -2   20.95    2.00
  -2  12   2   19.74    1.08
   2  12  -2   20.35    1.33
  -1 -12   2   19.29    1.76
  -1 -12   2   16.30    1.65
   1 -12  -2   17.67    1.64
  -1  12   2   16.58    0.94
  -1  12   2   19.19    1.88
   1  12  -2   15.80    1.16
   1  12  -2   16.80    1.84
   0 -12   2   34.34    2.39
   0 -12   2   30.99    2.17
   0 -12  -2   32.50    2.27
   0  12  -2   32.17    2.36
   0  12   2   33.79    2.51
   0  12  -2   29.82    1.75
   0  12   2   30.81    1.59
   1 -12   2   13.69    1.45
   1 -12   2   17.67    1.70
  -1 -12  -2   17.03    1.71
  -1  12  -2   18.74    2.11
   1  12   2   16.34    0.96
  -1  12  -2   15.68    1.10
   1  12   2   16.35    1.76
  -2 -12  -2    0.09    0.79
   2 -12   2   -0.58    0.57
  -2 -12  -2   -0.15    0.37
   2  12   2    0.74    0.81
   2  12   2    0.17    0.28
  -2  12  -2   -0.15    0.33
  -3 -12  -2   -0.35    0.78
  -3 -12  -2    0.42    0.41
   3 -12   2   -0.59    0.49
  -3  12  -2    0.25    1.12
   3  12   2    0.13    0.78
  -3  12  -2    0.20    0.35
   3  12   2    0.39    0.31
   4 -12   2   -0.68    0.68
  -4 -12  -2   -0.10    0.81
   4 -12   2   -0.42    0.46
  -4 -12  -2    0.07    0.43
   4  12   2    0.76    0.86
  -4  12  -2    0.47    0.38
  -4  12  -2    0.53    0.75
  -5 -12  -2    0.45    0.49
   5 -12   2   -0.19    0.39
  -5 -12  -2    0.42    0.86
   5 -12   2   -0.56    0.66
   5  12   2    1.32    0.84
  -5  12  -2    0.11    0.83
  -5  12  -2    0.12    0.40
   6 -12   2    4.29    0.60
   6 -12   2    2.98    1.01
  -6 -12  -2    2.97    0.64
  -6  12  -2    3.94    0.62
   6  12   2    4.29    1.13
  -6  12  -2    3.32    1.01
  -7 -12  -2    0.24    0.54
   7 -12   2   -0.46    0.78
  -7 -12  -2   -0.03    0.96
   7  12   2    0.73    0.87
  -7  12  -2    0.75    0.49
  -7  12  -2   -1.13    0.87
  -8 -12  -2    5.41    1.34
   8 -12   2    4.79    1.16
  -8 -12  -2    4.82    0.81
   8  12   2    4.99    1.14
  -8  12  -2    4.50    1.24
   8  12   2    7.69    1.21
  -8  12  -2    5.61    0.77
   9 -12   2   -0.28    0.90
  -9 -12  -2    0.57    1.06
  -9 -12  -2    0.27    0.67
  -9  12  -2   -0.68    0.97
   9  12   2   -0.18    0.91
  10 -12   2   12.78    2.01
 -10 -12  -2   12.02    1.46
 -10 -12  -2   12.47    1.99
 -10  12  -2   13.74    1.46
  10  12   2   12.01    1.92
 -10  12  -2    9.22    1.60
 -11 -12  -2    5.36    1.41
 -11 -12  -2    4.82    1.25
 -11  12  -2    4.28    1.32
 -11  12  -2    5.34    1.15
  11  12   2    2.55    1.07
 -12 -12  -2   27.51    2.23
 -12 -12  -2   25.52    2.79
  12  12   2   34.53    2.42
 -12  12  -2   30.18    2.88
 -12  12  -2   27.64    2.32
  12  12   2   29.15    2.55
 -13 -12  -2    2.99    1.44
 -13 -12  -2    1.30    1.02
 -13  12  -2    3.34    1.14
 -13  12  -2    2.04    1.37
  13  12   2    1.29    1.05
 -14 -12  -2   26.36    2.76
 -14 -12  -2   28.26    2.47
  14  12   2   35.94    2.62
 -14  12  -2   29.88    3.13
  14  12   2   31.12    2.60
 -14  12  -2   28.55    2.50
 -15 -12  -2    1.77    1.21
 -15 -12  -2    1.72    1.53
  15  12   2    4.45    1.23
 -15  12  -2    0.69    1.24
  15  12   2    1.79    1.11
 -15  12  -2    0.23    1.41
 -16 -12  -2   19.93    2.40
 -16 -12  -2   15.10    2.30
 -16  12  -2   14.76    2.27
 -16  12  -2   12.92    2.07
  16  12   2   20.04    2.20
 -15 -13   2   -0.05    1.24
 -15 -13   2    1.57    1.86
 -15  13   2    0.90    1.74
 -15  13   2    1.16    1.30
 -15  13   2    0.83    0.99
 -15  13   2    1.01    1.04
  15  13  -2    3.14    1.37
  15  13  -2    0.08    1.38
 -14 -13   2   28.51    3.25
 -14 -13   2   26.91    2.61
 -14  13   2   26.56    2.08
 -14  13   2   25.28    3.37
 -14  13   2   26.18    2.44
  14  13  -2   31.63    2.62
  14  13  -2   26.86    2.79
 -14  13   2   24.38    2.12
 -13 -13   2    2.57    1.71
 -13 -13   2    0.31    1.01
 -13  13   2    2.94    1.17
  13  13  -2    0.94    1.46
 -13  13   2    0.94    1.00
 -13  13   2    0.60    0.76
 -13  13   2   -0.11    1.42
 -12 -13   2    2.61    1.49
 -12 -13   2   -0.68    0.96
 -12  13   2   -0.20    0.98
  12  13  -2    3.72    1.14
 -12  13   2    1.32    1.39
 -12  13   2    0.97    1.02
 -12  13   2    1.36    0.67
 -11 -13   2    0.51    0.89
 -11 -13   2    0.02    1.35
 -11  13   2   -0.13    0.95
  11  13  -2    2.07    1.01
 -11  13   2    0.81    1.30
  11  13  -2   -0.37    1.26
 -11  13   2    0.44    0.59
 -10 -13   2    8.24    1.84
 -10 -13   2    7.86    1.15
 -10 -13   2    7.96    1.79
  10  13  -2    9.53    1.51
 -10  13   2    8.74    0.99
  10  13  -2   10.06    1.33
 -10  13   2   11.04    1.36
 -10  13   2    6.61    1.54
  -9 -13   2    6.23    1.62
  -9 -13   2    7.36    1.52
  -9  13   2    5.97    0.80
  -9  13   2    7.43    1.22
   9  13  -2    9.73    1.48
   9  13  -2    5.49    1.29
  -9  13   2    5.38    1.35
  -8 -13   2    1.32    1.25
  -8 -13   2    2.52    0.85
  -8 -13   2    1.55    0.97
  -8  13   2    0.35    1.00
  -8  13   2    1.63    0.95
   8  13  -2    4.41    1.05
  -8  13   2    1.49    0.43
   8  13  -2    1.42    1.06
   8  13  -2    1.75    0.67
  -7 -13   2    9.62    1.44
  -7 -13   2   11.56    1.42
  -7 -13   2    9.40    1.70
   7 -13  -2   11.65    1.17
  -7  13   2    9.04    1.53
   7  13  -2    9.37    1.16
   7  13  -2    8.07    1.39
  -7  13   2    8.55    0.74
   6 -13  -2    3.51    0.81
  -6 -13   2    3.89    1.08
  -6 -13   2    4.79    1.33
  -6 -13   2    3.49    0.83
  -6  13   2    3.39    1.16
   6  13  -2    2.75    1.04
  -6  13   2    3.36    0.40
   6  13  -2    4.04    0.71
  -5 -13   2   22.07    2.22
  -5 -13   2   21.76    2.09
   5 -13  -2   21.91    1.70
  -5 -13   2   23.47    1.71
  -5  13   2   24.17    2.30
   5  13  -2   22.55    2.30
   5  13  -2   21.95    1.51
  -5  13   2   21.80    1.17
  -4 -13   2    5.46    1.27
   4 -13  -2    6.32    1.02
  -4 -13   2    6.45    0.89
  -4 -13   2    6.47    1.23
   4  13  -2    5.65    1.22
  -4  13   2    6.51    1.22
   4  13  -2    5.76    0.75
  -4  13   2    5.91    0.52
   3 -13  -2    2.47    0.83
  -3 -13   2    2.29    0.68
  -3 -13   2    0.61    0.74
  -3 -13   2    2.01    1.06
  -3  13   2    3.39    0.96
  -3  13   2    0.93    0.27
   3  13  -2    0.96    0.92
   3  13  -2    1.17    0.50
   2 -13  -2   85.00    4.59
  -2 -13   2   87.74    4.91
  -2 -13   2   81.29    4.69
   2  13  -2   94.32    4.99
   2  13  -2   85.43    4.17
  -2  13   2   91.03    4.98
  -2  13   2   80.44    3.95
  -1 -13   2    4.69    1.02
   1 -13  -2    4.19    1.06
  -1 -13   2    4.70    1.07
  -1  13   2    3.98    0.49
   1  13  -2    5.29    0.65
  -1  13   2    5.75    1.14
   1  13  -2    4.62    1.13
   0 -13   2   19.75    1.82
   0 -13  -2   19.81    1.86
   0 -13   2   23.07    1.95
   0  13   2   19.76    2.12
   0  13   2   17.74    1.07
   0  13  -2   20.98    1.97
   0  13  -2   17.77    1.27
   1 -13   2   11.14    1.48
   1 -13   2   14.87    1.62
  -1 -13  -2   15.02    1.73
  -1  13  -2   11.73    1.01
   1  13   2   11.78    1.74
  -1  13  -2   14.57    1.86
   1  13   2   13.11    0.86
   2 -13   2   64.05    3.88
   2 -13   2   60.88    3.45
  -2 -13  -2   64.37    3.85
   2  13   2   60.80    3.04
   2  13   2   68.30    4.04
  -2  13  -2   61.40    3.13
  -2  13  -2   64.90    3.97
  -3 -13  -2    1.71    0.52
   3 -13   2    1.16    0.67
   3 -13   2    0.75    0.71
  -3 -13  -2    2.41    1.07
  -3  13  -2    2.94    0.96
   3  13   2    1.73    1.03
  -3  13  -2    1.74    0.48
  -4 -13  -2    7.66    1.62
   4 -13   2    6.50    1.22
  -4 -13  -2    7.13    0.94
   4 -13   2    6.56    0.88
   4  13   2    5.97    1.31
  -4  13  -2    5.69    0.70
  -4  13  -2    7.17    1.22
   5 -13   2   37.63    2.93
  -5 -13  -2   43.45    2.25
  -5 -13  -2   37.55    3.03
   5 -13   2   36.60    2.13
   5  13   2   40.92    3.03
  -5  13  -2   40.24    3.00
  -5  13  -2   39.28    2.15
   6 -13   2    2.32    1.08
  -6 -13  -2    6.18    1.36
  -6 -13  -2    5.30    0.80
   6 -13   2    5.30    0.64
  -6  13  -2    4.15    1.17
  -6  13  -2    5.96    0.73
   6  13   2    5.01    1.19
   7 -13   2    0.11    0.92
  -7 -13  -2    0.60    0.64
  -7 -13  -2    0.49    1.16
  -7  13  -2    0.05    0.49
   7  13   2    2.05    0.83
  -7  13  -2    0.08    1.00
   7  13   2    0.54    0.98
  -8 -13  -2   19.80    2.38
  -8 -13  -2   21.34    1.73
   8 -13   2   23.81    2.46
  -8  13  -2   24.86    2.40
   8  13   2   20.41    2.66
  -8  13  -2   23.21    1.57
   9 -13   2    3.17    1.04
  -9 -13  -2    1.04    1.22
  -9 -13  -2   -0.81    0.70
   9  13   2   -0.41    1.85
  -9  13  -2   -0.02    0.56
  -9  13  -2   -0.41    1.03
 -10 -13  -2   13.22    1.63
  10 -13   2   18.42    2.39
 -10 -13  -2   14.04    2.17
 -10  13  -2   15.88    2.28
 -10  13  -2   13.34    1.48
 -10  13  -2   18.64    1.81
 -11 -13  -2    9.29    1.83
 -11  13  -2    5.38    1.53
  11  13   2    4.33    1.95
 -11  13  -2   10.78    1.63
 -12 -13  -2    8.45    1.85
 -12 -13  -2    8.96    1.37
  12  13   2    7.20    1.49
 -12  13  -2    7.87    1.40
 -12  13  -2    5.98    1.65
 -13 -13  -2    0.11    1.06
 -13 -13  -2   -0.82    1.53
 -13  13  -2    0.77    1.42
  13  13   2    4.38    1.15
  13  13   2    1.45    1.24
 -13  13  -2    1.88    1.12
 -14 -13  -2   11.54    1.69
 -14 -13  -2   12.97    2.12
  14  13   2   11.60    1.68
 -14  13  -2   14.10    2.03
 -14  13  -2    9.76    2.04
 -15 -13  -2    6.82    1.91
 -15 -13  -2    4.26    1.46
 -15  13  -2    3.40    1.41
  15  13   2    4.11    1.38
 -15  13  -2    4.57    1.72
 -14 -14   2    0.63    1.84
 -14 -14   2    3.36    1.49
 -14  14   2    4.53    1.38
 -14  14   2    1.97    0.95
 -14  14   2    2.38    1.84
  14  14  -2    1.67    1.61
 -13 -14   2    2.26    1.80
 -13 -14   2    1.60    1.33
  13  14  -2    1.26    1.42
 -13  14   2    1.74    1.20
 -13  14   2    0.10    0.78
 -13  14   2    0.19    1.71
 -12 -14   2   -0.74    1.65
 -12 -14   2   -1.89    1.01
  12  14  -2   -1.76    1.23
 -12  14   2    0.05    0.65
 -12  14   2    0.73    1.11
 -12  14   2   -0.02    1.53
 -12  14   2   -0.64    0.65
 -11 -14   2    1.49    1.08
 -11 -14   2    3.32    1.66
 -11  14   2    2.64    0.65
  11  14  -2    1.73    1.29
 -11  14   2    4.17    1.64
 -11  14   2    2.32    0.70
 -10 -14   2    0.78    1.00
 -10 -14   2    3.30    1.58
 -10 -14   2    2.12    1.24
  10  14  -2    2.32    1.33
 -10  14   2    2.59    0.62
  10  14  -2    5.41    1.21
 -10  14   2    2.52    0.55
 -10  14   2    2.28    1.48
  -9 -14   2    0.77    1.04
  -9 -14   2    0.25    0.94
  -9 -14   2    1.82    1.41
   9  14  -2    0.40    1.13
   9  14  -2    3.00    1.08
  -9  14   2    0.52    0.42
   9  14  -2   -0.10    0.71
  -9  14   2    0.25    1.25
  -8 -14   2    2.13    1.07
  -8 -14   2    3.05    1.50
  -8 -14   2    1.15    1.56
  -8  14   2    2.49    0.43
   8  14  -2    3.54    1.24
  -8  14   2    3.23    1.32
   8  14  -2    2.01    0.87
  -7 -14   2    7.68    1.49
  -7 -14   2    9.37    1.77
  -7 -14   2    8.73    1.18
  -7  14   2    7.61    0.68
   7  14  -2    7.85    1.52
  -7  14   2    6.87    1.50
   7  14  -2    9.52    1.19
  -6 -14   2    4.41    0.94
  -6 -14   2    3.92    1.18
   6 -14  -2    5.42    0.95
  -6 -14   2    3.71    1.34
  -6  14   2    5.81    1.41
  -6  14   2    4.44    0.52
   6  14  -2    4.61    1.26
   6  14  -2    4.87    0.77
  -5 -14   2   12.30    1.82
   5 -14  -2   10.27    1.40
  -5 -14   2   13.21    1.47
  -5 -14   2   12.26    1.79
  -5  14   2   10.87    0.70
  -5  14   2    9.32    1.52
   5  14  -2   10.67    1.14
   5  14  -2   13.84    2.15
  -4 -14   2   20.21    1.69
  -4 -14   2   19.89    2.25
  -4 -14   2   19.32    2.22
   4 -14  -2   20.78    1.79
   4  14  -2   20.12    1.42
   4  14  -2   18.94    2.26
  -4  14   2   18.99    1.03
  -4  14   2   20.61    2.15
   3 -14  -2   12.44    1.57
  -3 -14   2   14.10    1.89
  -3 -14   2   14.73    1.81
  -3  14   2   16.51    1.93
  -3  14   2   11.44    0.75
   3  14  -2   13.44    1.92
   3  14  -2   13.08    1.15
   2 -14  -2   42.35    2.82
  -2 -14   2   44.76    3.12
  -2 -14   2   41.88    2.94
   2  14  -2   44.78    3.19
  -2  14   2   39.22    2.01
   2  14  -2   41.21    2.28
  -2  14   2   43.85    3.13
   1 -14  -2    0.91    0.94
  -1 -14   2    0.05    0.95
  -1 -14   2    1.45    0.88
   1  14  -2    0.18    0.44
   1  14  -2   -0.04    0.91
  -1  14   2   -0.88    0.81
  -1  14   2    0.20    0.28
   0 -14   2    4.39    1.15
   0 -14   2    4.67    1.13
   0 -14  -2    4.79    1.15
   0  14   2    4.33    0.55
   0  14  -2    4.12    1.09
   0  14  -2    4.94    0.64
   0  14   2    4.23    1.26
   1 -14   2    6.32    1.16
   1 -14   2    3.87    1.06
  -1 -14  -2    8.00    1.43
  -1  14  -2    6.40    1.32
  -1  14  -2    7.74    0.84
   1  14   2    5.32    1.26
   2 -14   2    0.42    0.83
   2 -14   2   -0.83    0.70
  -2 -14  -2    0.30    1.00
   2  14   2   -1.07    0.97
  -2  14  -2   -1.46    0.86
  -2  14  -2    0.09    0.41
   3 -14   2   -1.01    0.67
  -3 -14  -2    0.14    1.23
   3 -14   2   -1.12    0.79
  -3  14  -2    0.20    0.90
   3  14   2   -0.06    1.02
  -3  14  -2   -0.31    0.40
  -4 -14  -2    1.41    1.16
   4 -14   2    1.08    0.69
  -4 -14  -2    1.31    0.61
   4 -14   2    0.34    0.95
  -4  14  -2    2.27    1.04
  -4  14  -2    1.69    0.50
   4  14   2    1.62    1.13
   5 -14   2    6.76    0.94
  -5 -14  -2    6.07    0.86
  -5 -14  -2    5.56    1.56
   5 -14   2    4.04    1.13
  -5  14  -2    7.00    0.90
  -5  14  -2    5.19    1.35
   5  14   2    5.55    1.37
   6 -14   2    0.57    0.93
  -6 -14  -2    1.03    1.23
  -6 -14  -2    0.45    0.68
   6 -14   2    0.53    0.49
   6  14   2    1.00    1.14
  -6  14  -2    0.18    0.50
  -6  14  -2    1.28    1.04
   7 -14   2    0.42    1.01
  -7 -14  -2    2.59    1.32
  -7 -14  -2    0.85    0.77
  -7  14  -2   -0.77    1.12
  -7  14  -2    0.37    0.54
   7  14   2    2.64    0.91
   7  14   2    0.62    1.21
  -8 -14  -2    0.30    0.79
   8 -14   2    1.04    1.07
  -8 -14  -2    2.19    1.44
   8  14   2    0.79    1.17
  -8  14  -2    0.12    1.19
  -8  14  -2    0.25    0.59
   9 -14   2    1.64    1.21
  -9 -14  -2   -0.63    1.32
  -9 -14  -2    0.99    0.85
   9  14   2    0.38    1.20
  -9  14  -2    0.27    1.25
  -9  14  -2    0.81    0.62
 -10 -14  -2    0.76    1.12
 -10 -14  -2    2.12    1.47
 -10  14  -2    1.97    1.42
 -10  14  -2    2.48    0.79
 -10  14  -2    3.73    1.02
  10  14   2    1.46    1.35
 -11 -14  -2    0.60    1.65
  11  14   2    0.08    1.27
 -11  14  -2   -0.63    1.36
 -11  14  -2    3.63    1.07
 -12 -14  -2    8.08    1.90
 -12 -14  -2    4.66    1.21
 -12  14  -2    3.72    1.20
 -12  14  -2    0.93    1.51
  12  14   2    3.04    1.41
 -12  14  -2    2.85    1.03
 -13 -14  -2   10.89    2.19
 -13 -14  -2    6.70    1.46
 -13  14  -2    6.38    1.99
 -13  14  -2    7.56    1.44
  13  14   2    6.11    1.66
 -12 -15   2   -0.82    1.35
 -12 -15   2    0.67    1.99
 -12  15   2    0.71    0.67
 -12  15   2    2.94    1.30
  12  15  -2    1.30    1.54
 -12  15   2    0.18    1.76
 -11 -15   2    8.04    2.19
 -11 -15   2    6.84    1.49
 -11  15   2    6.10    0.81
  11  15  -2    4.77    1.68
 -11  15   2    6.69    1.94
 -11  15   2    5.00    0.74
 -10 -15   2    1.33    1.19
 -10 -15   2   -0.54    1.69
 -10  15   2   -0.48    0.52
 -10  15   2    1.20    1.60
  10  15  -2    0.99    1.45
 -10  15   2   -0.19    0.47
  10  15  -2    4.06    1.28
  -9 -15   2    7.01    1.36
  -9 -15   2    7.35    1.85
  -9  15   2    6.21    0.86
   9  15  -2    7.46    1.65
  -9  15   2    8.25    1.87
  -9  15   2    6.64    0.78
   9  15  -2    6.54    1.08
  -8 -15   2   15.19    2.34
  -8 -15   2   11.29    1.44
  -8 -15   2   11.72    2.06
  -8  15   2    9.44    1.92
  -8  15   2   11.19    0.81
   8  15  -2   11.64    1.27
   8  15  -2    7.90    1.66
  -7 -15   2    1.82    1.23
  -7 -15   2    3.07    1.21
  -7 -15   2    1.95    1.55
   7 -15  -2    2.96    0.89
   7  15  -2    2.88    1.35
  -7  15   2    2.35    1.38
   7  15  -2    2.16    0.79
  -7  15   2    2.30    0.36
  -6 -15   2    7.51    1.47
  -6 -15   2    7.65    1.72
  -6 -15   2    6.37    1.13
   6 -15  -2    7.93    1.18
  -6  15   2    6.53    0.54
  -6  15   2    8.81    1.68
   6  15  -2    6.12    0.91
   6  15  -2    6.83    1.57
   5 -15  -2    0.66    0.86
  -5 -15   2    1.61    1.34
  -5 -15   2    0.17    1.01
  -5 -15   2    0.35    0.86
   5  15  -2    0.62    0.59
  -5  15   2    0.50    0.22
  -5  15   2    0.02    1.08
   5  15  -2    0.99    1.21
   4 -15  -2    6.73    1.18
  -4 -15   2    6.66    1.45
  -4 -15   2    6.06    1.47
   4  15  -2    6.91    0.85
  -4  15   2    6.41    0.46
  -4  15   2    7.00    1.35
   4  15  -2    5.76    1.45
  -3 -15   2    0.69    0.89
   3 -15  -2    1.66    1.00
   3  15  -2   -0.55    0.51
  -3  15   2    1.23    1.03
   3  15  -2    0.36    1.12
  -3  15   2    0.25    0.23
  -2 -15   2    7.81    1.41
   2 -15  -2    6.94    1.32
  -2 -15   2    8.12    1.55
  -2  15   2    6.56    0.54
  -2  15   2    6.14    1.42
   2  15  -2    6.46    0.79
   2  15  -2    6.09    1.44
   1 -15  -2    0.51    1.01
  -1 -15   2    2.02    1.08
  -1 -15   2   -0.52    1.01
   1  15  -2   -0.01    0.48
  -1  15   2   -2.09    0.95
   1  15  -2   -0.11    1.02
   0 -15   2   13.66    1.95
   0 -15   2   11.16    1.79
   0 -15  -2   12.61    1.95
   0  15   2   10.75    1.70
   0  15  -2   11.42    1.68
   0  15  -2   11.49    1.07
   1 -15   2   11.18    1.71
   1 -15   2   12.67    1.82
  -1  15  -2   12.42    1.07
   1  15   2   15.31    2.31
  -1  15  -2   10.14    1.63
   2 -15   2    0.52    0.91
   2 -15   2    1.99    0.95
  -2 -15  -2    0.11    1.16
  -2  15  -2    0.50    0.46
  -2  15  -2    0.41    1.05
   2  15   2    1.55    1.22
   3 -15   2   17.46    1.67
   3 -15   2   13.69    2.19
  -3 -15  -2   20.25    2.32
  -3  15  -2   18.21    1.29
  -3  15  -2   21.29    2.41
   3  15   2   17.10    2.45
   4 -15   2    4.97    0.91
  -4 -15  -2    4.05    1.46
   4 -15   2    1.75    1.08
  -4  15  -2    3.91    1.26
   4  15   2    3.69    1.33
  -4  15  -2    4.58    0.66
  -5 -15  -2   11.93    1.41
  -5 -15  -2   13.04    2.01
   5 -15   2    8.76    1.61
   5 -15   2   12.15    1.24
  -5  15  -2   11.79    1.11
  -5  15  -2   14.93    2.09
   5  15   2   11.32    1.84
  -6 -15  -2    3.87    1.59
  -6 -15  -2    2.64    0.85
   6 -15   2    3.20    1.23
   6 -15   2    3.26    0.65
   6  15   2    2.50    1.40
  -6  15  -2    3.48    0.69
  -6  15  -2    2.42    1.24
  -7 -15  -2    8.63    1.86
   7 -15   2    8.82    1.63
  -7 -15  -2   10.83    1.23
  -7  15  -2    9.42    1.16
   7  15   2    9.77    1.72
  -7  15  -2    7.05    1.74
   8 -15   2    6.43    1.51
  -8 -15  -2    6.51    1.11
  -8 -15  -2    6.60    1.83
  -8  15  -2    2.28    1.44
   8  15   2    4.80    1.52
  -8  15  -2    5.54    0.84
  -9 -15  -2    2.40    1.68
  -9 -15  -2    1.01    1.02
   9  15   2   -0.07    1.38
  -9  15  -2   -0.17    0.68
  -9  15  -2   -0.44    1.35
 -10 -15  -2    3.63    1.90
 -10 -15  -2    3.35    1.19
 -10  15  -2    1.38    1.58
 -10  15  -2    1.88    0.82
  10  15   2    2.60    1.52
 -10  15  -2    4.88    1.21
 -11 -15  -2    3.28    1.26
 -11 -15  -2    6.54    2.00
 -11  15  -2    1.67    1.76
 -11  15  -2    3.16    0.96
  11  15   2    2.23    1.62
 -12 -15  -2   23.98    2.59
 -12 -15  -2   25.58    3.22
 -12  15  -2   24.76    2.41
  12  15   2   24.10    3.23
 -12  15  -2   20.78    3.32
 -12  15  -2   24.45    2.15
 -10 -16   2    3.05    2.12
 -10 -16   2    0.78    1.41
  10  16  -2    0.51    1.76
 -10  16   2    0.80    0.45
 -10  16   2    1.62    0.51
 -10  16   2    1.45    1.70
  -9 -16   2    3.95    1.36
  -9 -16   2    3.28    1.96
  -9  16   2    2.64    0.42
  -9  16   2    1.88    1.59
   9  16  -2    2.27    1.71
  -9  16   2    2.96    0.47
  -8 -16   2    3.96    1.88
  -8 -16   2    1.78    1.21
  -8  16   2   -1.55    1.57
   8  16  -2    2.28    1.58
   8  16  -2    1.85    0.90
   7 -16  -2   25.13    1.91
  -7 -16   2   19.41    3.01
  -7 -16   2   17.79    2.27
  -7 -16   2   22.81    2.87
   7  16  -2   18.42    1.76
   7  16  -2   21.96    2.92
  -7  16   2   15.04    2.27
  -6 -16   2   21.01    2.86
   6 -16  -2   18.34    1.89
  -6 -16   2   19.81    2.69
  -6 -16   2   16.66    2.08
   6  16  -2   15.72    1.63
  -6  16   2   19.00    2.77
   6  16  -2   18.84    2.81
  -5 -16   2    3.34    1.66
   5 -16  -2    4.43    1.18
  -5 -16   2    1.81    1.32
   5  16  -2    5.32    1.63
   5  16  -2    3.55    0.81
  -5  16   2    3.45    1.38
  -4 -16   2    2.25    1.28
  -4 -16   2    3.33    1.50
   4 -16  -2    4.54    1.22
   4  16  -2    1.71    1.40
  -4  16   2    5.44    1.42
   4  16  -2    3.46    0.76
  -3 -16   2   17.89    2.19
   3 -16  -2   13.29    1.68
  -3 -16   2   13.09    2.01
  -3  16   2   11.16    1.88
   3  16  -2   10.64    1.89
   3  16  -2   11.36    1.28
   2 -16  -2   10.52    1.61
  -2 -16   2    8.54    1.61
  -2 -16   2    8.81    1.75
   2  16  -2    9.01    1.73
  -2  16   2    6.45    1.62
   2  16  -2    8.96    1.10
  -1 -16   2    2.53    1.30
  -1 -16   2    4.86    1.29
  -1  16   2   -1.23    1.20
   1  16  -2    3.44    0.69
   1  16  -2    1.31    1.22
   0 -16  -2    2.77    1.33
   0 -16   2    5.51    1.31
   0 -16   2    3.55    1.27
   0  16  -2    4.01    0.68
   0  16  -2    2.82    1.41
   0  16   2    4.58    1.41
   1 -16   2    2.25    1.09
   1 -16   2   -0.23    1.07
  -1 -16  -2    2.94    1.43
  -1  16  -2    0.16    1.17
   1  16   2   -0.07    1.29
  -1  16  -2    0.71    0.53
   2 -16   2    2.55    1.14
  -2 -16  -2    3.52    1.54
   2 -16   2    2.04    1.08
   2  16   2   -1.23    1.27
  -2  16  -2    0.80    1.18
  -2  16  -2    2.20    0.58
  -3 -16  -2    1.71    1.46
   3 -16   2   -0.92    0.89
   3 -16   2   -2.30    1.03
   3  16   2    0.55    1.35
  -3  16  -2   -0.03    0.52
  -3  16  -2    0.18    1.17
   4 -16   2    0.33    0.84
   4 -16   2   -0.61    1.08
  -4 -16  -2    1.09    1.43
  -4  16  -2   -0.02    0.51
  -4  16  -2    0.56    1.18
   4  16   2    1.46    1.36
  -5 -16  -2    0.52    0.86
  -5 -16  -2   -0.42    1.39
   5 -16   2    0.79    0.75
  -5  16  -2    0.73    0.56
  -5  16  -2   -0.41    1.20
   5  16   2   -0.26    1.33
   6 -16   2    1.41    1.31
  -6 -16  -2    1.30    0.96
  -6 -16  -2    2.00    1.61
   6  16   2    4.90    1.64
   7 -16   2    1.00    1.23
  -7 -16  -2    1.97    1.03
  -7 -16  -2    3.31    1.84
   7  16   2    1.57    1.58
  -7  16  -2   -0.11    1.41
  -7  16  -2    1.14    0.64
  -8 -16  -2    6.25    1.93
  -8 -16  -2    6.81    1.29
  -8  16  -2    6.62    0.92
  -8  16  -2    5.46    1.78
   8  16   2    4.06    1.79
  -9 -16  -2    3.31    1.97
  -9 -16  -2    0.77    1.41
   9  16   2    0.40    1.59
  -9  16  -2    0.38    1.50
 -10 -16  -2    0.03    2.01
 -10 -16  -2    2.38    1.35
 -10  16  -2    3.33    0.91
  10  16   2    4.60    1.81
 -10  16  -2    2.04    1.75
   7 -17  -2    1.57    1.10
  -7 -17   2    3.13    2.07
  -7 -17   2    2.13    1.40
   7  17  -2    0.33    0.92
   7  17  -2    0.55    1.66
  -7  17   2    1.61    1.69
  -6 -17   2    3.86    1.97
   6 -17  -2    5.12    1.29
   6  17  -2    3.40    0.99
  -6  17   2    6.25    1.68
   6  17  -2    5.17    1.81
  -5 -17   2    9.65    1.92
   5 -17  -2   14.68    2.03
  -5 -17   2   10.41    2.21
  -5  17   2   10.10    1.81
   5  17  -2   12.36    1.55
   5  17  -2   11.77    2.14
  -4 -17   2   -2.49    1.58
   4 -17  -2    1.51    1.26
  -4 -17   2   -0.67    1.33
   4  17  -2   -0.31    0.74
  -4  17   2   -1.26    1.42
   4  17  -2    1.15    1.56
  -3 -17   2    6.41    1.84
   3 -17  -2    7.88    2.48
  -3 -17   2    3.84    1.48
   3  17  -2    5.80    1.82
   3  17  -2    5.30    0.86
  -3  17   2    4.60    1.50
  -2 -17   2    7.00    1.84
  -2 -17   2    3.97    1.44
   2 -17  -2    5.09    1.54
  -2  17   2    2.01    1.47
   2  17  -2    5.25    0.83
   2  17  -2    3.10    1.48
  -1 -17   2    2.08    1.39
  -1 -17   2    1.53    1.46
   1 -17  -2    1.12    1.38
  -1  17   2   -1.41    1.25
   1  17  -2   -0.15    0.62
   1  17  -2   -2.06    1.34
   0 -17   2   -0.31    1.52
   0 -17   2    1.13    1.26
   0 -17  -2    2.01    1.52
   0  17  -2   -0.50    1.28
   0  17  -2    0.58    0.59
   0  17   2   -1.59    1.35
  -1 -17  -2   32.47    3.07
   1 -17   2   30.80    2.71
   1 -17   2   30.99    3.00
  -1  17  -2   22.63    3.02
  -1  17  -2   28.71    1.82
   1  17   2   26.26    3.41
   2 -17   2    0.22    1.17
  -2 -17  -2    1.33    1.59
   2 -17   2    1.26    1.19
   2  17   2   -0.27    1.45
  -2  17  -2    1.33    1.28
  -2  17  -2   -0.41    0.58
   3 -17   2   22.52    2.22
   3 -17   2   23.02    2.66
  -3 -17  -2   24.57    3.07
   3  17   2   25.21    3.08
  -3  17  -2   28.48    2.83
  -3  17  -2   22.78    1.61
   4 -17   2    0.40    1.00
   4 -17   2   -0.28    1.27
  -4 -17  -2    2.57    1.80
  -4  17  -2   -0.05    1.32
  -4  17  -2   -0.54    0.58
   4  17   2    2.88    1.70
  -5 -17  -2   11.38    2.33
   5 -17   2    8.54    1.13
  -5  17  -2    6.39    1.65
   5  17   2    5.77    1.81
  -5  17  -2    5.68    0.82
  -6 -17  -2    4.12    2.11
   6 -17   2    3.87    0.81
   6  17   2    3.59    1.69
  -6  17  -2    2.30    0.72
  -6  17  -2    1.29    1.52
  -7 -17  -2    2.01    1.99
  -7 -17  -2    0.67    1.18
  -7  17  -2   -0.29    1.46
   7  17   2    0.92    1.86
  -7  17  -2    0.18    0.70
   2 -18  -2    1.12    1.61
  -2 -18   2   -0.36    1.79
   2  18  -2   -1.85    1.42
  -2  18   2    1.38    1.84
   2  18  -2   -0.38    0.72
   1 -18  -2   21.46    2.92
  -1 -18   2   19.26    3.02
   1  18  -2   19.29    1.61
   1  18  -2   21.99    3.13
  -1  18   2   16.69    2.39
   0 -18   2   -0.49    1.57
   0 -18  -2    2.57    1.83
   0  18   2   -1.77    1.56
   0  18  -2    0.15    1.47
   0  18  -2    0.62    0.72
  -1 -18  -2   15.58    2.37
  -1  18  -2   15.83    1.39
  -1  18  -2    9.99    1.96
   1  18   2   13.64    2.34
  -2  18  -2   -1.61    1.67
   2  18   2   -0.25    1.64
 -22   0   3    2.52    1.51
 -22   0   3    1.49    1.17
  22   0  -3    1.63    1.25
 -21   0   3    7.15    1.53
  21   0  -3    6.86    1.28
 -21   0   3    3.17    1.14
 -20   0   3    1.67    1.19
  20   0  -3   -0.66    0.78
 -20   0   3   -1.06    0.93
 -19   0   3   21.54    2.18
  19   0  -3   19.10    1.86
 -19   0   3   21.30    1.90
 -18   0   3   -0.90    0.67
  18   0  -3    0.17    0.66
 -18   0   3   -0.25    0.85
 -17   0   3    1.43    0.82
 -17   0   3   -0.07    0.67
  16   0  -3   -0.15    0.48
 -16   0   3    1.22    0.69
 -16   0   3    0.27    0.67
 -15   0   3    4.56    0.79
  15   0  -3    4.96    0.87
 -15   0   3    4.19    0.83
 -14   0   3    0.16    0.58
  14   0  -3    0.09    0.43
 -14   0   3    0.70    0.51
  13   0  -3   -0.04    0.38
 -13   0   3    0.52    0.18
 -13   0   3   -0.04    0.50
 -13   0   3    1.07    0.46
 -13   0   3    0.19    0.20
 -12   0   3    0.21    0.22
 -12   0   3   -0.06    0.41
  12   0  -3   -0.01    0.33
 -12   0   3   -0.46    0.45
 -11   0   3    7.47    0.77
  11   0  -3    8.08    0.71
 -11   0   3    5.98    0.81
  10   0  -3    0.48    0.29
 -10   0   3    0.69    0.37
 -10   0   3    0.14    0.33
  -9   0   3  385.09   17.44
   9   0  -3  382.46   17.41
  -9   0   3  392.36   17.47
   8   0  -3    0.85    0.25
  -8   0   3    0.42    0.29
  -8   0   3    0.53    0.29
   7   0  -3  169.24    7.70
  -7   0   3  170.24    7.77
   7   0  -3  171.71    7.78
  -7   0   3  167.56    7.72
  -6   0   3   -0.01    0.20
   6   0  -3   -0.35    0.17
  -6   0   3    0.00    0.19
   6   0  -3    0.20    0.15
  -5   0   3  135.74    6.05
  -5   0   3  130.53    5.99
   5   0  -3  134.29    6.05
   5   0  -3  129.03    5.98
  -4   0   3    0.05    0.16
  -4   0   3   -0.25    0.14
   4   0  -3    0.06    0.14
  -3   0   3  448.36   20.04
  -2   0   3    0.30    0.14
   2   0  -3    0.23    0.12
  -1   0   3  222.35   10.81
  -1   0   3  251.36   10.85
   1   0  -3  273.73   10.86
   1   0  -3  217.49   10.80
   0   0   3    0.83    0.14
   0   0  -3    1.00    0.15
   0   0  -3    0.86    0.15
   0   0  -3    1.43    0.21
   0   0   3    0.99    0.19
  -1   0  -3  235.66   10.53
   1   0   3  232.59   10.53
  -2   0  -3   -0.16    0.16
   2   0   3   -0.04    0.18
  -2   0  -3    0.41    0.19
   2   0   3    0.49    0.17
  -3   0  -3   10.83    0.72
   3   0   3    8.79    0.71
   3   0   3   11.68    0.76
  -4   0  -3    0.00    0.31
  -4   0  -3   -0.64    0.23
   4   0   3    0.17    0.27
   5   0   3  133.04    5.93
  -5   0  -3  130.08    6.07
   5   0   3  132.73    6.06
  -5   0  -3  127.97    6.09
  -6   0  -3    0.10    0.29
   6   0   3    0.42    0.28
  -6   0  -3    0.25    0.34
   6   0   3   -0.08    0.12
   7   0   3   56.55    2.81
  -7   0  -3   56.60    2.84
   7   0   3   55.89    2.63
   8   0   3    0.75    0.31
  -8   0  -3    0.12    0.37
   8   0   3    0.10    0.14
  -9   0  -3  684.61   31.11
   9   0   3  684.28   30.81
   9   0   3  703.90   31.08
 -10   0  -3   -0.29    0.43
  10   0   3    0.31    0.35
 -11   0  -3  395.13   18.15
  11   0   3  399.35   18.10
  12   0   3    0.69    0.50
 -12   0  -3   -0.21    0.60
 -13   0  -3   52.98    3.00
  13   0   3   53.25    2.90
  14   0   3    0.96    0.57
 -14   0  -3    1.06    0.53
 -14   0  -3    0.62    0.74
 -15   0  -3    9.92    1.32
  15   0   3    8.92    1.18
 -15   0  -3   10.79    1.14
 -16   0  -3    0.65    0.67
  16   0   3   -0.32    0.91
 -16   0  -3    0.32    0.91
 -17   0  -3   10.47    1.46
 -17   0  -3   10.16    1.27
  17   0   3   10.81    1.33
  18   0   3    0.17    0.75
 -18   0  -3    2.42    1.02
 -18   0  -3   -0.02    0.78
  19   0   3    5.31    1.03
 -19   0  -3    6.45    1.59
 -19   0  -3    4.63    0.95
 -20   0  -3   -0.88    0.94
 -20   0  -3    0.75    1.60
  20   0   3    1.35    0.92
 -20   0  -3    3.21    1.25
 -21   0  -3    4.53    2.03
 -21   0  -3    1.57    0.99
  21   0   3    4.57    1.18
 -22  -1   3    4.96    1.68
 -22  -1   3    1.13    1.17
 -22   1   3    3.15    1.49
  22   1  -3    2.20    1.26
 -22   1   3    2.52    1.21
 -21  -1   3    1.23    1.06
 -21  -1   3    3.20    1.40
 -21   1   3    2.73    1.28
 -21   1   3    1.06    1.12
  21   1  -3    2.46    1.07
 -20  -1   3   10.10    1.46
 -20  -1   3   13.51    2.09
 -20   1   3   13.63    2.01
 -20   1   3   10.20    1.46
  20   1  -3   12.86    1.63
 -19  -1   3   60.22    3.99
  19  -1  -3   57.25    3.40
 -19  -1   3   56.83    3.38
  19   1  -3   56.80    3.62
 -19   1   3   54.28    3.37
 -19   1   3   59.04    3.59
 -18  -1   3    1.02    0.79
 -18  -1   3    2.91    1.01
  18  -1  -3    0.57    0.64
 -18   1   3    0.34    0.76
 -18   1   3    0.73    0.85
  18   1  -3    0.25    0.66
 -17  -1   3   87.79    4.66
 -17  -1   3   85.96    4.53
  17  -1  -3   82.97    4.48
 -17   1   3   90.17    4.61
  17   1  -3   89.60    4.49
 -17   1   3   88.45    4.55
  16  -1  -3    3.40    0.72
 -16  -1   3    2.93    0.84
 -16  -1   3    2.87    0.78
 -16   1   3    3.80    0.85
  16   1  -3    3.22    0.71
 -16   1   3    1.55    0.69
 -15  -1   3   -0.04    0.64
  15  -1  -3   -0.18    0.47
 -15   1   3    0.28    0.55
 -15   1   3    0.31    0.19
 -15   1   3   -0.19    0.62
  15   1  -3    0.18    0.50
  14  -1  -3    2.27    0.56
 -14  -1   3    0.90    0.54
 -14  -1   3    1.88    0.71
 -14   1   3    1.55    0.33
  14   1  -3    1.60    0.54
 -14   1   3    2.17    0.59
 -14   1   3    2.17    0.68
  13  -1  -3    0.04    0.39
 -13  -1   3   -0.46    0.51
 -13  -1   3    0.03    0.42
 -13   1   3    0.11    0.28
 -13   1   3    0.67    0.46
 -13   1   3   -0.42    0.49
  13   1  -3    0.11    0.43
 -12  -1   3   10.20    0.61
 -12  -1   3   10.24    0.96
 -12  -1   3   10.48    1.07
  12  -1  -3   10.89    0.91
 -12   1   3   11.32    0.98
  12   1  -3   11.57    0.94
 -12   1   3   11.77    0.81
 -12   1   3   11.04    1.04
  11  -1  -3    0.68    0.32
 -11  -1   3   -0.06    0.42
 -11  -1   3   -0.03    0.33
 -11  -1   3    0.41    0.15
 -11   1   3    0.39    0.41
 -11   1   3    0.35    0.35
 -11   1   3    0.66    0.27
  11   1  -3    0.69    0.35
 -10  -1   3    3.05    0.54
  10  -1  -3    3.13    0.51
 -10  -1   3    3.55    0.36
 -10  -1   3    3.02    0.50
  10   1  -3    3.62    0.55
 -10   1   3    3.54    0.59
 -10   1   3    3.87    0.52
  -9  -1   3    2.57    0.33
  -9  -1   3    1.39    0.38
   9  -1  -3    1.49    0.35
  -9  -1   3    1.11    0.40
  -9   1   3    1.96    0.37
   9   1  -3    2.00    0.38
  -9   1   3    1.64    0.39
  -8  -1   3    5.25    0.59
   8  -1  -3    5.21    0.50
  -8  -1   3    6.16    0.62
  -8  -1   3    6.80    0.48
  -8   1   3    5.48    0.56
  -8   1   3    5.98    0.57
   8   1  -3    4.90    0.58
   8   1  -3    6.07    0.55
  -7  -1   3    7.16    0.61
   7  -1  -3    7.08    0.54
  -7  -1   3    7.21    0.64
   7   1  -3    8.22    0.59
  -7   1   3    7.31    0.60
   7   1  -3    8.04    0.63
  -7   1   3    8.21    0.58
   6  -1  -3    4.23    0.37
  -6  -1   3    4.53    0.48
  -6  -1   3    4.28    0.44
   6  -1  -3    4.87    0.44
  -6   1   3    5.59    0.42
   6   1  -3    5.02    0.42
   6   1  -3    4.31    0.43
  -6   1   3    4.38    0.44
  -5  -1   3   57.37    2.78
  -5  -1   3   60.84    2.83
   5  -1  -3   59.02    2.79
   5   1  -3   57.17    2.81
  -5   1   3   60.37    2.79
   5   1  -3   60.03    2.76
  -5   1   3   59.67    2.74
  -4  -1   3   10.63    0.63
   4  -1  -3    9.21    0.56
   4   1  -3    8.83    0.59
  -4   1   3    9.66    0.57
   4   1  -3    8.68    0.55
  -4   1   3    9.44    0.52
   3  -1  -3   11.69    0.62
  -3  -1   3   11.54    0.67
   3   1  -3   11.65    0.66
   3   1  -3    9.84    0.60
  -3   1   3   11.79    0.63
   2  -1  -3  221.96   10.18
  -2  -1   3  219.71   10.22
  -2   1   3  222.76   10.18
   2   1  -3  221.09   10.21
  -2   1   3  249.78   10.27
  -1  -1   3  355.51   15.22
  -1  -1   3  324.91   15.19
   1  -1  -3  354.40   15.23
  -1   1   3  335.85   15.23
   1   1  -3  325.88   15.18
   0  -1  -3  158.79    7.56
   0  -1   3  177.16    7.59
   0  -1  -3  162.50    7.61
   0  -1   3  190.77    7.56
   0   1   3  161.93    7.56
   0   1  -3  159.80    7.54
   0   1  -3  172.36    7.57
   0   1   3  159.26    7.61
  -1  -1  -3    0.54    0.24
   1  -1   3    0.99    0.20
   1  -1   3    0.80    0.21
  -1  -1  -3    1.11    0.24
   1  -1   3    1.76    0.29
   1   1   3    0.86    0.27
   1   1   3    1.07    0.26
  -1   1  -3    1.18    0.22
  -1   1  -3    1.49    0.19
  -2  -1  -3  126.39    5.83
  -2  -1  -3  129.16    5.88
   2  -1   3  120.18    5.76
   2  -1   3  131.27    5.80
   2  -1   3  123.35    5.80
   2   1   3  126.90    5.88
   2   1   3  126.36    5.82
  -2   1  -3  121.52    5.75
  -2   1  -3  124.53    5.80
  -2   1  -3  144.53    5.81
  -3  -1  -3    2.51    0.42
  -3  -1  -3    2.25    0.46
   3  -1   3    3.65    0.35
   3  -1   3    3.11    0.38
   3  -1   3    3.03    0.36
   3   1   3    4.83    0.54
  -3   1  -3    4.22    0.35
   4  -1   3  217.36    9.84
   4  -1   3  215.01    9.89
  -4  -1  -3  213.53    9.97
  -4  -1  -3  209.31    9.91
  -4   1  -3  213.41    9.86
  -4   1  -3  235.10    9.83
  -4   1  -3  216.03    9.89
   4   1   3  221.69    9.91
  -5  -1  -3   14.58    1.00
   5  -1   3   15.00    0.92
  -5  -1  -3   13.49    0.98
   5  -1   3   14.43    0.84
   5   1   3   17.17    1.00
  -5   1  -3   14.82    0.91
   6  -1   3  144.03    6.70
  -6  -1  -3  141.73    6.83
   6  -1   3  146.01    6.79
  -6  -1  -3  145.68    6.91
  -6   1  -3  142.15    6.79
   6   1   3  148.17    6.81
  -6   1  -3  159.90    6.67
   7  -1   3   32.60    1.77
  -7  -1  -3   32.73    1.83
   7  -1   3   30.70    1.64
   7   1   3   33.91    1.81
  -7   1  -3   32.72    1.81
   7   1   3   34.52    1.55
   8  -1   3   24.42    1.34
  -8  -1  -3   25.49    1.59
   8  -1   3   27.98    1.53
   8   1   3   26.83    1.53
  -8   1  -3   26.79    1.55
   8   1   3   25.68    1.24
   9  -1   3   72.28    3.51
   9  -1   3   69.12    3.31
  -9  -1  -3   67.89    3.56
   9   1   3   70.78    3.52
  -9   1  -3   71.71    3.54
 -10  -1  -3    8.03    0.93
  10  -1   3    9.08    0.83
  10  -1   3    8.40    0.60
 -10   1  -3    9.74    0.95
  10   1   3    9.41    0.87
  11  -1   3   27.75    1.75
 -11  -1  -3   27.27    1.86
  11   1   3   29.03    1.79
 -11   1  -3   30.44    1.86
  12  -1   3    7.66    0.92
 -12  -1  -3    6.38    1.09
  12   1   3    7.36    0.97
 -12   1  -3    7.00    1.10
  13  -1   3    6.82    0.96
 -13  -1  -3    6.49    1.14
 -13  -1  -3    7.35    0.96
 -13   1  -3    7.78    1.19
  13   1   3    8.08    1.04
 -14  -1  -3    4.63    0.94
  14  -1   3    5.16    0.94
 -14  -1  -3    3.99    0.83
  14   1   3    5.16    0.92
 -14   1  -3    5.16    0.97
 -15  -1  -3    6.25    1.09
 -15  -1  -3    6.48    0.92
  15  -1   3    4.11    0.84
 -15   1  -3    7.31    1.20
  15   1   3    4.56    0.87
 -16  -1  -3    8.08    1.37
  16  -1   3    6.69    1.19
 -16  -1  -3    6.87    0.96
  16   1   3    7.40    1.24
 -16   1  -3    7.18    1.31
 -16   1  -3    5.41    0.92
 -17  -1  -3    2.92    1.02
 -17  -1  -3    0.34    0.77
  17  -1   3    2.37    0.79
 -17   1  -3    0.80    0.75
 -17   1  -3    1.97    0.96
  17   1   3    0.71    0.72
 -18  -1  -3    0.38    0.75
 -18  -1  -3    2.40    0.98
 -18  -1  -3   -0.01    1.19
  18  -1   3   -0.63    0.72
 -18   1  -3    1.68    0.99
  18   1   3    0.16    0.72
 -18   1  -3   -0.64    0.75
  19  -1   3    7.25    1.28
 -19  -1  -3    7.52    1.22
 -19  -1  -3    6.84    1.77
 -19   1  -3   11.46    1.73
  19   1   3    8.83    1.39
 -19   1  -3    6.75    1.20
 -20  -1  -3    2.09    0.96
 -20  -1  -3    4.19    1.78
 -20  -1  -3    5.37    1.41
  20  -1   3    4.50    1.09
 -20   1  -3    2.21    1.87
 -20   1  -3    2.31    0.99
 -20   1  -3    4.33    1.26
  20   1   3    3.55    1.02
 -21  -1  -3    2.00    1.09
  21  -1   3    3.77    1.17
 -21  -1  -3    2.84    1.97
  21   1   3    3.52    1.21
 -21   1  -3    7.07    1.56
 -21   1  -3    3.32    1.14
 -21   1  -3    0.78    1.84
 -21  -2   3    2.28    1.38
 -21  -2   3    1.24    1.01
 -21   2   3    0.42    1.26
 -21   2   3    2.55    1.22
  21   2  -3    2.11    1.07
 -20  -2   3    2.45    0.93
 -20  -2   3    3.42    1.28
  20   2  -3    1.08    0.93
 -20   2   3    1.55    1.18
 -20   2   3    2.72    1.09
 -19  -2   3    0.39    0.81
 -19   2   3    0.38    1.75
 -19   2   3   -0.78    0.86
 -18  -2   3   20.16    1.80
 -18  -2   3   22.66    2.15
 -18   2   3   20.59    1.81
 -18   2   3   19.86    1.93
  18   2  -3   20.04    1.72
 -17  -2   3   71.10    3.82
 -17  -2   3   72.61    4.03
 -17   2   3   71.07    3.82
 -17   2   3   70.39    3.86
  17   2  -3   68.99    3.76
 -16  -2   3    1.48    0.68
 -16  -2   3    1.08    0.78
 -16   2   3    0.70    0.70
  16   2  -3    1.55    0.65
 -16   2   3    0.76    0.32
 -16   2   3    0.90    0.72
 -15  -2   3    6.44    1.02
 -15  -2   3    5.10    0.84
 -15   2   3    6.03    0.89
 -15   2   3    4.72    0.70
 -15   2   3    6.54    1.10
  15   2  -3    5.52    0.95
 -14  -2   3    6.12    0.85
 -14  -2   3    5.03    0.89
  14   2  -3    5.38    0.86
 -14   2   3    5.19    0.72
 -14   2   3    5.44    0.79
 -14   2   3    5.81    0.99
 -13  -2   3   94.65    4.79
 -13  -2   3  100.78    4.75
 -13   2   3   93.42    4.56
 -13   2   3   95.38    4.69
 -13   2   3   94.41    4.68
  13   2  -3   94.91    4.65
 -12  -2   3    3.02    0.68
 -12  -2   3    3.46    0.62
 -12  -2   3    3.38    0.34
 -12   2   3    2.91    0.49
 -12   2   3    4.46    0.81
  12   2  -3    5.03    0.74
 -12   2   3    2.41    0.55
 -11  -2   3   57.90    2.88
 -11  -2   3   64.18    3.17
 -11  -2   3   62.24    3.21
 -11   2   3   60.55    3.10
 -11   2   3   61.87    3.11
 -11   2   3   62.13    3.09
  11   2  -3   64.73    3.11
 -10  -2   3   74.88    3.74
 -10  -2   3   80.34    3.99
 -10  -2   3   80.69    3.95
 -10   2   3   84.62    3.90
 -10   2   3   81.17    3.91
  10   2  -3   84.32    3.91
 -10   2   3   79.87    3.91
  -9  -2   3   81.54    4.00
  -9  -2   3   86.17    4.20
  -9  -2   3   83.80    4.16
   9   2  -3   88.05    4.19
  -9   2   3   84.24    4.11
  -9   2   3   88.75    4.16
   9   2  -3   88.64    4.13
  -9   2   3   90.68    4.11
  -8  -2   3  119.26    5.66
  -8  -2   3  125.89    5.80
  -8  -2   3  120.71    5.81
  -8   2   3  123.52    5.73
  -8   2   3  124.16    5.75
   8   2  -3  127.29    5.82
   8   2  -3  127.08    5.76
  -7  -2   3  293.12   13.62
  -7  -2   3  310.61   13.72
  -7  -2   3  292.81   13.72
  -7   2   3  302.31   13.64
   7   2  -3  311.64   13.73
   7   2  -3  310.70   13.68
  -7   2   3  299.30   13.66
  -6  -2   3   22.13    1.26
  -6  -2   3   22.78    1.19
   6   2  -3   22.60    1.23
  -6   2   3   22.10    1.20
   6   2  -3   23.59    1.26
  -6   2   3   24.07    1.20
  -5  -2   3   82.11    3.83
  -5  -2   3   82.83    3.87
   5   2  -3   80.34    3.86
  -5   2   3   78.93    3.80
  -5   2   3   81.81    3.81
  -5   2   3   92.48    3.89
   5   2  -3   79.35    3.84
  -4  -2   3    4.79    0.42
  -4  -2   3    3.95    0.39
   4  -2  -3    4.02    0.34
  -4   2   3    4.93    0.36
   4   2  -3    3.83    0.40
  -4   2   3    4.90    0.43
  -3  -2   3   20.31    1.13
   3  -2  -3   20.35    1.04
   3  -2  -3   25.20    1.16
  -3  -2   3   20.06    1.12
   3   2  -3   20.13    1.11
  -3   2   3   21.66    1.15
  -3   2   3   21.71    1.04
  -2  -2   3  120.19    5.65
  -2  -2   3  122.57    5.69
   2  -2  -3  132.35    5.70
   2  -2  -3  120.80    5.57
  -2   2   3  124.77    5.71
  -2   2   3  118.00    5.57
   2   2  -3  134.10    5.69
   2   2  -3  121.07    5.65
  -1  -2   3    1.33    0.22
  -1  -2   3    1.15    0.23
   1  -2  -3    1.67    0.14
   1  -2  -3    2.23    0.32
   1   2  -3    1.35    0.21
  -1   2   3    2.25    0.34
   1   2  -3    2.26    0.35
  -1   2   3    1.85    0.16
   0  -2  -3  444.39   20.32
   0  -2   3  470.29   20.26
   0  -2   3  452.84   20.30
   0   2   3  431.49   20.32
   0   2  -3  464.29   20.25
  -1  -2  -3   17.14    1.03
  -1  -2  -3   16.92    0.98
   1  -2   3   18.22    0.99
   1   2   3   16.74    1.03
   1   2   3   16.45    0.97
  -1   2  -3   20.07    1.00
   2  -2   3  402.47   18.06
  -2  -2  -3  400.74   18.13
  -2  -2  -3  395.49   18.07
   2   2   3  397.66   18.13
   2   2   3  400.10   18.06
  -2   2  -3  413.01   18.04
  -3  -2  -3  180.81    8.15
   3  -2   3  177.44    8.04
  -3  -2  -3  175.54    8.09
   3  -2   3  164.74    8.02
   3   2   3  186.78    8.17
  -3   2  -3  172.12    8.03
   3   2   3  178.39    8.07
  -3   2  -3  169.07    7.90
  -3   2  -3  182.12    8.02
  -4  -2  -3    4.04    0.58
   4  -2   3    3.88    0.43
  -4  -2  -3    2.99    0.51
   4  -2   3    3.92    0.45
  -4   2  -3    4.61    0.43
  -4   2  -3    4.04    0.33
   4   2   3    3.81    0.51
  -4   2  -3    4.13    0.48
   5  -2   3    4.49    0.47
  -5  -2  -3    3.64    0.55
   5  -2   3    4.47    0.45
  -5  -2  -3    3.67    0.56
  -5   2  -3    4.96    0.45
  -5   2  -3    5.01    0.42
  -5   2  -3    4.99    0.50
   5   2   3    4.37    0.55
   6  -2   3   94.77    4.59
   6  -2   3   96.58    4.65
  -6  -2  -3   96.63    4.71
  -6  -2  -3   94.64    4.78
  -6   2  -3  100.44    4.56
   6   2   3   99.80    4.68
  -6   2  -3  103.72    4.66
   7  -2   3    1.52    0.35
  -7  -2  -3    1.26    0.45
  -7  -2  -3    0.94    0.43
   7  -2   3    1.15    0.27
   7   2   3    1.35    0.38
  -7   2  -3    1.16    0.26
  -7   2  -3    0.99    0.35
   8  -2   3   50.39    2.72
  -8  -2  -3   51.74    2.80
   8  -2   3   50.53    2.62
   8   2   3   55.07    2.50
   8   2   3   55.33    2.77
  -8   2  -3   53.96    2.74
  -8   2  -3   56.98    2.59
   9  -2   3    4.33    0.61
  -9  -2  -3    4.14    0.70
   9  -2   3    4.80    0.52
   9   2   3    4.41    0.76
   9   2   3    5.05    0.31
  -9   2  -3    5.82    0.76
   9   2   3    4.23    0.32
  -9   2  -3    6.30    0.52
 -10  -2  -3   66.77    3.67
  10  -2   3   68.02    3.42
  10  -2   3   70.02    3.59
  10   2   3   72.84    3.62
 -10   2  -3   73.52    3.64
 -10   2  -3   76.29    3.37
  11  -2   3   89.39    4.55
 -11  -2  -3   90.18    4.50
 -11  -2  -3   88.08    4.65
  11  -2   3   89.57    4.32
 -11   2  -3   91.25    4.59
  11   2   3   91.36    4.58
 -11   2  -3  102.63    4.29
 -12  -2  -3   99.43    5.15
 -12  -2  -3  100.67    5.00
  12  -2   3  102.11    5.05
  12   2   3  105.69    5.06
 -12   2  -3  101.94    5.08
 -13  -2  -3   22.74    1.82
 -13  -2  -3   20.88    1.57
  13  -2   3   22.67    1.62
 -13   2  -3   23.07    1.69
  13   2   3   22.78    1.61
 -14  -2  -3    9.74    1.39
 -14  -2  -3    8.39    1.15
  14  -2   3    9.71    1.08
 -14   2  -3   11.25    1.37
  14   2   3   10.14    1.15
 -15  -2  -3  103.25    5.24
 -15  -2  -3  105.34    5.44
  15  -2   3  102.33    5.27
 -15   2  -3  105.32    5.36
  15   2   3  104.31    5.27
  16  -2   3    2.73    0.77
 -16  -2  -3    3.36    0.97
 -16  -2  -3    2.33    0.77
 -16   2  -3    2.42    0.93
  16   2   3    1.84    0.77
 -17  -2  -3   39.60    2.78
  17  -2   3   41.02    2.61
 -17  -2  -3   40.23    2.57
  17   2   3   41.41    2.61
 -17   2  -3   38.89    2.74
 -17   2  -3   43.13    2.62
 -18  -2  -3    4.59    0.97
 -18  -2  -3    4.28    1.41
  18  -2   3    4.76    0.97
 -18   2  -3    4.57    1.16
  18   2   3    2.90    0.92
 -18   2  -3    4.39    0.98
  19  -2   3   10.26    1.46
 -19  -2  -3   10.29    1.33
 -19  -2  -3    8.71    1.83
  19   2   3    7.27    1.33
 -19   2  -3   11.34    1.81
 -19   2  -3    8.23    1.28
  20  -2   3   13.57    1.68
 -20  -2  -3   11.33    2.12
 -20  -2  -3    9.02    1.30
 -20   2  -3   10.89    1.58
 -20   2  -3   12.25    2.02
  20   2   3   11.39    1.62
 -20   2  -3   10.43    1.95
 -21  -2  -3   28.39    3.65
 -21  -2  -3   37.65    3.16
 -21  -2  -3   29.07    2.45
  21  -2   3   33.02    2.58
  21   2   3   26.21    2.46
 -21   2  -3   22.08    2.46
 -21   2  -3   27.75    3.34
 -21   2  -3   31.15    2.83
 -21  -3   3    8.56    1.74
 -21  -3   3    6.99    1.28
 -21   3   3    8.69    1.63
 -21   3   3    7.88    1.48
  21   3  -3    7.94    1.38
 -20  -3   3    0.80    1.24
 -20  -3   3   -0.51    0.92
 -20   3   3    0.04    1.08
  20   3  -3    0.54    0.93
 -20   3   3    0.48    1.13
 -19  -3   3   16.80    2.16
 -19  -3   3   13.24    1.65
  19   3  -3   16.78    1.73
 -19   3   3   16.34    1.86
 -19   3   3   15.59    2.05
 -18  -3   3   17.08    1.67
 -18  -3   3   18.94    2.06
 -18   3   3   15.44    1.67
 -18   3   3   15.68    1.78
 -18   3   3   15.40    1.00
  18   3  -3   15.39    1.62
 -17  -3   3   10.06    1.63
 -17  -3   3    6.82    1.01
 -17   3   3    6.97    1.03
 -17   3   3    8.53    0.87
  17   3  -3    7.13    1.23
 -17   3   3    6.93    1.13
 -16  -3   3   12.43    1.59
 -16  -3   3   11.76    1.36
  16   3  -3   12.68    1.30
 -16   3   3   11.28    1.35
 -16   3   3   12.43    1.40
 -16   3   3   11.99    1.06
 -15  -3   3   24.22    1.87
 -15  -3   3   21.89    1.69
 -15   3   3   23.48    1.54
 -15   3   3   24.37    1.74
  15   3  -3   23.70    1.66
 -15   3   3   23.78    1.71
 -14  -3   3    1.17    0.71
 -14  -3   3    0.03    0.55
  14   3  -3    1.14    0.59
 -14   3   3    0.69    0.60
 -14   3   3    1.20    0.46
 -14   3   3    0.44    0.50
 -13  -3   3   38.60    2.40
 -13  -3   3   41.03    2.32
 -13   3   3   41.44    2.29
 -13   3   3   39.88    2.26
  13   3  -3   40.80    2.28
 -13   3   3   38.98    2.23
 -12  -3   3    0.06    0.51
 -12  -3   3    0.22    0.42
 -12  -3   3    0.12    0.20
 -12   3   3   -0.30    0.39
 -12   3   3    0.86    0.50
 -12   3   3   -0.56    0.37
  12   3  -3    0.56    0.49
 -11  -3   3    3.58    0.42
 -11  -3   3    2.66    0.61
 -11  -3   3    4.51    0.65
 -11   3   3    3.94    0.58
 -11   3   3    3.56    0.57
 -11   3   3    3.81    0.58
  11   3  -3    4.44    0.74
 -10  -3   3    0.08    0.19
 -10  -3   3    0.24    0.43
 -10  -3   3    0.67    0.38
 -10   3   3    0.23    0.30
  10   3  -3    0.42    0.34
 -10   3   3    0.32    0.36
  10   3  -3    0.34    0.38
 -10   3   3   -0.03    0.34
  -9  -3   3   13.15    0.87
  -9  -3   3   13.64    1.08
  -9  -3   3   13.93    1.03
   9   3  -3   15.39    1.04
  -9   3   3   15.12    0.97
  -9   3   3   15.16    0.96
   9   3  -3   14.83    1.04
  -9   3   3   14.65    1.07
  -8  -3   3   41.80    2.17
  -8  -3   3   38.87    2.06
   8   3  -3   41.82    2.16
  -8   3   3   42.25    2.23
  -8   3   3   40.20    2.09
  -8   3   3   42.68    2.11
   8   3  -3   43.68    2.19
  -7  -3   3   30.40    1.67
  -7  -3   3   29.30    1.61
  -7   3   3   30.74    1.61
  -7   3   3   32.03    1.77
   7   3  -3   30.29    1.68
   7   3  -3   31.84    1.69
  -7   3   3   30.43    1.62
  -7   3   3   35.64    1.69
  -6  -3   3   24.21    1.37
  -6  -3   3   21.85    1.32
  -6   3   3   24.07    1.32
  -6   3   3   24.30    1.28
   6   3  -3   23.63    1.36
   6   3  -3   24.01    1.37
   6   3  -3   29.36    1.36
  -6   3   3   28.93    1.39
  -5  -3   3    1.27    0.28
  -5  -3   3    0.43    0.19
   5   3  -3    0.48    0.23
   5   3  -3   -0.02    0.21
  -5   3   3    0.16    0.22
   5   3  -3    0.21    0.20
   4  -3  -3   63.51    2.67
  -4  -3   3   53.00    2.64
  -4  -3   3   50.28    2.65
   4   3  -3   55.82    2.65
  -4   3   3   55.89    2.67
  -4   3   3   53.45    2.54
   4   3  -3   52.50    2.63
   3  -3  -3  471.28   19.27
  -3  -3   3  406.07   19.27
  -3  -3   3  421.83   19.22
  -3   3   3  419.41   19.12
   3   3  -3  441.73   19.27
   3   3  -3  420.50   19.22
  -3   3   3  420.52   19.27
  -2  -3   3   20.49    1.06
  -2  -3   3   18.49    1.11
   2  -3  -3   19.37    1.09
   2   3  -3   20.75    1.05
  -2   3   3   19.89    0.92
   2   3  -3   19.74    1.12
  -2   3   3   18.46    1.12
  -1  -3   3    3.11    0.36
  -1  -3   3    2.52    0.40
   1  -3  -3    2.88    0.38
   1   3  -3    2.81    0.43
  -1   3   3    2.60    0.40
   1   3  -3    3.13    0.33
   0  -3   3    1.10    0.29
   0  -3   3    0.81    0.22
   0  -3  -3    0.88    0.31
   0   3   3    0.99    0.33
   0   3  -3    0.66    0.26
   0   3  -3    0.75    0.19
  -1  -3  -3  397.64   17.72
   1  -3   3  392.29   17.68
   1   3   3  380.74   17.71
  -1   3  -3  407.99   17.60
   1   3   3  371.74   17.65
  -1   3  -3  402.57   17.67
   2  -3   3   57.62    2.85
  -2  -3  -3   56.68    2.92
   2   3   3   57.51    2.85
  -2   3  -3   60.51    2.85
   2   3   3   57.26    2.92
  -3  -3  -3    7.39    0.71
  -3  -3  -3    7.57    0.73
   3  -3   3    7.88    0.64
   3   3   3    9.16    0.79
  -3   3  -3    7.66    0.61
   3   3   3    7.65    0.69
  -3   3  -3    9.14    0.65
   4  -3   3    9.36    0.71
  -4  -3  -3    9.24    0.78
  -4  -3  -3    8.57    0.81
   4   3   3    9.81    0.76
  -4   3  -3    9.89    0.71
  -4   3  -3    9.83    0.71
  -5  -3  -3   49.24    2.63
   5  -3   3   45.90    2.45
  -5  -3  -3   47.71    2.54
  -5   3  -3   49.37    2.44
   5   3   3   52.04    2.53
  -5   3  -3   47.69    2.26
  -5   3  -3   49.73    2.46
   6  -3   3    0.38    0.23
  -6  -3  -3    0.15    0.36
  -6  -3  -3    0.31    0.41
  -6   3  -3    0.66    0.34
  -6   3  -3    0.67    0.26
   6   3   3    0.36    0.35
   6   3   3    0.52    0.24
   7  -3   3    0.17    0.24
  -7  -3  -3    0.06    0.41
  -7  -3  -3   -0.02    0.37
   7  -3   3    0.48    0.28
  -7   3  -3   -0.21    0.21
   7   3   3    0.15    0.20
   7   3   3   -0.03    0.35
  -7   3  -3   -0.07    0.32
  -8  -3  -3    0.09    0.42
   8  -3   3    0.11    0.24
  -8  -3  -3   -0.35    0.38
  -8  -3  -3   -0.27    0.29
  -8   3  -3    0.27    0.34
  -8   3  -3    0.32    0.25
   8   3   3    0.24    0.19
   8   3   3   -0.01    0.37
   9  -3   3   14.92    1.16
  -9  -3  -3   16.92    1.37
  -9  -3  -3   17.66    1.14
   9  -3   3   17.54    1.11
  -9  -3  -3   15.12    1.26
   9   3   3   18.16    0.93
   9   3   3   15.56    1.21
  -9   3  -3   17.61    1.06
  -9   3  -3   16.40    1.18
  10  -3   3  125.03    6.19
 -10  -3  -3  128.73    6.13
  10  -3   3  126.69    6.08
 -10  -3  -3  126.12    6.31
  10   3   3  128.01    5.83
 -10   3  -3  135.44    6.21
 -10   3  -3  132.35    6.01
  10   3   3  132.14    6.23
 -11  -3  -3   10.34    1.01
  11  -3   3    9.22    1.02
  11  -3   3   10.97    0.89
 -11  -3  -3   10.34    1.24
 -11   3  -3   12.79    1.11
  11   3   3   11.96    1.12
 -11   3  -3   11.70    0.84
  12  -3   3   23.56    1.44
 -12  -3  -3   23.37    1.62
  12  -3   3   22.90    1.64
 -12  -3  -3   22.78    1.83
 -12   3  -3   25.75    1.40
 -12   3  -3   25.65    1.76
  12   3   3   24.62    1.75
  13  -3   3   53.55    3.10
 -13  -3  -3   53.70    3.27
 -13  -3  -3   54.25    3.06
 -13   3  -3   62.54    2.83
  13   3   3   59.55    3.16
 -13   3  -3   58.26    3.17
 -14  -3  -3   11.71    1.56
  14  -3   3   10.75    1.23
 -14  -3  -3   10.49    1.30
 -14   3  -3   10.73    1.41
  14   3   3   11.47    1.33
 -15  -3  -3    4.46    0.89
  15  -3   3    3.73    0.80
 -15  -3  -3    6.08    1.17
  15   3   3    4.03    0.92
 -15   3  -3    3.10    0.93
 -16  -3  -3   -0.37    1.20
 -16  -3  -3    1.83    0.70
  16  -3   3    0.47    0.62
 -16  -3  -3    1.95    0.93
 -16   3  -3    0.10    0.74
  16   3   3    0.01    0.64
  17  -3   3    5.54    1.05
 -17  -3  -3    7.52    1.35
 -17  -3  -3    4.25    1.30
 -17  -3  -3    4.90    0.89
 -17   3  -3    6.76    1.09
 -17   3  -3    4.58    1.11
  17   3   3    3.10    0.92
 -18  -3  -3    5.46    1.02
 -18  -3  -3    5.17    1.54
  18   3   3    4.89    1.06
 -18   3  -3    5.42    1.17
 -18   3  -3    3.69    1.18
 -19  -3  -3   -1.04    1.40
 -19  -3  -3    3.18    1.31
 -19  -3  -3   -0.85    0.85
 -19   3  -3    0.16    1.10
  19   3   3   -1.19    0.83
 -19   3  -3   -0.04    1.19
 -19   3  -3    1.10    1.03
 -20  -3  -3    6.03    1.95
 -20  -3  -3    5.33    1.12
  20   3   3    8.00    1.37
 -20   3  -3    9.83    1.48
 -20   3  -3    7.68    1.54
 -20   3  -3    7.69    1.80
 -21  -3  -3    8.50    2.33
 -21  -3  -3    9.99    1.34
 -21   3  -3    6.20    1.95
 -21   3  -3    8.38    1.67
  21   3   3    8.02    1.55
 -21   3  -3    6.87    1.42
 -21  -4   3    0.78    1.00
  21   4  -3    0.45    1.15
 -21   4   3    1.84    1.21
 -21   4   3    2.16    1.40
 -21   4   3    1.52    1.31
 -20  -4   3    1.06    1.03
 -20   4   3   -0.54    1.04
  20   4  -3   -0.04    0.96
 -20   4   3    0.76    1.16
 -19  -4   3    0.39    0.88
 -19   4   3   -0.23    0.42
  19   4  -3    0.60    0.90
 -19   4   3    0.99    1.05
 -19   4   3   -0.43    0.97
 -18  -4   3   11.96    1.53
 -18   4   3   10.05    1.31
  18   4  -3    8.44    1.44
 -18   4   3    7.88    1.08
 -18   4   3    8.72    1.55
 -17  -4   3   12.11    1.42
 -17   4   3   13.11    1.48
  17   4  -3   11.50    1.44
 -17   4   3   11.71    1.49
 -17   4   3   11.40    1.20
 -16  -4   3    9.79    1.17
  16   4  -3    6.80    1.20
 -16   4   3    6.69    1.04
 -16   4   3    7.91    1.13
 -16   4   3    8.49    1.13
 -15  -4   3    0.22    0.60
 -15   4   3   -0.95    0.57
 -15   4   3    0.20    0.53
 -15   4   3   -0.13    0.63
  15   4  -3   -0.06    0.60
 -14   4   3    0.63    0.52
  14   4  -3    0.74    0.62
 -14   4   3    0.15    0.52
 -14   4   3    0.27    0.58
 -13  -4   3    1.87    0.58
 -13  -4   3    1.12    0.26
 -13   4   3    1.65    0.58
 -13   4   3    1.14    0.51
  13   4  -3    1.03    0.59
 -13   4   3    1.21    0.53
 -12  -4   3  125.85    5.97
 -12  -4   3  127.99    6.21
 -12   4   3  127.15    6.23
 -12   4   3  133.34    6.13
 -12   4   3  131.25    6.15
  12   4  -3  130.46    6.20
 -11  -4   3    1.42    0.51
 -11  -4   3    1.30    0.31
 -11   4   3    1.66    0.48
 -11   4   3    1.48    0.49
 -11   4   3    1.72    0.49
 -11   4   3    1.33    0.43
  11   4  -3    1.42    0.52
  11   4  -3    1.30    0.46
 -10  -4   3  185.02    8.47
 -10  -4   3  170.84    8.32
 -10   4   3  182.84    8.40
 -10   4   3  188.74    8.42
  10   4  -3  180.42    8.47
  10   4  -3  186.54    8.47
 -10   4   3  181.22    8.37
 -10   4   3  177.54    8.53
  -9  -4   3   13.50    0.93
  -9  -4   3   15.30    1.06
  -9   4   3   14.38    1.00
  -9   4   3   14.41    0.97
  -9   4   3   14.23    1.00
  -9   4   3   14.44    1.16
   9   4  -3   14.14    1.07
   9   4  -3   16.00    1.06
  -8  -4   3    6.33    0.61
  -8  -4   3    5.63    0.67
   8   4  -3    6.12    0.70
  -8   4   3    7.15    0.60
  -8   4   3    6.71    0.79
  -8   4   3    6.96    0.64
   8   4  -3    6.41    0.66
  -8   4   3    6.89    0.64
  -7  -4   3   79.24    3.95
  -7  -4   3   83.72    3.98
  -7   4   3   79.55    3.94
  -7   4   3   88.70    3.97
  -7   4   3   80.36    4.09
   7   4  -3   81.31    3.96
  -7   4   3   80.21    3.87
   7   4  -3   89.97    3.93
   7   4  -3   81.22    4.01
  -6  -4   3    0.45    0.24
  -6  -4   3    0.81    0.31
  -6   4   3   -0.05    0.29
   6   4  -3    0.10    0.29
   6   4  -3   -0.06    0.22
   6   4  -3    0.39    0.26
  -6   4   3    0.17    0.26
  -6   4   3    0.34    0.19
  -5  -4   3   21.69    1.24
  -5  -4   3   20.27    1.27
  -5   4   3   22.76    1.40
  -5   4   3   23.82    1.28
   5   4  -3   22.25    1.23
   5   4  -3   22.75    1.27
  -5   4   3   21.99    1.12
  -4  -4   3   14.51    1.01
   4  -4  -3   18.45    0.99
  -4  -4   3   16.53    0.98
  -4   4   3   16.63    1.14
   4   4  -3   16.80    1.03
   4   4  -3   16.50    0.96
  -4   4   3   16.81    1.02
  -4   4   3   16.41    0.84
  -3  -4   3   34.72    1.74
  -3  -4   3   32.25    1.82
   3  -4  -3   36.59    1.78
   3   4  -3   33.56    1.72
   3   4  -3   35.87    1.83
  -3   4   3   34.09    1.92
  -3   4   3   32.03    1.79
  -3   4   3   34.96    1.59
  -2  -4   3   20.45    1.10
   2  -4  -3   20.46    1.16
  -2  -4   3   20.21    1.20
  -2   4   3   21.09    1.30
  -2   4   3   18.67    1.18
   2   4  -3   20.05    1.08
   2   4  -3   19.52    1.19
   1  -4  -3   57.57    2.94
  -1  -4   3   55.73    2.97
   1   4  -3   62.84    2.98
  -1   4   3   65.56    3.06
  -1   4   3   58.91    2.97
   0  -4  -3    1.12    0.35
   0  -4   3    0.18    0.22
   0  -4   3    0.57    0.27
   0   4  -3    0.06    0.19
   0   4   3    0.65    0.34
   0   4  -3    0.45    0.27
   0   4   3    0.74    0.32
  -1  -4  -3   69.65    3.53
  -1  -4  -3   73.00    3.26
   1  -4   3   70.26    3.52
  -1   4  -3   70.12    3.50
   1   4   3   77.63    3.55
   1   4   3   68.53    3.53
  -1   4  -3   72.75    3.37
   2  -4   3   24.37    1.45
  -2  -4  -3   23.05    1.49
  -2  -4  -3   26.32    1.22
   2   4   3   27.00    1.47
   2   4   3   23.39    1.42
  -2   4  -3   25.95    1.44
   2   4   3   24.22    1.51
  -3  -4  -3    9.23    0.85
  -3  -4  -3   10.38    0.61
   3  -4   3    9.39    0.79
  -3   4  -3   10.00    0.78
   3   4   3    9.93    0.78
   3   4   3    9.25    0.78
   3   4   3   10.27    0.95
  -4  -4  -3    4.40    0.67
   4  -4   3    2.57    0.42
  -4  -4  -3    3.17    0.39
  -4   4  -3    3.56    0.50
   4   4   3    2.30    0.39
   4   4   3    2.91    0.51
  -4   4  -3    2.81    0.46
  -5  -4  -3    0.70    0.40
  -5  -4  -3    1.10    0.45
  -5  -4  -3    0.77    0.27
   5  -4   3    0.91    0.29
   5   4   3    1.06    0.38
   5   4   3    0.75    0.27
  -5   4  -3    1.13    0.34
  -5   4  -3    0.95    0.32
   6  -4   3   22.75    1.46
  -6  -4  -3   23.70    1.54
  -6  -4  -3   24.37    1.66
  -6  -4  -3   24.07    1.35
  -6   4  -3   23.59    1.44
  -6   4  -3   23.99    1.17
  -6   4  -3   26.43    1.46
   6   4   3   26.26    1.41
   6   4   3   23.85    1.49
  -7  -4  -3   10.85    1.00
  -7  -4  -3   10.71    0.83
   7  -4   3   11.27    0.91
  -7  -4  -3    9.98    1.09
  -7   4  -3   10.54    0.87
   7   4   3   11.49    0.95
   7   4   3   11.48    0.82
  -7   4  -3   11.77    0.89
  -8  -4  -3    5.00    0.77
   8  -4   3    5.21    0.67
  -8  -4  -3    4.88    0.59
  -8  -4  -3    5.26    0.87
  -8   4  -3    5.15    0.65
  -8   4  -3    5.34    0.66
   8   4   3    4.58    0.71
   8   4   3    4.83    0.56
  -9  -4  -3   23.76    1.72
  -9  -4  -3   25.69    1.84
  -9  -4  -3   25.58    1.54
   9  -4   3   26.31    1.59
  -9   4  -3   27.85    1.64
  -9   4  -3   25.86    1.53
   9   4   3   25.72    1.40
   9   4   3   25.58    1.68
 -10  -4  -3   52.72    3.21
  10  -4   3   56.67    2.95
 -10  -4  -3   55.16    3.16
 -10  -4  -3   58.71    2.94
  10   4   3   57.31    3.07
  10   4   3   56.08    2.71
 -10   4  -3   57.93    2.89
 -10   4  -3   57.71    3.01
 -11  -4  -3   25.05    1.91
  11  -4   3   27.10    1.69
 -11  -4  -3   28.95    1.72
 -11  -4  -3   28.34    2.07
 -11   4  -3   27.27    1.61
  11   4   3   25.90    1.34
 -11   4  -3   29.51    1.81
  11   4   3   28.05    1.87
 -12  -4  -3   25.19    2.07
 -12  -4  -3   25.27    2.01
 -12  -4  -3   24.16    1.68
  12  -4   3   25.73    1.65
  12   4   3   28.51    1.89
 -12   4  -3   28.44    1.85
 -12   4  -3   25.88    1.56
 -13  -4  -3   55.35    3.55
 -13  -4  -3   57.88    3.44
 -13  -4  -3   55.72    3.11
 -13   4  -3   60.57    3.26
 -13   4  -3   58.81    2.94
  13   4   3   58.90    3.27
 -14  -4  -3    1.00    0.92
 -14  -4  -3    2.53    1.03
  14   4   3    1.37    0.73
 -14   4  -3    1.38    0.74
 -14   4  -3    2.10    0.47
 -15  -4  -3    8.74    1.20
 -15  -4  -3    8.95    1.63
 -15   4  -3    6.78    1.87
  15   4   3    7.51    1.66
 -15   4  -3   10.81    1.00
 -16  -4  -3   40.14    2.77
 -16  -4  -3   32.05    2.88
 -16  -4  -3   36.23    2.30
  16   4   3   33.68    2.33
 -16   4  -3   33.04    2.38
 -17  -4  -3    8.97    1.72
 -17  -4  -3   13.61    1.49
  17   4   3   11.26    1.49
 -17   4  -3   10.29    1.67
 -18  -4  -3   13.19    2.03
 -18  -4  -3   18.70    2.24
 -18  -4  -3   13.42    1.60
 -18   4  -3   10.73    1.79
  18   4   3   12.31    1.63
 -18   4  -3   14.78    1.75
 -19  -4  -3    0.98    1.55
 -19  -4  -3    2.96    1.38
 -19  -4  -3   -0.37    0.84
 -19   4  -3    1.29    1.01
 -19   4  -3    1.23    1.24
  19   4   3   -0.74    0.87
 -20  -4  -3   23.88    2.79
 -20  -4  -3   21.49    2.86
 -20  -4  -3   21.36    2.01
 -20   4  -3   19.50    2.22
  20   4   3   17.12    2.01
 -20   4  -3   19.34    2.39
 -20   4  -3   15.85    2.52
 -21  -4  -3    6.22    2.37
 -21  -4  -3    5.51    1.84
 -21  -4  -3    5.37    1.20
  21   4   3    4.47    1.38
 -21   4  -3    5.43    1.66
 -21   4  -3    4.57    1.36
 -21   4  -3    4.17    1.83
 -21  -5   3    0.99    1.01
 -21   5   3    1.63    1.36
 -21   5   3    4.53    1.43
 -21   5   3    3.27    1.49
  21   5  -3    2.86    1.29
 -20  -5   3   30.48    2.50
  20   5  -3   34.18    2.61
 -20   5   3   30.36    2.62
 -20   5   3   32.64    2.77
 -20   5   3   34.74    2.69
 -20   5   3   33.48    1.97
 -19  -5   3    9.56    1.28
  19   5  -3    8.73    1.34
 -19   5   3   11.28    1.35
 -19   5   3    8.58    1.65
 -19   5   3   11.46    1.87
 -19   5   3   10.01    1.36
 -18  -5   3   13.17    1.56
 -18   5   3    9.15    1.56
 -18   5   3   11.51    1.75
  18   5  -3    9.73    1.55
 -18   5   3    9.86    1.40
 -18   5   3   11.01    1.33
 -17  -5   3    0.39    0.70
 -17   5   3    0.59    0.77
 -17   5   3    0.24    0.67
 -17   5   3    0.53    0.83
  17   5  -3   -0.63    0.79
 -17   5   3    0.30    0.76
 -16  -5   3   12.22    1.32
  16   5  -3   10.31    1.39
 -16   5   3   11.21    1.41
 -16   5   3   11.81    1.30
 -16   5   3   10.13    1.40
 -15  -5   3    0.18    0.57
 -15   5   3   -0.74    0.56
 -15   5   3   -0.12    0.66
  15   5  -3   -0.86    0.63
 -15   5   3   -0.27    0.58
 -15   5   3   -0.10    0.59
 -14  -5   3   25.42    1.82
 -14   5   3   26.96    1.85
 -14   5   3   29.47    1.97
 -14   5   3   28.67    1.80
  14   5  -3   26.65    1.87
 -14   5   3   28.38    1.79
 -13  -5   3    0.62    0.51
 -13  -5   3    0.79    0.32
 -13   5   3    1.27    0.57
 -13   5   3    1.84    0.58
 -13   5   3    1.07    0.59
  13   5  -3    1.72    0.65
 -13   5   3    1.44    0.55
 -12  -5   3    5.07    0.75
 -12  -5   3    5.67    0.67
  12   5  -3    5.89    0.96
 -12   5   3    4.68    0.80
 -12   5   3    5.08    0.86
 -12   5   3    5.68    0.80
 -12   5   3    6.11    0.83
 -11  -5   3    6.74    0.71
 -11  -5   3    7.22    0.90
 -11   5   3    7.31    0.86
  11   5  -3    6.96    0.83
 -11   5   3    6.32    0.80
 -11   5   3    7.82    0.80
 -11   5   3    6.64    1.01
  11   5  -3    5.28    0.90
 -10  -5   3   29.40    1.70
 -10  -5   3   25.84    1.57
  10   5  -3   27.15    1.73
  10   5  -3   28.01    1.67
 -10   5   3   28.10    1.65
 -10   5   3   27.80    1.62
 -10   5   3   27.71    1.83
 -10   5   3   27.38    1.58
  -9  -5   3   14.60    1.11
  -9  -5   3   15.09    1.07
  -9   5   3   15.64    1.10
  -9   5   3   14.61    1.09
   9   5  -3   15.78    1.19
  -9   5   3   15.43    1.03
   9   5  -3   15.56    1.09
  -9   5   3   15.37    1.30
   9   5  -3   18.37    1.10
  -8  -5   3   17.30    1.12
  -8  -5   3   15.87    1.11
   8   5  -3   18.57    1.11
  -8   5   3   16.70    1.10
   8   5  -3   15.95    1.18
  -8   5   3   15.41    1.10
  -8   5   3   17.07    1.01
  -8   5   3   16.27    1.29
   8   5  -3   15.57    1.09
  -7  -5   3   19.80    1.24
  -7  -5   3   18.35    1.23
   7   5  -3   19.29    1.20
  -7   5   3   21.92    1.24
   7   5  -3   20.74    1.22
  -7   5   3   19.23    1.09
   7   5  -3   18.49    1.29
  -7   5   3   20.43    1.42
  -6  -5   3  150.71    7.53
  -6  -5   3  164.80    7.49
  -6   5   3  163.29    7.50
  -6   5   3  161.91    7.35
   6   5  -3  165.33    7.48
   6   5  -3  171.91    7.52
  -6   5   3  160.94    7.67
   6   5  -3  154.97    7.56
  -5  -5   3   64.34    3.35
  -5  -5   3   65.45    3.26
  -5   5   3   68.15    3.12
   5   5  -3   72.91    3.35
  -5   5   3   66.60    3.31
  -5   5   3   67.72    3.47
   5   5  -3   66.22    3.25
  -4  -5   3   44.61    2.48
   4  -5  -3   51.46    2.41
  -4  -5   3   49.34    2.39
   4   5  -3   50.42    2.49
  -4   5   3   47.52    2.22
  -4   5   3   45.21    2.44
  -4   5   3   48.50    2.59
   4   5  -3   46.77    2.36
  -3  -5   3   19.10    1.07
   3  -5  -3   18.22    1.11
  -3  -5   3   16.83    1.18
  -3   5   3   18.15    1.16
   3   5  -3   19.24    1.21
  -3   5   3   19.49    1.30
   3   5  -3   18.05    1.04
  -3   5   3   18.43    0.88
  -2  -5   3  300.60   14.19
   2  -5  -3  307.49   14.12
  -2  -5   3  308.55   14.03
  -2   5   3  328.13   14.28
   2   5  -3  310.18   14.02
   2   5  -3  321.76   14.19
  -2   5   3  300.79   14.14
   1  -5  -3   25.83    1.52
  -1  -5   3   26.18    1.58
  -1  -5   3   27.02    1.41
   1   5  -3   27.23    1.57
  -1   5   3   28.77    1.66
   1   5  -3   26.66    1.39
  -1   5   3   24.92    1.54
   0  -5   3   87.89    3.96
   0  -5  -3   82.63    3.78
   0  -5   3   81.14    4.13
   0  -5  -3   82.36    4.11
   0   5  -3   85.13    4.12
   0   5  -3   82.78    3.93
   0   5   3   81.73    4.12
   0   5   3   89.98    4.18
   1  -5   3   15.02    1.07
  -1  -5  -3   13.91    1.06
  -1  -5  -3   15.50    0.74
   1   5   3   15.40    1.12
   1   5   3   14.81    1.07
  -1   5  -3   14.63    1.07
  -1   5  -3   13.43    0.86
  -2  -5  -3    1.61    0.21
  -2  -5  -3    1.59    0.47
   2  -5   3    1.46    0.24
   2  -5   3    1.25    0.36
   2   5   3    1.23    0.36
   2   5   3    1.35    0.49
  -2   5  -3    0.70    0.33
  -2   5  -3    0.72    0.25
  -3  -5  -3  182.27    8.52
   3  -5   3  178.79    8.44
   3  -5   3  172.15    8.08
  -3  -5  -3  180.25    8.16
   3   5   3  186.67    8.53
  -3   5  -3  180.61    8.42
   3   5   3  176.67    8.41
   3   5   3  187.17    8.42
  -4  -5  -3    5.64    0.76
   4  -5   3    6.03    0.70
  -4  -5  -3    6.25    0.50
  -4   5  -3    5.31    0.66
   4   5   3    4.25    0.64
   4   5   3    4.60    0.66
  -5  -5  -3   30.11    1.56
   5  -5   3   28.23    1.75
  -5  -5  -3   29.00    1.90
   5   5   3   29.08    1.76
  -5   5  -3   30.35    1.71
   5   5   3   30.72    1.73
  -5   5  -3   30.51    1.77
  -6  -5  -3   12.25    1.16
  -6  -5  -3   12.72    0.87
   6  -5   3   12.49    1.05
  -6   5  -3   13.32    1.04
  -6   5  -3   14.13    1.02
   6   5   3   13.12    0.98
   6   5   3   12.86    1.07
  -7  -5  -3    3.28    0.46
   7  -5   3    3.32    0.56
  -7  -5  -3    3.36    0.74
  -7   5  -3    3.67    0.62
   7   5   3    3.07    0.59
  -7   5  -3    3.42    0.55
   7   5   3    4.13    0.63
  -8  -5  -3   70.39    3.90
   8  -5   3   74.70    3.83
  -8  -5  -3   73.15    3.66
  -8  -5  -3   72.68    4.03
  -8   5  -3   75.25    3.78
   8   5   3   75.10    3.84
  -8   5  -3   77.59    3.79
  -8   5  -3   80.01    3.44
   8   5   3   76.69    3.68
  -9  -5  -3   12.42    1.31
   9  -5   3   12.33    1.07
  -9  -5  -3   11.40    0.97
  -9  -5  -3   10.85    1.26
  -9   5  -3   13.67    0.72
  -9   5  -3   12.65    1.06
   9   5   3   11.69    1.17
  -9   5  -3   12.64    1.09
   9   5   3   12.25    0.93
 -10  -5  -3    3.29    0.80
 -10  -5  -3    4.07    0.68
  10  -5   3    3.85    0.65
 -10  -5  -3    3.97    0.88
  10   5   3    4.92    0.62
  10   5   3    3.60    0.75
 -10   5  -3    5.03    0.80
 -10   5  -3    3.74    0.62
  11  -5   3    0.55    0.43
 -11  -5  -3    0.45    0.71
 -11  -5  -3    0.41    0.46
 -11  -5  -3    1.03    0.71
  11   5   3    0.25    0.59
 -11   5  -3    1.38    0.59
  11   5   3    0.76    0.31
 -11   5  -3    1.07    0.46
 -12  -5  -3   47.40    2.98
 -12  -5  -3   48.23    2.69
 -12  -5  -3   49.82    3.10
  12  -5   3   49.60    2.73
 -12   5  -3   51.35    2.83
 -12   5  -3   48.50    2.64
  12   5   3   48.62    2.86
  12   5   3   47.89    2.33
 -13  -5  -3   10.08    1.21
 -13  -5  -3   10.09    1.54
 -13  -5  -3   10.99    1.51
 -13   5  -3   10.39    1.30
 -13   5  -3   11.23    1.08
  13   5   3   10.11    1.29
 -14  -5  -3    0.82    0.66
 -14  -5  -3    2.58    1.10
 -14   5  -3    1.74    0.53
  14   5   3    1.28    0.78
 -14   5  -3    1.62    0.79
 -15  -5  -3   48.31    3.46
 -15  -5  -3   49.93    2.91
 -15  -5  -3   52.13    3.31
 -15   5  -3   53.59    2.73
 -15   5  -3   48.93    3.04
  15   5   3   49.85    3.03
 -16  -5  -3    3.18    1.08
 -16  -5  -3    0.45    0.69
 -16  -5  -3    0.48    1.12
 -16   5  -3    2.05    0.58
  16   5   3   -0.38    0.74
 -16   5  -3   -0.30    0.86
 -17  -5  -3   -0.31    1.28
 -17  -5  -3    2.83    1.20
 -17  -5  -3    1.26    0.80
 -17   5  -3    0.45    0.60
  17   5   3   -0.75    0.77
 -17   5  -3   -0.50    0.91
 -18  -5  -3    2.06    0.88
 -18  -5  -3    1.94    1.40
 -18  -5  -3    4.03    1.30
 -18   5  -3    2.30    1.09
 -18   5  -3    1.28    1.13
  18   5   3    0.02    0.85
 -18   5  -3    4.57    1.08
 -19  -5  -3    3.43    1.02
 -19  -5  -3    2.45    1.68
 -19   5  -3    4.32    1.23
 -19   5  -3    1.68    1.22
  19   5   3    2.29    1.12
 -19   5  -3    0.01    1.15
 -20  -5  -3   21.65    2.72
 -20  -5  -3   14.63    2.61
 -20  -5  -3   15.83    1.99
 -20   5  -3   10.58    1.79
  20   5   3   13.75    1.97
 -20   5  -3   15.33    1.88
 -20   5  -3   16.29    2.36
 -20  -6   3    0.88    1.01
 -20   6   3   -0.79    1.24
 -20   6   3    0.63    1.20
  20   6  -3    0.55    1.18
 -20   6   3    0.39    0.79
 -20   6   3   -0.48    1.14
 -19  -6   3    3.88    1.04
 -19   6   3    4.71    0.99
  19   6  -3    5.03    1.26
 -19   6   3    4.29    1.18
 -19   6   3    5.59    1.25
 -19   6   3    3.20    1.24
 -18  -6   3    2.23    0.94
 -18   6   3    1.32    1.02
  18   6  -3    1.57    1.01
 -18   6   3    3.08    0.93
 -18   6   3    2.29    0.89
 -18   6   3    2.65    0.99
 -17  -6   3    2.72    0.86
 -17   6   3    2.76    0.87
 -17   6   3    2.25    0.88
 -17   6   3    2.23    0.88
  17   6  -3    1.79    1.14
 -16  -6   3   10.99    1.38
 -16   6   3   10.72    1.42
  16   6  -3    9.63    1.47
 -16   6   3    9.78    1.30
 -16   6   3   11.83    1.59
 -15  -6   3    8.71    1.11
  15   6  -3    7.38    1.25
 -15   6   3    6.50    1.02
 -15   6   3    8.50    1.24
 -15   6   3    7.47    1.01
 -15   6   3    6.73    0.94
 -14  -6   3    4.86    0.91
 -14   6   3    5.58    0.95
 -14   6   3    5.84    0.82
  14   6  -3    5.51    0.94
 -14   6   3    5.46    0.87
 -14   6   3    6.11    0.92
 -13  -6   3    2.03    0.46
 -13  -6   3    1.86    0.92
 -13   6   3    2.29    0.69
 -13   6   3    2.46    0.74
 -13   6   3    1.46    0.57
 -13   6   3    2.85    0.72
  13   6  -3    1.73    0.69
 -12  -6   3    3.31    0.54
 -12  -6   3    3.53    0.72
  12   6  -3    3.81    0.77
 -12   6   3    4.20    0.74
 -12   6   3    4.71    0.84
 -12   6   3    4.00    0.70
 -12   6   3    4.51    0.64
 -11  -6   3    2.51    0.62
 -11  -6   3    2.49    0.50
 -11   6   3    2.23    0.50
 -11   6   3    2.46    0.58
 -11   6   3    2.28    0.66
 -11   6   3    2.35    0.58
  11   6  -3    2.99    0.59
  11   6  -3    1.88    0.66
 -10  -6   3  241.79   11.09
 -10  -6   3  229.01   11.05
  10   6  -3  237.84   11.15
 -10   6   3  234.87   11.03
 -10   6   3  241.38   10.95
 -10   6   3  234.79   11.26
  10   6  -3  238.18   11.08
  10   6  -3  263.82   10.99
 -10   6   3  235.99   11.06
  -9  -6   3    0.10    0.31
  -9  -6   3    1.09    0.46
  -9   6   3    0.36    0.52
   9   6  -3    0.34    0.48
  -9   6   3    0.54    0.41
  -9   6   3   -0.09    0.30
  -9   6   3    0.51    0.39
   9   6  -3    0.69    0.34
   9   6  -3    0.80    0.40
  -8  -6   3   96.42    4.83
  -8  -6   3  102.62    4.80
   8   6  -3  107.27    4.80
  -8   6   3   96.77    5.00
   8   6  -3   98.17    4.77
  -8   6   3   97.41    4.78
  -8   6   3  101.02    4.64
   8   6  -3   95.25    4.88
  -7  -6   3    1.48    0.44
  -7  -6   3    1.68    0.42
   7   6  -3    1.51    0.49
   7   6  -3    1.71    0.44
  -7   6   3    1.72    0.30
   7   6  -3    1.88    0.42
  -7   6   3    0.98    0.49
  -7   6   3    2.21    0.49
  -6  -6   3   58.69    3.13
  -6  -6   3   61.77    3.05
   6   6  -3   61.41    3.02
  -6   6   3   62.47    3.30
   6   6  -3   63.63    3.12
  -6   6   3   58.20    3.06
  -5  -6   3    0.46    0.33
   5  -6  -3    1.30    0.35
  -5  -6   3    0.76    0.32
   5   6  -3    0.63    0.37
   5   6  -3    0.82    0.29
  -5   6   3    0.92    0.49
  -5   6   3    1.37    0.44
  -4  -6   3    1.06    0.31
   4  -6  -3    1.74    0.39
  -4  -6   3    1.80    0.41
  -4   6   3    1.05    0.40
  -4   6   3    0.98    0.44
   4   6  -3    1.14    0.28
   4   6  -3    0.81    0.35
  -3  -6   3    3.91    0.49
  -3  -6   3    4.22    0.61
  -3   6   3    4.89    0.67
  -3   6   3    2.82    0.56
   3   6  -3    2.57    0.37
  -2  -6   3  144.24    7.08
  -2  -6   3  152.78    6.88
   2  -6  -3  149.21    7.00
   2   6  -3  151.95    6.86
  -2   6   3  145.39    7.03
   2   6  -3  150.27    7.07
  -2   6   3  152.58    7.16
  -1  -6   3   26.78    1.69
   1  -6  -3   25.89    1.62
  -1  -6   3   27.61    1.49
  -1   6   3   28.09    1.68
   1   6  -3   29.98    1.73
  -1   6   3   28.69    1.76
   1   6  -3   27.65    1.46
   0  -6  -3  145.38    6.60
   0  -6   3  137.87    6.98
   0  -6  -3  141.40    6.96
   0   6   3  156.20    7.06
   0   6  -3  150.54    6.76
   0   6   3  146.06    6.99
   0   6  -3  153.25    7.01
   1  -6   3    0.47    0.26
  -1  -6  -3    0.71    0.15
   1  -6   3    0.25    0.31
  -1  -6  -3    0.09    0.39
  -1   6  -3    0.33    0.24
   1   6   3    0.62    0.37
  -1   6  -3    0.77    0.37
   1   6   3    0.45    0.40
  -2  -6  -3    1.34    0.51
   2  -6   3    1.93    0.46
   2  -6   3    1.82    0.31
  -2  -6  -3    2.08    0.26
  -2   6  -3    1.42    0.45
   2   6   3    1.82    0.45
   2   6   3    2.44    0.59
  -2   6  -3    1.56    0.31
   3  -6   3    5.46    0.71
   3  -6   3    5.87    0.42
  -3  -6  -3    5.68    0.47
  -3  -6  -3    5.83    0.77
   3   6   3    5.07    0.72
   3   6   3    5.53    0.78
  -3   6  -3    5.98    0.75
  -4  -6  -3   32.13    1.56
   4  -6   3   29.79    1.86
  -4  -6  -3   29.63    1.92
  -4   6  -3   30.45    1.84
   4   6   3   31.55    1.83
   4   6   3   27.64    1.79
  -5  -6  -3   69.91    3.83
  -5  -6  -3   75.48    3.45
   5  -6   3   69.91    3.73
   5   6   3   74.46    3.68
  -5   6  -3   74.64    3.74
   5   6   3   69.24    3.69
  -6  -6  -3    1.24    0.32
  -6  -6  -3    1.03    0.57
   6  -6   3    0.87    0.45
  -6   6  -3    1.12    0.43
   6   6   3    0.82    0.45
   6   6   3    0.33    0.36
  -6   6  -3    0.97    0.40
   7  -6   3    5.90    0.79
  -7  -6  -3    6.54    0.99
  -7  -6  -3    6.02    0.67
   7   6   3    5.33    0.82
  -7   6  -3    6.83    0.80
   7   6   3    6.53    0.81
  -7   6  -3    5.88    0.84
  -8  -6  -3   21.82    1.32
  -8  -6  -3   20.50    1.71
   8  -6   3   21.66    1.54
  -8   6  -3   21.39    1.44
   8   6   3   19.40    1.50
   8   6   3   19.76    1.38
  -8   6  -3   21.43    1.51
  -9  -6  -3   33.56    2.40
  -9  -6  -3   35.82    2.02
   9  -6   3   37.42    2.23
  -9   6  -3   38.07    2.15
   9   6   3   36.59    2.03
  -9   6  -3   33.78    1.70
  -9   6  -3   38.68    2.21
   9   6   3   34.76    2.22
 -10  -6  -3   75.49    4.29
  10  -6   3   75.05    4.00
 -10  -6  -3   77.14    3.83
  10   6   3   74.32    4.01
 -10   6  -3   79.10    3.95
 -10   6  -3   76.53    3.96
  10   6   3   77.93    3.78
 -10   6  -3   77.15    3.54
 -11  -6  -3    6.21    1.12
  11  -6   3    4.47    0.78
 -11  -6  -3    5.15    0.74
  11   6   3    6.50    1.00
 -11   6  -3    5.47    0.80
 -11   6  -3    7.29    1.02
  11   6   3    6.24    0.78
 -11   6  -3    6.64    0.55
  12  -6   3    8.99    1.19
 -12  -6  -3    8.94    1.10
 -12  -6  -3    8.53    1.34
 -12   6  -3   10.19    0.74
 -12   6  -3   10.41    1.24
  12   6   3    9.87    0.83
 -12   6  -3    9.87    1.46
  12   6   3    8.89    1.24
  13  -6   3    7.92    1.02
 -13  -6  -3    6.55    0.91
 -13  -6  -3    8.56    1.37
  13   6   3    7.89    1.14
  13   6   3    7.25    0.65
 -13   6  -3    7.55    0.73
 -13   6  -3    9.60    1.28
 -13   6  -3    9.07    1.15
 -14  -6  -3   41.78    2.53
 -14  -6  -3   39.05    2.99
 -14  -6  -3   39.71    2.91
 -14   6  -3   42.78    2.68
 -14   6  -3   42.13    2.17
  14   6   3   41.33    2.65
 -14   6  -3   44.47    2.49
 -15  -6  -3    0.50    0.72
 -15  -6  -3    0.37    0.99
 -15  -6  -3    1.89    1.01
 -15   6  -3    0.66    0.49
 -15   6  -3    0.06    0.55
  15   6   3    0.03    0.72
 -15   6  -3   -0.17    0.77
 -16  -6  -3   63.27    3.88
 -16  -6  -3   58.90    4.01
 -16  -6  -3   61.48    3.41
  16   6   3   56.25    3.48
 -16   6  -3   57.93    3.04
 -16   6  -3   55.58    3.45
 -16   6  -3   64.39    3.25
 -17  -6  -3    2.67    1.16
 -17  -6  -3   -0.11    0.83
 -17  -6  -3    0.48    1.30
 -17   6  -3   -0.59    0.77
  17   6   3   -1.22    0.88
 -17   6  -3   -0.03    0.67
 -17   6  -3   -0.55    0.62
 -18  -6  -3   24.00    2.18
 -18  -6  -3   22.80    2.89
 -18   6  -3   18.55    2.22
 -18   6  -3   29.51    1.92
  18   6   3   21.80    2.04
 -18   6  -3   26.02    1.79
 -18   6  -3   25.80    2.10
 -19  -6  -3    5.46    1.24
 -19  -6  -3   -0.03    1.61
 -19   6  -3    2.92    0.93
 -19   6  -3    3.53    1.26
 -19   6  -3    3.55    1.17
  19   6   3    1.08    1.16
 -19   6  -3    0.17    1.23
 -20  -6  -3   19.75    2.80
 -20  -6  -3   18.60    2.11
  20   6   3   12.27    2.03
 -20   6  -3   16.83    2.26
 -20   6  -3   17.64    1.93
 -20   6  -3   19.02    2.24
 -20   6  -3   11.09    1.88
 -20  -7   3   31.09    2.61
 -20   7   3   24.17    3.05
 -20   7   3   31.44    2.56
 -20   7   3   28.76    2.83
  20   7  -3   30.44    2.78
 -20   7   3   35.75    2.68
 -19  -7   3   -0.26    0.95
 -19   7   3    0.33    1.03
 -19   7   3    0.66    1.21
 -19   7   3    2.68    1.08
 -19   7   3    1.44    1.17
  19   7  -3   -0.15    1.13
 -18  -7   3    7.35    1.22
 -18   7   3    9.64    1.39
  18   7  -3    7.40    1.38
 -18   7   3   10.43    1.81
 -18   7   3    8.83    1.44
 -18   7   3   10.13    1.36
 -17  -7   3    0.81    0.82
  17   7  -3    0.75    1.00
 -17   7   3    1.74    0.97
 -17   7   3    2.87    0.91
 -17   7   3    0.25    0.98
 -17   7   3    1.12    0.90
 -16  -7   3    7.02    1.06
 -16   7   3    8.92    1.16
 -16   7   3    7.61    1.20
 -15  -7   3    3.65    0.89
 -15   7   3    6.82    0.97
 -15   7   3    4.76    0.95
 -15   7   3    6.19    0.96
 -15   7   3    5.21    1.05
  15   7  -3    5.49    1.07
 -14  -7   3    8.76    1.15
 -14  -7   3    8.09    0.93
 -14   7   3    8.41    1.19
 -14   7   3    8.35    0.95
 -14   7   3    7.21    1.13
  14   7  -3    7.32    1.21
 -14   7   3    8.82    1.23
 -13  -7   3   23.06    1.74
 -13  -7   3   25.56    1.62
 -13   7   3   24.77    1.70
  13   7  -3   23.54    1.81
 -13   7   3   24.20    1.62
 -13   7   3   24.65    2.04
 -13   7   3   24.18    1.72
 -12  -7   3   24.15    1.74
 -12  -7   3   25.93    1.66
 -12   7   3   25.11    1.70
  12   7  -3   26.82    1.73
 -12   7   3   24.83    1.67
 -12   7   3   24.86    1.57
  12   7  -3   22.55    1.76
 -12   7   3   24.45    1.96
 -11  -7   3   28.97    1.89
 -11  -7   3   31.28    1.95
  11   7  -3   30.79    2.03
 -11   7   3   31.11    1.78
  11   7  -3   36.66    1.90
 -11   7   3   30.10    1.89
  11   7  -3   28.62    1.88
 -11   7   3   30.49    1.91
 -11   7   3   30.44    2.20
 -10  -7   3    4.57    0.71
 -10  -7   3    4.28    0.65
 -10   7   3    5.35    0.76
 -10   7   3    4.57    0.82
  10   7  -3    4.26    0.66
 -10   7   3    3.64    0.80
  10   7  -3    6.51    0.88
  10   7  -3    4.33    0.79
 -10   7   3    5.07    0.61
  -9  -7   3    2.67    0.57
  -9  -7   3    3.77    0.60
   9   7  -3    2.90    0.57
   9   7  -3    4.28    0.63
  -9   7   3    3.74    0.76
   9   7  -3    2.50    0.67
  -9   7   3    3.00    0.60
  -9   7   3    3.84    0.66
  -9   7   3    3.56    0.47
  -8  -7   3    1.73    0.49
  -8  -7   3    2.30    0.54
  -8   7   3    2.45    0.66
   8   7  -3    2.21    0.62
   8   7  -3    2.34    0.54
   8   7  -3    1.57    0.42
  -8   7   3    2.49    0.57
  -8   7   3    2.57    0.39
  -7  -7   3   18.04    1.36
  -7  -7   3   18.61    1.26
   7   7  -3   18.09    1.20
   7   7  -3   20.44    1.37
   7   7  -3   17.99    1.38
  -7   7   3   18.12    1.29
  -7   7   3   18.56    1.53
  -6  -7   3    7.38    0.90
   6  -7  -3    9.71    0.77
  -6  -7   3    7.58    0.78
   6   7  -3    7.47    0.73
  -6   7   3    6.97    0.97
   6   7  -3    7.91    0.91
  -6   7   3    7.36    0.84
   5  -7  -3   40.66    1.99
  -5  -7   3   38.01    1.97
  -5  -7   3   35.51    2.15
   5   7  -3   35.92    1.93
  -5   7   3   34.80    2.22
   5   7  -3   36.46    2.12
  -5   7   3   33.95    2.04
  -4  -7   3   56.41    3.15
  -4  -7   3   61.09    2.97
   4  -7  -3   61.07    3.01
   4   7  -3   58.71    2.92
  -4   7   3   60.93    3.28
  -4   7   3   58.10    3.07
   4   7  -3   61.69    3.16
  -3  -7   3    1.86    0.40
  -3  -7   3    1.71    0.50
   3  -7  -3    2.16    0.51
  -3   7   3    1.36    0.48
   3   7  -3    1.70    0.34
  -3   7   3    1.61    0.52
   3   7  -3    0.95    0.46
  -3   7   3    1.14    0.16
  -2  -7   3  175.10    7.99
  -2  -7   3  170.69    8.25
   2  -7  -3  170.50    8.12
  -2   7   3  175.64    8.32
   2   7  -3  177.23    8.24
  -2   7   3  168.53    8.16
   2   7  -3  178.47    7.96
  -1  -7   3  111.01    5.56
   1  -7  -3  112.73    5.47
  -1  -7   3  113.67    5.29
  -1   7   3  113.86    5.06
  -1   7   3  113.95    5.51
  -1   7   3  118.29    5.63
   1   7  -3  110.33    5.25
   1   7  -3  110.99    5.53
   0  -7   3    0.20    0.36
   0  -7  -3    0.10    0.38
   0  -7   3    0.79    0.38
   0   7   3    1.25    0.55
   0   7   3    0.84    0.44
   0   7  -3    0.78    0.44
   0   7  -3    0.80    0.28
  -1  -7  -3   90.55    4.74
   1  -7   3   92.30    4.53
  -1  -7  -3   98.08    4.33
   1  -7   3   88.16    4.75
   1   7   3   94.44    4.77
  -1   7  -3  101.15    4.48
   1   7   3   98.27    4.81
  -1   7  -3   97.70    4.78
   2  -7   3    0.59    0.28
  -2  -7  -3    0.84    0.22
  -2  -7  -3    0.16    0.47
   2  -7   3    0.41    0.36
   2   7   3    0.44    0.41
   2   7   3    0.78    0.55
  -2   7  -3   -0.18    0.24
  -2   7  -3    0.42    0.42
   3  -7   3   59.59    3.33
  -3  -7  -3   67.76    2.97
  -3  -7  -3   62.38    3.40
   3  -7   3   58.07    2.95
   3   7   3   65.07    3.35
  -3   7  -3   60.88    3.32
  -3   7  -3   63.86    3.06
   4  -7   3  120.44    6.05
  -4  -7  -3  125.61    5.66
  -4  -7  -3  121.24    6.10
   4  -7   3  123.85    5.56
   4   7   3  123.21    6.00
  -4   7  -3  124.52    6.03
   4   7   3  120.74    6.00
   5  -7   3    8.07    0.99
  -5  -7  -3    9.55    0.70
  -5  -7  -3    8.14    1.00
   5   7   3    7.65    0.91
  -5   7  -3    8.58    1.02
   5   7   3    8.97    0.98
  -6  -7  -3   20.74    1.68
   6  -7   3   21.82    1.64
  -6  -7  -3   25.22    1.36
   6   7   3   22.54    1.58
  -6   7  -3   22.90    1.62
   6   7   3   23.69    1.60
  -7  -7  -3   12.90    0.96
   7  -7   3   12.89    1.26
  -7  -7  -3   10.88    1.27
  -7   7  -3   12.77    1.08
   7   7   3   14.21    1.20
  -7   7  -3   12.33    1.22
   7   7   3   13.33    1.22
  -8  -7  -3   10.29    1.33
  -8  -7  -3   12.08    0.98
   8  -7   3   10.97    1.23
  -8   7  -3   11.49    1.15
  -8   7  -3   11.28    1.05
   8   7   3   11.54    1.14
   8   7   3   11.18    1.13
  -9  -7  -3    6.40    0.87
   9  -7   3    5.49    0.87
  -9  -7  -3    8.23    1.27
  -9   7  -3    6.80    0.91
  -9   7  -3    7.94    1.11
   9   7   3    6.02    0.97
   9   7   3    8.01    0.98
 -10  -7  -3   15.85    1.26
  10  -7   3   15.17    1.44
 -10  -7  -3   15.28    1.70
 -10   7  -3   16.93    1.38
 -10   7  -3   15.22    1.48
  10   7   3   16.61    1.48
  10   7   3   15.80    1.28
  11  -7   3    6.17    0.95
 -11  -7  -3    8.60    1.03
 -11  -7  -3    5.72    1.17
 -11   7  -3    7.54    1.07
  11   7   3    7.78    0.95
 -11   7  -3    5.69    0.51
  11   7   3    6.32    1.03
 -11   7  -3    8.88    1.21
 -12  -7  -3   -0.70    0.55
 -12   7  -3   -0.12    0.30
 -12   7  -3   -0.05    0.58
 -12   7  -3   -0.16    0.58
  12   7   3   -0.69    0.40
  12   7   3   -0.82    0.61
 -13  -7  -3    4.93    1.24
 -13  -7  -3    5.14    1.39
  13  -7   3    4.49    0.93
  13   7   3    5.81    0.76
 -13   7  -3    4.82    0.87
  13   7   3    4.42    0.99
 -13   7  -3    5.16    1.08
 -13   7  -3    4.87    0.63
 -14  -7  -3    1.08    1.06
 -14  -7  -3    0.15    0.66
 -14   7  -3    0.89    0.67
 -14   7  -3   -0.13    0.72
  14   7   3   -0.06    0.65
  14   7   3    1.07    0.34
 -14   7  -3    0.96    0.43
 -15  -7  -3   -0.46    1.07
 -15  -7  -3    0.25    0.75
 -15   7  -3   -0.35    0.51
  15   7   3   -0.20    0.72
 -15   7  -3   -0.87    0.77
 -15   7  -3    0.58    0.49
 -15   7  -3    0.52    0.70
 -16  -7  -3   27.61    2.09
 -16  -7  -3   25.73    2.64
 -16   7  -3   28.41    2.02
 -16   7  -3   23.77    2.13
 -16   7  -3   26.88    1.60
  16   7   3   24.88    2.15
 -16   7  -3   24.36    1.72
 -17  -7  -3    1.15    0.96
 -17  -7  -3   -0.31    1.32
 -17   7  -3    0.65    0.73
 -17   7  -3   -0.07    0.78
 -17   7  -3    0.05    0.62
 -18  -7  -3   18.85    2.57
 -18  -7  -3   21.51    2.04
 -18   7  -3   18.93    1.70
  18   7   3   13.76    1.93
 -18   7  -3   21.88    1.95
 -18   7  -3   13.34    2.09
 -18   7  -3   19.38    1.54
 -19  -7  -3   11.82    1.57
 -19  -7  -3   13.48    2.41
 -19   7  -3   12.64    1.65
 -19   7  -3   13.38    1.49
  19   7   3   10.46    1.71
 -19   7  -3    8.70    1.67
 -19   7  -3   12.24    1.82
 -19   7  -3   12.47    1.73
 -20  -7  -3    7.77    2.26
 -20  -7  -3    7.14    1.35
 -20   7  -3    9.83    1.57
 -20   7  -3    7.62    1.78
 -20   7  -3   10.25    1.47
 -20   7  -3    9.27    1.65
  20   7   3    8.16    1.68
 -19  -8   3    3.45    1.78
  19   8  -3    2.98    1.38
 -19   8   3    4.10    1.42
 -19   8   3    3.13    1.28
 -19   8   3    4.29    1.21
 -19   8   3    1.17    1.35
 -18  -8   3    3.80    1.20
 -18   8   3    1.31    1.16
 -18   8   3    3.01    1.08
 -18   8   3    1.89    1.17
  18   8  -3    1.50    1.22
 -18   8   3    2.08    1.21
 -17  -8   3    0.91    0.99
  17   8  -3    0.24    1.01
 -17   8   3   -0.17    0.84
 -17   8   3    1.34    1.10
 -17   8   3   -0.56    0.92
 -17   8   3   -0.22    0.96
 -16  -8   3    0.19    0.87
 -16   8   3   -0.22    0.89
 -16   8   3    0.76    1.04
 -16   8   3    1.71    0.90
  16   8  -3   -0.11    0.87
 -15  -8   3    0.82    0.79
 -15   8   3    0.59    0.94
 -15   8   3    1.04    0.80
 -15   8   3    0.47    0.71
  15   8  -3    0.96    0.96
 -14  -8   3    9.88    1.23
 -14  -8   3   10.31    1.16
 -14   8   3   11.93    1.79
 -14   8   3   10.66    1.23
 -14   8   3    9.58    1.36
 -14   8   3   10.49    1.34
  14   8  -3   11.39    1.43
 -13  -8   3   14.77    1.36
 -13  -8   3   15.12    1.48
 -13   8   3   14.60    1.41
 -13   8   3   16.40    1.81
 -13   8   3   14.89    1.41
 -13   8   3   16.12    1.30
  13   8  -3   15.71    1.54
 -12  -8   3   13.35    1.32
 -12   8   3   13.26    1.16
 -12   8   3   14.47    1.33
  12   8  -3   15.80    1.35
 -12   8   3   13.07    1.64
  12   8  -3   10.65    1.43
  12   8  -3   13.51    1.40
 -12   8   3   15.61    1.37
 -11  -8   3    5.31    0.78
 -11  -8   3    5.23    0.82
  11   8  -3    6.06    1.00
 -11   8   3    6.38    1.02
 -11   8   3    6.01    0.81
  11   8  -3    7.90    1.08
  11   8  -3    4.83    0.76
 -11   8   3    5.36    0.99
 -11   8   3    5.09    0.85
 -10  -8   3   49.17    2.58
 -10  -8   3   42.55    2.59
  10   8  -3   48.54    2.57
  10   8  -3   46.97    2.53
 -10   8   3   46.84    2.33
 -10   8   3   42.09    2.50
 -10   8   3   46.11    2.86
 -10   8   3   42.54    2.53
  10   8  -3   41.30    2.64
  -9  -8   3    1.01    0.48
  -9  -8   3    0.50    0.50
  -9   8   3    0.31    0.66
   9   8  -3    0.13    0.55
  -9   8   3    0.07    0.50
   9   8  -3    0.80    0.51
[truncated: 1,733,238 more chars]
