# Supplementary material for: Crystal structure of (5-{3-[(1,4,7,10,13-penta­oxa-16-aza­cyclo­octa­decan-16-yl)carbonyl­amino]­phen­yl}-10,15,20-tri­phenyl­porphyrinato)cobalt(II)
Source: Acta Crystallogr E Crystallogr Commun. 2017 Jun 7;73(Pt 7):963–6. doi: 10.1107/S2056989017007745 (PMC5499269; doi:10.1107/S2056989017007745)
Supplement: Supplementary file 2 [file e-73-00963-Isup2.hkl]

data_I                                                                          
_shelx_title ' 20150327_CoT18C6PPCN in P2(1)/n'                                 
_shelx_refln_list_code          4                                               
_shelx_F_calc_maximum      262.74                                               
_exptl_crystal_F_000      2044.00                                               
_reflns_d_resolution_high  0.7781                                               
                                                                                
loop_                                                                           
 _space_group_symop_operation_xyz                                               
 'x, y, z'                                                                      
 '-x+1/2, y+1/2, -z+1/2'                                                        
 '-x, -y, -z'                                                                   
 'x-1/2, -y-1/2, z-1/2'                                                         
                                                                                
_cell_length_a    17.2445                                                       
_cell_length_b    14.1398                                                       
_cell_length_c    19.6452                                                       
_cell_angle_alpha  90.000                                                       
_cell_angle_beta   93.331                                                       
_cell_angle_gamma  90.000                                                       
                                                                                
_shelx_F_squared_multiplier     1.000                                           
                                                                                
loop_                                                                           
 _refln_index_h                                                                 
 _refln_index_k                                                                 
 _refln_index_l                                                                 
 _refln_F_squared_calc                                                          
 _refln_F_squared_meas                                                          
 _refln_F_squared_sigma                                                         
 _refln_observed_status                                                         
   6   0   0       1071.04       1257.13        37.79 o                         
   8   0   0       5755.78       5722.54       157.07 o                         
  10   0   0        461.96        471.77        28.16 o                         
  12   0   0        440.00        613.08        35.24 o                         
  14   0   0       2208.99       2308.68        79.78 o                         
  16   0   0        632.68        733.69        47.94 o                         
  18   0   0       2378.71       2398.95        92.12 o                         
  20   0   0        473.09        648.18        80.07 o                         
  22   0   0       1729.52       1919.31       124.13 o                         
   2   1   0       2277.51       2186.74        67.51 o                         
   3   1   0       1544.78       1806.57        30.87 o                         
   4   1   0       6256.56       5896.83        95.48 o                         
   5   1   0       6882.02       6133.25       115.75 o                         
   6   1   0         40.61         66.51         7.45 o                         
   7   1   0       4653.25       4511.83        87.79 o                         
   8   1   0         29.36         11.66         6.49 o                         
   9   1   0       3224.44       3168.89        65.16 o                         
  10   1   0      13142.31      13306.30       231.04 o                         
  11   1   0       2020.85       2049.64        43.04 o                         
  12   1   0       7658.98       7464.46       146.88 o                         
  13   1   0         37.18         28.18        12.72 o                         
  14   1   0        355.84        431.01        24.13 o                         
  15   1   0        621.84        586.50        33.87 o                         
  16   1   0         90.33        104.10        18.31 o                         
  17   1   0          6.72         16.84        17.39 o                         
  18   1   0        213.87        234.84        24.13 o                         
  19   1   0        309.81        283.08        26.83 o                         
  20   1   0         65.02        101.74        45.55 o                         
  21   1   0          5.26         42.93        28.10 o                         
  22   1   0        895.39       1007.69        58.30 o                         
   1   2   0      20740.68      18644.49       374.19 o                         
   2   2   0       3652.57       4029.13        65.72 o                         
   3   2   0       3800.86       3915.05        60.77 o                         
   4   2   0       8542.06       8778.42       133.53 o                         
   5   2   0          6.20         44.47         4.68 o                         
   6   2   0         13.60         15.50         3.65 o                         
   7   2   0       8401.93       8542.29       161.64 o                         
   8   2   0       1003.28       1122.92        28.52 o                         
   9   2   0        562.11        775.60        23.36 o                         
  10   2   0       2682.44       2820.07        60.56 o                         
  11   2   0          8.50         15.52         8.84 o                         
  12   2   0       2129.14       2086.05        45.55 o                         
  13   2   0         96.75         95.72        10.94 o                         
  14   2   0          7.03         11.30         8.88 o                         
  15   2   0        449.51        440.88        26.83 o                         
  16   2   0        252.32        303.49        23.05 o                         
  17   2   0       1966.42       1971.07        57.24 o                         
  18   2   0       1038.72        960.52        42.58 o                         
  19   2   0        343.46        377.13        39.20 o                         
  20   2   0        623.36        617.37        45.40 o                         
  21   2   0        391.25        453.93        44.70 o                         
   2   3   0      60263.41      56691.71      2534.33 o                         
   3   3   0       5238.50       4561.55        76.01 o                         
   4   3   0        376.26        571.53        14.94 o                         
   5   3   0       2359.85       1982.81        32.24 o                         
   6   3   0         27.42         56.33         6.28 o                         
   7   3   0      11447.81      11400.10       197.43 o                         
   8   3   0        405.38        350.29        14.50 o                         
   9   3   0        554.07        619.10        24.15 o                         
  10   3   0        434.80        375.65        21.09 o                         
  11   3   0       1830.47       1747.17        47.57 o                         
  12   3   0       6702.78       6904.83       150.07 o                         
  13   3   0       2332.02       2385.64        63.33 o                         
  14   3   0        569.94        634.52        27.84 o                         
  15   3   0          7.57         21.33        12.74 o                         
  16   3   0       1105.20       1033.76        45.05 o                         
  17   3   0         21.99          9.89        52.03 o                         
  18   3   0        157.87        100.87        25.66 o                         
  19   3   0        675.39        707.18        70.97 o                         
  20   3   0        232.94        306.71        39.32 o                         
  21   3   0        483.06        635.62        54.64 o                         
   1   4   0      57904.81      54602.46      1222.50 o                         
   2   4   0       1372.25       1552.93        29.48 o                         
   3   4   0      19192.25      17593.19       281.03 o                         
   4   4   0          3.60         18.72         4.79 o                         
   5   4   0          8.24         47.90         8.39 o                         
   6   4   0        545.28        501.25        13.80 o                         
   7   4   0       8508.62       8752.14       143.72 o                         
   8   4   0       3269.40       3708.24        70.00 o                         
   9   4   0       1516.61       1512.23        37.06 o                         
  10   4   0          0.32         19.28        11.51 o                         
  11   4   0       1353.47       1392.03        42.39 o                         
  12   4   0        406.02        495.19        27.67 o                         
  13   4   0         45.48         19.46        16.61 o                         
  14   4   0        149.70        110.53        16.80 o                         
  15   4   0         58.21         20.24        14.89 o                         
  16   4   0        307.08        314.06        23.73 o                         
  17   4   0         19.15         10.74        16.16 o                         
  18   4   0        201.32        214.81        28.56 o                         
  19   4   0        622.26        615.94        43.35 o                         
  20   4   0         42.45         27.12        30.02 o                         
  21   4   0       1478.59       1534.33        70.23 o                         
   1   5   0       1796.31       1462.38        25.77 o                         
   2   5   0      11570.18      11893.29       182.48 o                         
   3   5   0       1289.42       1453.90        28.93 o                         
   4   5   0        396.51        369.75        12.17 o                         
   5   5   0         11.51         27.14         5.96 o                         
   6   5   0      11556.07      11599.19       189.48 o                         
   7   5   0         34.37         36.37         7.09 o                         
   8   5   0        247.64        270.98        12.98 o                         
   9   5   0       1923.18       1837.52        43.10 o                         
  10   5   0        166.32        239.00        15.72 o                         
  11   5   0       1210.69       1173.14        32.22 o                         
  12   5   0        127.49        137.11        15.00 o                         
  13   5   0        932.02        992.17        39.46 o                         
  14   5   0        370.74        402.17        27.06 o                         
  15   5   0       4628.99       4725.24       103.89 o                         
  16   5   0        273.60        258.94        29.23 o                         
  17   5   0        318.14        311.73        26.17 o                         
  18   5   0         20.63         15.83        22.50 o                         
  19   5   0         30.71         12.57        22.22 o                         
  20   5   0        340.95        262.65        34.95 o                         
  21   5   0         34.38         84.97        38.69 o                         
   0   6   0       1005.62       1443.93        36.98 o                         
   1   6   0      11682.00      10878.82       167.91 o                         
   2   6   0         56.47        116.09         9.17 o                         
   3   6   0       2609.72       2949.09        50.91 o                         
   4   6   0         33.48         57.57         6.79 o                         
   5   6   0        919.81        791.93        20.85 o                         
   6   6   0       8853.59       9551.06       158.54 o                         
   7   6   0        999.20        932.01        23.87 o                         
   8   6   0         18.42          5.52         7.39 o                         
   9   6   0         84.48         64.41        10.52 o                         
  10   6   0       1231.55       1243.22        34.82 o                         
  11   6   0       1214.84       1216.99        34.98 o                         
  12   6   0        614.93        607.91        29.98 o                         
  13   6   0          9.80         -2.38        16.07 o                         
  14   6   0        275.76        209.40        22.30 o                         
  15   6   0        782.62        846.84        36.82 o                         
  16   6   0        341.88        294.21        23.61 o                         
  17   6   0        130.02         87.41        21.61 o                         
  18   6   0        230.79        241.61        25.27 o                         
  19   6   0        329.49        305.80        28.60 o                         
  20   6   0         19.65        -26.35        26.35 o                         
   1   7   0       3158.60       3242.39        55.70 o                         
   2   7   0       2854.34       3018.77        49.96 o                         
   3   7   0      12162.34      12466.74       182.58 o                         
   4   7   0       1701.60       1671.51        33.10 o                         
   5   7   0       5871.01       6345.54       102.47 o                         
   6   7   0       9054.38       8900.55       149.45 o                         
   7   7   0       7916.84       8037.50       136.26 o                         
   8   7   0       1464.89       1514.29        32.75 o                         
   9   7   0       1190.57       1155.22        31.79 o                         
  10   7   0       1772.75       1916.44        47.99 o                         
  11   7   0       1268.37       1207.38        36.41 o                         
  12   7   0        155.09        203.53        16.85 o                         
  13   7   0       2144.31       2224.18        59.93 o                         
  14   7   0         36.45         58.48        19.50 o                         
  15   7   0       2372.14       2390.79        62.28 o                         
  16   7   0        154.45        125.14        22.05 o                         
  17   7   0        640.28        553.13        36.06 o                         
  18   7   0         81.38         44.07        25.92 o                         
  19   7   0        667.42        651.94        53.40 o                         
  20   7   0         22.59        -22.20        28.40 o                         
   0   8   0         32.60        125.18        12.74 o                         
   1   8   0       7259.15       7545.95       120.70 o                         
   2   8   0       3923.87       3596.93        62.21 o                         
   3   8   0       3812.12       3562.40        58.53 o                         
   4   8   0       1775.17       1768.00        33.54 o                         
   5   8   0         59.90        108.11         9.75 o                         
   6   8   0         14.88         32.26         8.00 o                         
   7   8   0       5450.58       5700.84        95.70 o                         
   8   8   0        552.64        592.63        22.65 o                         
   9   8   0        211.66        238.46        16.25 o                         
  10   8   0        194.05        202.35        17.32 o                         
  11   8   0          2.01         10.50        13.17 o                         
  12   8   0        548.82        651.13        31.18 o                         
  13   8   0         38.63         38.67        16.33 o                         
  14   8   0        155.89        114.45        18.12 o                         
  15   8   0        356.58        346.48        28.64 o                         
  16   8   0         36.70         21.94        21.47 o                         
  17   8   0         67.48         37.99        22.91 o                         
  18   8   0        117.42        115.29        28.37 o                         
  19   8   0         49.42          5.87        28.66 o                         
   1   9   0       2786.99       2781.42        50.80 o                         
   2   9   0       1799.10       1669.76        34.37 o                         
   3   9   0          1.69        325.59        41.16 o                         
   4   9   0       4434.99       4540.39        77.66 o                         
   5   9   0        997.36       1068.32        25.23 o                         
   6   9   0        146.92        416.09        22.98 o                         
   7   9   0        197.34        202.33        13.99 o                         
   8   9   0        436.52        414.81        19.79 o                         
   9   9   0        130.63        129.82        15.56 o                         
  10   9   0       1019.95       1089.02        35.94 o                         
  11   9   0       1175.86       1256.29        39.36 o                         
  12   9   0        951.56        922.82        40.35 o                         
  13   9   0       5206.21       5451.45       109.05 o                         
  14   9   0       1189.23       1123.65        40.65 o                         
  15   9   0       2010.81       2092.64        56.21 o                         
  16   9   0        219.03        227.31        26.01 o                         
  17   9   0        884.25        929.60        46.02 o                         
  18   9   0          3.67        -31.60        34.60 o                         
  19   9   0        200.11         84.61        31.33 o                         
   0  10   0         84.60        117.44        14.91 o                         
   1  10   0       2484.06       2461.03        47.42 o                         
   2  10   0        163.56        124.78        10.52 o                         
   3  10   0       3020.74       3244.44        59.46 o                         
   4  10   0      13512.88      13639.85       213.53 o                         
   5  10   0       1516.57       1592.08        35.70 o                         
   6  10   0        396.24        464.70        19.85 o                         
   7  10   0       1076.56       1056.96        30.94 o                         
   8  10   0        498.49        514.27        23.48 o                         
   9  10   0          8.04        -16.18        16.18 o                         
  10  10   0          8.78          2.00        17.92 o                         
  11  10   0         67.18         66.91        16.96 o                         
  12  10   0        184.20        174.92        19.92 o                         
  13  10   0        211.44        213.32        21.69 o                         
  14  10   0        262.40        308.12        26.72 o                         
  15  10   0          2.88         40.14        22.18 o                         
  16  10   0        268.06        297.30        28.56 o                         
  17  10   0         70.28         49.10        27.09 o                         
  18  10   0         42.46          9.31        29.40 o                         
   1  11   0        208.03        210.29        13.76 o                         
   2  11   0        137.90        143.27        11.54 o                         
   3  11   0          1.16         13.36         8.69 o                         
   4  11   0         48.32         78.01        10.71 o                         
   5  11   0          9.43         54.54        10.89 o                         
   6  11   0       1352.20       1443.89        35.28 o                         
   7  11   0          0.54          9.10        10.56 o                         
   8  11   0       2571.59       2573.48        67.89 o                         
   9  11   0        240.53        180.71        22.95 o                         
  10  11   0       1737.65       1893.56        53.35 o                         
  11  11   0         45.93         54.91        19.75 o                         
  12  11   0        426.26        453.12        28.77 o                         
  13  11   0          2.91         33.05        19.84 o                         
  14  11   0       1861.83       2039.59        57.99 o                         
  15  11   0         57.69         69.36        23.00 o                         
  16  11   0       1775.46       1910.64        55.23 o                         
  17  11   0          4.30        -18.82        33.39 o                         
   0  12   0        213.10        342.87        32.21 o                         
   1  12   0          0.57         -9.35        10.75 o                         
   2  12   0       2882.50       2727.26        54.80 o                         
   3  12   0       3288.59       3411.24        71.21 o                         
   4  12   0       3478.06       3612.20        69.75 o                         
   5  12   0        385.41        424.52        23.52 o                         
   6  12   0         15.48         39.12        12.00 o                         
   7  12   0         17.36         11.14        11.73 o                         
   8  12   0         22.85         29.21        17.60 o                         
   9  12   0        698.87        790.21        47.86 o                         
  10  12   0        885.80        844.59        57.03 o                         
  11  12   0         16.36         79.44        23.82 o                         
  12  12   0       1568.73       1833.95        75.50 o                         
  13  12   0       1110.13       1081.51        58.48 o                         
  14  12   0        175.71        156.76        34.73 o                         
  15  12   0         47.65         76.63        34.62 o                         
  16  12   0         83.41         59.65        32.53 o                         
   1  13   0        184.29        160.31        16.33 o                         
   2  13   0       1585.84       1524.36        40.91 o                         
   3  13   0       4310.34       4292.70        78.76 o                         
   4  13   0         52.35         80.35        13.33 o                         
   5  13   0        167.43        140.58        15.00 o                         
   6  13   0       4611.93       4586.92        84.57 o                         
   7  13   0          4.15         39.60        14.82 o                         
   8  13   0       1292.66       1322.61        53.60 o                         
   9  13   0        211.57        212.71        29.06 o                         
  10  13   0        101.13        132.56        29.74 o                         
  11  13   0        985.21       1052.27        56.19 o                         
  12  13   0         52.63         51.36        33.22 o                         
  13  13   0        233.84        258.41        37.97 o                         
  14  13   0       1822.27       1934.15        82.82 o                         
  15  13   0         18.05         52.54        34.34 o                         
   0  14   0         31.62        104.95        24.17 o                         
   1  14   0        647.13        641.87        34.21 o                         
   2  14   0       1101.20       1051.48        35.72 o                         
   3  14   0         61.23        102.93        21.92 o                         
   4  14   0       3836.62       3951.50        76.17 o                         
   5  14   0        353.74        465.35        24.96 o                         
   6  14   0        509.71        536.08        27.41 o                         
   7  14   0        296.68        278.81        26.40 o                         
   8  14   0        775.48        746.99        42.30 o                         
   9  14   0         46.80         51.91        28.54 o                         
  10  14   0        576.16        517.30        40.36 o                         
  11  14   0        144.78        190.37        37.47 o                         
  12  14   0        216.55        249.72        33.31 o                         
  13  14   0        295.28        266.65        42.81 o                         
  14  14   0        175.77        260.71        45.44 o                         
   1  15   0        989.66        956.65        36.02 o                         
   2  15   0          0.27          9.87        16.08 o                         
   3  15   0        171.95        157.64        19.09 o                         
   4  15   0         28.14         51.15        18.78 o                         
   5  15   0        363.33        378.23        24.73 o                         
   6  15   0        808.72        799.68        38.26 o                         
   7  15   0        278.19        296.37        25.41 o                         
   8  15   0         32.08         63.08        25.56 o                         
   9  15   0        205.00        232.51        31.28 o                         
  10  15   0         30.17         74.21        30.17 o                         
  11  15   0        410.28        380.18        45.42 o                         
  12  15   0          9.59         30.80        31.43 o                         
   0  16   0         51.48         31.02        25.09 o                         
   1  16   0        305.34        251.27        22.19 o                         
   2  16   0        276.66        224.33        23.59 o                         
   3  16   0         10.00        -11.93        29.91 o                         
   4  16   0         67.64         41.03        24.57 o                         
   5  16   0         11.76         18.04        20.84 o                         
   6  16   0        768.15        747.32        47.91 o                         
   7  16   0        177.36        221.51        25.09 o                         
   8  16   0         28.88         56.59        27.25 o                         
   9  16   0       1044.20        954.86        56.96 o                         
  10  16   0         19.73          3.70        32.16 o                         
   1  17   0        348.60        252.80        25.22 o                         
   2  17   0        308.98        283.32        36.58 o                         
   3  17   0        285.30        321.08        39.85 o                         
   4  17   0          1.31         -3.74        22.52 o                         
   5  17   0         38.12         70.27        23.49 o                         
   6  17   0        370.66        323.21        27.78 o                         
   7  17   0        274.96        308.01        32.42 o                         
   0  18   0        140.24          6.01        78.52 o                         
   1  18   0        447.04        366.25        39.27 o                         
   2  18   0         63.90         54.77        30.68 o                         
 -21   0   1        329.42        400.40        48.32 o                         
 -19   0   1         61.08         93.01        46.01 o                         
 -17   0   1        474.25        560.77        45.47 o                         
 -15   0   1        520.62        611.73        43.67 o                         
 -13   0   1       1332.36       1343.92        53.70 o                         
 -11   0   1          4.19          9.80        12.39 o                         
  -9   0   1       2680.15       2529.30        63.84 o                         
  -7   0   1      19591.16      18254.21       411.35 o                         
  -5   0   1      37173.00      34179.89      1529.50 o                         
  -3   0   1      10104.45       8404.58       189.62 o                         
   5   0   1      30571.25      27138.55      1217.33 o                         
   7   0   1      14710.10      13939.75       449.45 o                         
   9   0   1        804.95       1052.31        49.62 o                         
  11   0   1         71.28         96.00        17.24 o                         
  13   0   1       1005.72        783.68        42.47 o                         
  15   0   1       3699.19       3752.38       146.68 o                         
  17   0   1        126.60         31.34        45.13 o                         
  19   0   1       1916.73       1964.85        84.74 o                         
  21   0   1        848.19        835.17       166.11 o                         
 -22   1   1         81.20        150.57        36.85 o                         
 -21   1   1        221.11        244.36        30.74 o                         
 -20   1   1         40.78         70.63        25.05 o                         
 -19   1   1       1048.69       1151.85        47.68 o                         
 -18   1   1        140.88        120.09        35.42 o                         
 -17   1   1       1963.12       1947.91        55.13 o                         
 -16   1   1        157.48        194.81        20.37 o                         
 -15   1   1       4721.77       4879.26       113.56 o                         
 -14   1   1       1234.90       1264.30        38.33 o                         
 -13   1   1       2300.81       2262.55        54.13 o                         
 -12   1   1        219.99        269.10        14.15 o                         
 -11   1   1        467.39        481.31        17.55 o                         
 -10   1   1       3431.21       3763.67        70.81 o                         
  -9   1   1       2506.98       2531.65        49.57 o                         
  -8   1   1       1822.77       1984.50        39.69 o                         
  -7   1   1       2110.49       2119.79        37.91 o                         
  -6   1   1       2371.32       2292.77        40.00 o                         
  -5   1   1          6.00         63.50         8.64 o                         
  -4   1   1       5976.30       5864.36        95.15 o                         
  -3   1   1        436.07        460.48        10.56 o                         
  -2   1   1       5667.22       4954.01       101.25 o                         
   2   1   1        717.13       1116.83        23.49 o                         
   4   1   1       1287.28       2088.91        42.18 o                         
   5   1   1      19256.03      18276.18       335.96 o                         
   6   1   1       1275.78       1269.57        28.63 o                         
   7   1   1        265.04        240.42        10.97 o                         
   8   1   1        110.13        203.30        13.50 o                         
   9   1   1         59.46        210.37        21.02 o                         
  10   1   1        748.19        812.35        23.93 o                         
  11   1   1       4776.41       4708.19       105.56 o                         
  12   1   1          6.24         -2.83        10.95 o                         
  13   1   1        353.87        298.92        20.57 o                         
  14   1   1         13.22         -1.87        13.12 o                         
  15   1   1        550.26        532.11        32.61 o                         
  16   1   1       1216.37       1161.24        41.13 o                         
  17   1   1        414.32        501.68        45.47 o                         
  18   1   1         65.07         86.57        20.31 o                         
  19   1   1         22.34         60.31        21.93 o                         
  20   1   1         17.46         98.37        29.39 o                         
  21   1   1         49.25        130.00        29.52 o                         
  22   1   1         27.79        153.91        41.72 o                         
 -22   2   1        571.26        617.75        56.07 o                         
 -21   2   1        385.34        401.11        52.16 o                         
 -20   2   1          1.14         13.05        27.59 o                         
 -19   2   1        406.29        410.05        60.61 o                         
 -18   2   1          0.28        -13.07        33.92 o                         
 -17   2   1        267.58        311.72        25.09 o                         
 -16   2   1        332.01        347.50        23.77 o                         
 -15   2   1        667.02        597.12        22.94 o                         
 -14   2   1        279.37        309.87        17.79 o                         
 -13   2   1         33.21         37.92        10.37 o                         
 -12   2   1         49.30         82.71        10.65 o                         
 -11   2   1        292.49        298.40        15.91 o                         
 -10   2   1          2.29         13.34         7.58 o                         
  -9   2   1       1464.84       1427.59        31.95 o                         
  -8   2   1       1174.78       1024.32        23.81 o                         
  -7   2   1      10151.32      10415.31       180.32 o                         
  -6   2   1       1327.26       1549.92        31.31 o                         
  -5   2   1       4428.74       4702.86        77.85 o                         
  -4   2   1       5461.91       4703.46        77.47 o                         
  -3   2   1        269.32        267.97         9.30 o                         
  -2   2   1       1881.38       1660.53        30.78 o                         
   0   2   1      19781.69      17295.72       318.35 o                         
   1   2   1       6725.18       7442.58       119.82 o                         
   2   2   1        547.86        444.11        12.80 o                         
   3   2   1       3624.33       3958.34        70.66 o                         
   4   2   1       2129.36       2216.25        41.80 o                         
   5   2   1       2292.45       2361.16        41.68 o                         
   6   2   1         95.30         87.70         5.86 o                         
   7   2   1       3525.64       3749.19        69.39 o                         
   8   2   1         17.79         91.70         7.79 o                         
   9   2   1       1419.94       1543.37        36.95 o                         
  10   2   1       4457.54       4677.10        94.30 o                         
  11   2   1        346.15        351.41        18.19 o                         
  12   2   1        153.51        169.71        16.35 o                         
  13   2   1       1572.14       1742.97        43.84 o                         
  14   2   1         28.84         33.31        14.37 o                         
  15   2   1        118.90        115.50        19.11 o                         
  16   2   1        246.27        270.20        23.08 o                         
  17   2   1       1374.93       1338.77        47.95 o                         
  18   2   1        967.60       1175.87        56.58 o                         
  19   2   1       1226.93       1384.08        56.72 o                         
  20   2   1        412.68        662.85        61.47 o                         
  21   2   1       1559.90       1867.25       108.64 o                         
 -21   3   1        942.20        796.34        94.00 o                         
 -20   3   1          9.14         21.60        28.81 o                         
 -19   3   1        452.52        445.68        34.56 o                         
 -18   3   1        483.43        481.14        37.59 o                         
 -17   3   1       2246.28       2226.48        57.27 o                         
 -16   3   1       3250.45       3006.05        70.52 o                         
 -15   3   1       3820.73       3760.62        82.87 o                         
 -14   3   1       1348.54       1340.53        39.62 o                         
 -13   3   1        810.89        801.57        29.84 o                         
 -12   3   1       1089.61       1228.84        35.72 o                         
 -11   3   1         73.90         52.27        10.88 o                         
 -10   3   1       1595.08       1657.37        40.52 o                         
  -9   3   1          7.10          3.42         6.36 o                         
  -8   3   1          2.24          8.88         6.36 o                         
  -7   3   1       1055.51       1163.92        24.34 o                         
  -6   3   1        242.37        278.38        11.25 o                         
  -5   3   1         67.12         32.52         4.65 o                         
  -4   3   1       6848.46       7429.20       129.32 o                         
  -3   3   1       4597.67       4443.73        80.74 o                         
  -2   3   1      10292.31      11098.78       178.25 o                         
  -1   3   1      43625.53      39737.70      1026.85 o                         
   0   3   1      11774.54      10546.47       151.28 o                         
   1   3   1        620.25        661.41        16.26 o                         
   2   3   1         27.15        150.20         6.49 o                         
   3   3   1       3379.59       2902.31        49.74 o                         
   4   3   1       1437.66       1091.98        23.75 o                         
   5   3   1        813.96        837.49        20.58 o                         
   6   3   1       7562.13       6748.71       119.83 o                         
   7   3   1        466.79        372.19        13.88 o                         
   8   3   1         34.59         19.10         8.68 o                         
   9   3   1        155.13        125.26        10.47 o                         
  10   3   1       1478.20       1330.28        35.47 o                         
  11   3   1       1844.76       1915.67        46.63 o                         
  12   3   1       5182.00       5536.60       112.49 o                         
  13   3   1         89.28        130.04        14.24 o                         
  14   3   1        821.74        898.52        32.23 o                         
  15   3   1       2861.09       2822.92        62.56 o                         
  16   3   1        976.80        851.61        41.59 o                         
  17   3   1        660.37        632.24        39.28 o                         
  18   3   1        124.86         96.16        25.75 o                         
  19   3   1         77.84        104.90        33.01 o                         
  20   3   1         12.36         86.58        30.17 o                         
  21   3   1         19.39        144.50        41.06 o                         
 -21   4   1        129.10        193.05        35.75 o                         
 -20   4   1        218.86        202.84        33.77 o                         
 -19   4   1        301.48        307.37        32.78 o                         
 -18   4   1        806.37        809.27        36.44 o                         
 -17   4   1        402.50        398.50        31.26 o                         
 -16   4   1        331.35        364.27        24.55 o                         
 -15   4   1          0.44          0.18        15.06 o                         
 -14   4   1        346.29        321.85        21.77 o                         
 -13   4   1         97.51         86.74        14.83 o                         
 -12   4   1       4279.50       4248.93        89.61 o                         
 -11   4   1       1935.94       2074.95        55.06 o                         
 -10   4   1        952.19       1022.31        29.47 o                         
  -9   4   1       7713.75       8653.47       153.03 o                         
  -8   4   1       2106.95       2215.37        41.55 o                         
  -7   4   1       6425.85       6832.12       113.53 o                         
  -6   4   1      12403.56      12226.93       198.06 o                         
  -5   4   1         10.39          3.91         5.05 o                         
  -4   4   1       5182.65       5306.18        88.33 o                         
  -3   4   1      12805.46      12803.29       206.17 o                         
  -2   4   1      13976.55      15204.20       244.07 o                         
  -1   4   1      52923.33      50922.25      1019.18 o                         
   0   4   1      42244.56      38217.34       606.13 o                         
   1   4   1       2226.97       1769.20        29.46 o                         
   2   4   1      30989.08      28591.76       427.89 o                         
   3   4   1       1523.61       1432.86        25.87 o                         
   4   4   1       1001.05        888.05        19.62 o                         
   5   4   1       2445.78       2304.72        42.13 o                         
   6   4   1        264.21        345.99        14.62 o                         
   7   4   1        357.72        617.18        17.16 o                         
   8   4   1        121.41        151.45        10.92 o                         
   9   4   1        297.61        301.10        14.94 o                         
  10   4   1        106.79        113.93        11.31 o                         
  11   4   1        578.38        593.99        27.59 o                         
  12   4   1        560.75        646.85        30.60 o                         
  13   4   1        313.70        322.26        23.23 o                         
  14   4   1        185.22        208.70        20.84 o                         
  15   4   1        914.69        916.86        36.96 o                         
  16   4   1        408.82        393.36        32.13 o                         
  17   4   1          2.04          5.35        16.27 o                         
  18   4   1        310.55        302.35        30.04 o                         
  19   4   1        254.48        256.18        31.54 o                         
  20   4   1       1522.24       1473.45        71.21 o                         
  21   4   1        503.26        574.53        42.59 o                         
 -21   5   1          0.44        -33.69        33.69 o                         
 -20   5   1        717.36        631.18        42.83 o                         
 -19   5   1        246.33        233.19        25.60 o                         
 -18   5   1        685.17        695.99        37.22 o                         
 -17   5   1          3.10          6.74        18.02 o                         
 -16   5   1        305.83        297.74        22.45 o                         
 -15   5   1        761.13        790.47        34.43 o                         
 -14   5   1       1413.82       1303.12        40.88 o                         
 -13   5   1        599.85        614.39        27.84 o                         
 -12   5   1        414.03        412.56        24.89 o                         
 -11   5   1         18.23         14.92        12.30 o                         
 -10   5   1       4041.76       4052.72        76.79 o                         
  -9   5   1         32.75         58.68         8.51 o                         
  -8   5   1        887.96        995.37        23.97 o                         
  -7   5   1       2915.64       3187.65        57.54 o                         
  -6   5   1         30.12         42.68         7.29 o                         
  -5   5   1        103.13        131.78         8.80 o                         
  -4   5   1        651.92        661.53        17.06 o                         
  -3   5   1      13733.65      13654.07       220.84 o                         
  -2   5   1      19179.86      18739.34       283.14 o                         
  -1   5   1       2633.52       3042.89        48.13 o                         
   0   5   1      11002.67      10618.07       147.14 o                         
   1   5   1       3820.21       3918.66        63.53 o                         
   2   5   1        905.81        757.51        18.25 o                         
   3   5   1         73.87        106.69         7.94 o                         
   4   5   1       2578.20       3032.10        48.14 o                         
   5   5   1       1868.08       1779.95        34.93 o                         
   6   5   1        838.29        757.14        22.38 o                         
   7   5   1       3272.52       3295.32        63.69 o                         
   8   5   1        785.62        730.00        21.48 o                         
   9   5   1       3184.72       3324.02        64.89 o                         
  10   5   1        447.93        341.35        15.63 o                         
  11   5   1        272.15        326.36        16.38 o                         
  12   5   1       1943.37       2043.18        57.66 o                         
  13   5   1          0.56         -6.78        15.29 o                         
  14   5   1       3525.10       3692.67        93.27 o                         
  15   5   1         61.08         63.50        19.95 o                         
  16   5   1          5.25        -17.48        17.48 o                         
  17   5   1        986.13       1010.65        58.31 o                         
  18   5   1        408.52        425.89        45.87 o                         
  19   5   1        101.40        110.00        39.18 o                         
  20   5   1          9.58        -13.84        40.55 o                         
  21   5   1        206.19        214.01        36.19 o                         
 -20   6   1       1108.48       1128.24        52.10 o                         
 -19   6   1         14.16        -16.39        23.78 o                         
 -18   6   1         59.57         42.73        22.18 o                         
 -17   6   1        394.82        377.24        26.68 o                         
 -16   6   1         76.64         77.52        21.16 o                         
 -15   6   1       1704.25       1494.44        46.05 o                         
 -14   6   1          9.48        -12.03        14.74 o                         
 -13   6   1        639.48        634.90        29.23 o                         
 -12   6   1        159.56        155.30        18.09 o                         
 -11   6   1       1069.65       1161.88        34.17 o                         
 -10   6   1        347.20        268.76        16.22 o                         
  -9   6   1        147.88        187.70        14.69 o                         
  -8   6   1       3761.54       4022.45        72.04 o                         
  -7   6   1        302.81        300.75        15.75 o                         
  -6   6   1        178.49        164.97        10.63 o                         
  -5   6   1        187.31        246.16        13.05 o                         
  -4   6   1       1746.72       1908.43        37.70 o                         
  -3   6   1       3265.12       3657.03        65.22 o                         
  -2   6   1      64514.18      59658.34      1011.05 o                         
  -1   6   1      14830.52      15121.24       218.99 o                         
   0   6   1       3504.40       3374.43        51.02 o                         
   1   6   1       1082.45       1118.53        23.04 o                         
   2   6   1       1966.77       1987.22        36.18 o                         
   3   6   1         36.04         20.05         5.76 o                         
   4   6   1        248.89        345.30        12.03 o                         
   5   6   1        308.07        292.45        12.64 o                         
   6   6   1        331.69        258.89        13.34 o                         
   7   6   1          9.33         13.77         7.71 o                         
   8   6   1         42.46         26.27         8.77 o                         
   9   6   1          6.06         -7.54         8.29 o                         
  10   6   1       4168.40       4389.23        84.41 o                         
  11   6   1        649.82        727.93        26.67 o                         
  12   6   1          1.60         17.85        10.94 o                         
  13   6   1         90.25         89.19        17.18 o                         
  14   6   1       3848.04       3912.82        94.30 o                         
  15   6   1         23.27        -17.14        17.14 o                         
  16   6   1        436.84        417.41        33.28 o                         
  17   6   1        424.18        358.14        26.24 o                         
  18   6   1        248.82        313.95        31.44 o                         
  19   6   1          4.32        -27.06        27.06 o                         
  20   6   1       1223.78       1149.71        57.26 o                         
 -20   7   1        540.72        470.63        36.24 o                         
 -19   7   1        463.13        387.03        32.51 o                         
 -18   7   1        104.95         42.52        32.00 o                         
 -17   7   1          3.57        -23.72        23.72 o                         
 -16   7   1       3482.09       3500.00        82.91 o                         
 -15   7   1         12.60         10.85        19.78 o                         
 -14   7   1       3626.25       3568.95        81.43 o                         
 -13   7   1        118.71        127.19        17.76 o                         
 -12   7   1       1836.95       1986.76        50.61 o                         
 -11   7   1        427.08        388.92        20.75 o                         
 -10   7   1         77.06         89.12        12.50 o                         
  -9   7   1        322.20        285.81        15.72 o                         
  -8   7   1       6341.46       6454.41       119.18 o                         
  -7   7   1       1942.68       2078.47        46.36 o                         
  -6   7   1       2397.35       2374.71        44.05 o                         
  -5   7   1       6612.85       7104.93       120.37 o                         
  -4   7   1        431.31        367.70        15.28 o                         
  -3   7   1        289.60        372.92        12.94 o                         
  -2   7   1         29.01         74.48         6.82 o                         
  -1   7   1        869.22        943.06        20.68 o                         
   0   7   1       5729.22       6354.33       101.74 o                         
   1   7   1       3787.69       3501.82        59.50 o                         
   2   7   1        235.56        220.40        10.19 o                         
   3   7   1       7023.34       7096.24       113.01 o                         
   4   7   1       5657.88       5572.97        90.75 o                         
   5   7   1         75.54         45.25         6.65 o                         
   6   7   1         32.11         27.28         8.09 o                         
   7   7   1        164.25        152.32        12.31 o                         
   8   7   1       2949.54       2932.34        57.59 o                         
   9   7   1       1136.61       1096.19        29.78 o                         
  10   7   1       1243.69       1281.99        34.91 o                         
  11   7   1        580.12        630.65        26.82 o                         
  12   7   1       4069.61       4360.26        92.58 o                         
  13   7   1        254.27        294.46        21.01 o                         
  14   7   1        618.23        617.69        39.27 o                         
  15   7   1        139.58        167.02        22.83 o                         
  16   7   1        941.99        875.35        41.23 o                         
  17   7   1          1.16        -21.85        21.85 o                         
  18   7   1        239.43        251.44        28.92 o                         
  19   7   1        137.13        105.27        26.57 o                         
  20   7   1         83.70         39.84        37.56 o                         
 -19   8   1         21.62         -7.69        30.16 o                         
 -18   8   1         62.42         67.11        26.98 o                         
 -17   8   1        170.70        136.96        25.98 o                         
 -16   8   1        133.04        119.23        23.73 o                         
 -15   8   1        134.61        131.90        21.97 o                         
 -14   8   1        817.99        824.36        41.04 o                         
 -13   8   1        285.98        314.28        22.38 o                         
 -12   8   1          4.83         26.91        15.30 o                         
 -11   8   1        485.66        473.77        28.51 o                         
 -10   8   1        130.88        142.85        14.93 o                         
  -9   8   1         39.77         34.05        10.83 o                         
  -8   8   1        569.04        571.29        23.61 o                         
  -7   8   1       3097.19       3125.78        64.55 o                         
  -6   8   1       7621.37       8205.55       171.88 o                         
  -5   8   1      14619.09      15673.46       256.17 o                         
  -4   8   1      10442.12      10795.69       160.56 o                         
  -3   8   1       3519.81       3434.94        57.08 o                         
  -2   8   1      20688.26      21351.79       308.67 o                         
  -1   8   1         19.63         28.34         7.19 o                         
   0   8   1        963.12        876.52        23.26 o                         
   1   8   1        231.37        211.59        10.87 o                         
   2   8   1        658.49        570.98        23.88 o                         
   3   8   1        958.27        798.64        21.47 o                         
   4   8   1          4.24         -6.54         6.54 o                         
   5   8   1         50.37         54.32        10.11 o                         
   6   8   1        192.67        213.17        12.63 o                         
   7   8   1        221.27        193.79        14.99 o                         
   8   8   1        208.88        210.63        16.12 o                         
   9   8   1        174.36        100.13        16.04 o                         
  10   8   1        348.30        287.65        18.11 o                         
  11   8   1         14.96          9.06        12.89 o                         
  12   8   1       1323.58       1402.23        40.25 o                         
  13   8   1       1737.81       1708.08        46.37 o                         
  14   8   1       1325.29       1351.56        41.16 o                         
  15   8   1        415.25        398.59        29.34 o                         
  16   8   1       1305.67       1226.87        48.25 o                         
  17   8   1         32.81         -0.87        24.23 o                         
  18   8   1        316.79        356.29        32.34 o                         
  19   8   1        375.24        340.57        37.74 o                         
 -19   9   1         72.44         61.99        31.35 o                         
 -18   9   1        411.77        433.23        33.46 o                         
 -17   9   1        272.37        301.02        30.90 o                         
 -16   9   1        598.34        587.16        35.96 o                         
 -15   9   1       1220.06       1253.37        47.59 o                         
 -14   9   1       3306.84       3277.47        72.50 o                         
 -13   9   1          3.72         19.65        17.39 o                         
 -12   9   1        604.16        540.84        35.49 o                         
 -11   9   1         47.45         66.63        16.78 o                         
 -10   9   1        374.65        375.63        22.20 o                         
  -9   9   1         16.28          5.10        12.04 o                         
  -8   9   1         22.76         17.79        11.96 o                         
  -7   9   1        904.32        971.31        29.59 o                         
  -6   9   1       1130.40       1162.99        29.10 o                         
  -5   9   1       1114.21       1081.10        25.46 o                         
  -4   9   1         70.55        108.01         9.27 o                         
  -3   9   1       2348.04       2655.52        47.06 o                         
  -2   9   1         11.17         32.35         8.38 o                         
  -1   9   1       2703.60       2563.62        47.76 o                         
   0   9   1        160.42        123.56         9.94 o                         
   1   9   1        132.29         94.14         8.72 o                         
   2   9   1        758.74        746.78        22.02 o                         
   3   9   1          3.64          0.95         7.28 o                         
   4   9   1         39.20         32.68         7.98 o                         
   5   9   1       2400.38       2450.72        46.71 o                         
   6   9   1        665.39        660.53        21.80 o                         
   7   9   1       2144.44       2086.68        49.98 o                         
   8   9   1       4175.29       4147.80        84.97 o                         
   9   9   1        460.87        425.31        21.73 o                         
  10   9   1       1392.14       1305.67        37.39 o                         
  11   9   1       1275.03       1213.49        38.50 o                         
  12   9   1        173.19        173.06        18.25 o                         
  13   9   1         55.90        122.01        17.74 o                         
  14   9   1        233.55        283.39        21.72 o                         
  15   9   1       1838.49       1965.90        67.60 o                         
  16   9   1         60.71         37.64        23.83 o                         
  17   9   1       1399.91       1359.49        51.10 o                         
  18   9   1        487.41        427.76        34.39 o                         
  19   9   1         75.11          7.38        30.07 o                         
 -18  10   1        534.88        521.16        37.70 o                         
 -17  10   1         73.09         48.98        27.76 o                         
 -16  10   1        356.38        325.81        29.79 o                         
 -15  10   1          0.26         13.86        21.38 o                         
 -14  10   1        825.41        871.87        37.52 o                         
 -13  10   1         51.26         91.15        20.33 o                         
 -12  10   1        495.11        533.63        29.71 o                         
 -11  10   1        943.26        913.39        38.68 o                         
 -10  10   1        204.07        186.68        18.61 o                         
  -9  10   1        213.53        187.55        17.92 o                         
  -8  10   1       2091.46       2080.33        48.83 o                         
  -7  10   1        255.31        250.55        16.24 o                         
  -6  10   1        210.23        208.65        13.31 o                         
  -5  10   1       4512.52       4699.13        77.31 o                         
  -4  10   1       1508.22       1505.57        32.48 o                         
  -3  10   1       1430.25       1406.13        32.32 o                         
  -2  10   1       6244.60       6315.73       104.94 o                         
  -1  10   1       1862.36       1777.39        37.24 o                         
   0  10   1       1777.46       1662.50        38.04 o                         
   1  10   1          5.60         11.58         7.44 o                         
   2  10   1        244.69        308.20        14.68 o                         
   3  10   1       1340.20       1319.69        31.96 o                         
   4  10   1        285.44        307.56        16.32 o                         
   5  10   1        771.48        685.61        22.25 o                         
   6  10   1       1826.10       1848.56        37.76 o                         
   7  10   1       4212.48       4301.20        97.63 o                         
   8  10   1       2069.88       2171.65        60.48 o                         
   9  10   1        666.08        658.26        36.93 o                         
  10  10   1       1044.82       1206.98        43.46 o                         
  11  10   1        675.43        664.64        29.42 o                         
  12  10   1          8.36        -15.71        15.71 o                         
  13  10   1        684.95        737.10        32.77 o                         
  14  10   1        709.99        697.57        32.60 o                         
  15  10   1       3282.37       3451.49        83.00 o                         
  16  10   1        221.95        244.06        23.35 o                         
  17  10   1        749.10        819.35        49.21 o                         
  18  10   1        185.59        162.26        40.01 o                         
 -17  11   1       1399.11       1508.59        59.60 o                         
 -16  11   1        428.22        464.28        35.34 o                         
 -15  11   1       1720.65       1887.70        76.76 o                         
 -14  11   1        828.47        941.74        42.65 o                         
 -13  11   1       3080.38       3349.44        94.71 o                         
 -12  11   1         60.95         62.93        20.71 o                         
 -11  11   1       1870.83       2017.23        71.90 o                         
 -10  11   1       1448.78       1459.58        47.46 o                         
  -9  11   1       1114.36       1166.27        40.08 o                         
  -8  11   1        103.74        157.47        19.24 o                         
  -7  11   1         47.07         69.39        11.77 o                         
  -6  11   1         71.75        121.18        12.55 o                         
  -5  11   1       6726.82       6766.99       113.41 o                         
  -4  11   1        266.85        192.09        13.74 o                         
  -3  11   1         62.02         50.84         9.70 o                         
  -2  11   1        758.62        748.39        23.35 o                         
  -1  11   1        862.07        821.98        26.07 o                         
   0  11   1         53.63         54.58         9.99 o                         
   1  11   1       2025.26       1856.19        46.00 o                         
   2  11   1        993.67       1013.16        26.95 o                         
   3  11   1         61.44         41.93         9.88 o                         
   4  11   1        647.45        618.90        27.05 o                         
   5  11   1       3222.30       3173.10        59.89 o                         
   6  11   1          2.93        -10.08        10.08 o                         
   7  11   1       3155.83       3281.47        79.09 o                         
   8  11   1        886.86        867.86        40.52 o                         
   9  11   1        237.94        314.86        41.04 o                         
  10  11   1        151.37        153.56        25.28 o                         
  11  11   1         17.09         44.66        22.80 o                         
  12  11   1        249.53        259.00        30.04 o                         
  13  11   1       1134.51       1260.50        51.86 o                         
  14  11   1        125.97        117.96        26.32 o                         
  15  11   1        440.17        515.06        37.06 o                         
  16  11   1        206.43        209.27        31.65 o                         
  17  11   1        680.90        695.05        58.99 o                         
 -16  12   1          0.82        -16.41        26.23 o                         
 -15  12   1        144.32        110.63        27.58 o                         
 -14  12   1         53.30         87.20        23.05 o                         
 -13  12   1         42.13         50.92        23.70 o                         
 -12  12   1       1354.43       1441.29        51.05 o                         
 -11  12   1        451.99        507.45        35.04 o                         
 -10  12   1        191.54        201.16        32.98 o                         
  -9  12   1         45.33         18.23        17.25 o                         
  -8  12   1        597.84        629.73        27.65 o                         
  -7  12   1          9.20         23.78        14.01 o                         
  -6  12   1         83.30         78.80        13.23 o                         
  -5  12   1       5503.82       5513.59       101.42 o                         
  -4  12   1         88.30        133.28        13.33 o                         
  -3  12   1       8123.60       8139.59       150.64 o                         
  -2  12   1       3461.30       3326.13        63.97 o                         
  -1  12   1       1251.94       1275.41        34.82 o                         
   0  12   1         28.84         51.62        11.05 o                         
   1  12   1         60.81         37.02        13.80 o                         
   2  12   1         65.91         47.09        11.95 o                         
   3  12   1        416.94        369.81        19.74 o                         
   4  12   1        338.48        388.36        19.38 o                         
   5  12   1        415.31        376.76        19.43 o                         
   6  12   1       1311.51       1356.10        39.17 o                         
   7  12   1        170.15        186.67        19.66 o                         
   8  12   1        487.64        462.52        29.39 o                         
   9  12   1         32.44         31.51        24.13 o                         
  10  12   1        157.68        159.12        28.15 o                         
  11  12   1         61.14         91.79        26.96 o                         
  12  12   1        196.26        312.32        34.11 o                         
  13  12   1       1725.51       1894.50        66.08 o                         
  14  12   1          0.01         32.71        31.84 o                         
  15  12   1        861.14        988.23        78.92 o                         
  16  12   1          0.26         -5.12        33.18 o                         
 -15  13   1        356.05        294.93        38.96 o                         
 -14  13   1        105.09        118.43        32.66 o                         
 -13  13   1        546.23        556.18        38.64 o                         
 -12  13   1         22.81         24.02        32.83 o                         
 -11  13   1        147.40        130.42        34.84 o                         
 -10  13   1         62.84         95.24        30.59 o                         
  -9  13   1        551.52        562.34        41.55 o                         
  -8  13   1        159.30        186.32        22.29 o                         
  -7  13   1        900.80        876.68        32.44 o                         
  -6  13   1        103.89        158.53        15.69 o                         
  -5  13   1        254.28        261.13        17.45 o                         
  -4  13   1        197.64        202.41        16.79 o                         
  -3  13   1        344.49        399.26        27.10 o                         
  -2  13   1        342.37        344.69        21.56 o                         
  -1  13   1        305.47        262.68        17.06 o                         
   0  13   1         99.10         87.39        13.34 o                         
   1  13   1       1720.20       1656.93        42.85 o                         
   2  13   1        114.38        109.78        15.05 o                         
   3  13   1        115.73        136.53        19.80 o                         
   4  13   1       1423.75       1378.53        37.82 o                         
   5  13   1       1012.94       1026.66        33.71 o                         
   6  13   1        612.52        608.48        29.23 o                         
   7  13   1       1618.79       1618.79        50.22 o                         
   8  13   1          6.63         52.48        18.94 o                         
   9  13   1       1340.03       1457.02        67.20 o                         
  10  13   1        715.62        719.69        45.83 o                         
  11  13   1        722.72        759.75        74.47 o                         
  12  13   1          6.58          0.05        31.42 o                         
  13  13   1        560.80        535.45        47.38 o                         
  14  13   1        234.10        269.89        41.31 o                         
  15  13   1        491.98        488.46        47.69 o                         
 -14  14   1        143.74        194.47        34.32 o                         
 -13  14   1         49.16        107.04        33.24 o                         
 -12  14   1        154.06        145.47        30.65 o                         
 -11  14   1         24.36         94.75        34.06 o                         
 -10  14   1        180.56        176.74        29.04 o                         
  -9  14   1        551.95        548.36        38.19 o                         
  -8  14   1        221.67        225.11        23.19 o                         
  -7  14   1        271.73        316.91        22.93 o                         
  -6  14   1       1150.74       1079.24        36.21 o                         
  -5  14   1       2350.81       2265.64        53.40 o                         
  -4  14   1        557.36        636.71        55.47 o                         
  -3  14   1       1323.74       1246.89        39.77 o                         
  -2  14   1        264.03        285.31        19.21 o                         
  -1  14   1       2512.25       2403.56        68.75 o                         
   0  14   1        137.75        118.37        15.32 o                         
   1  14   1        840.32        810.60        33.34 o                         
   2  14   1        296.27        247.00        20.33 o                         
   3  14   1        144.99        101.41        23.39 o                         
   4  14   1         56.21         69.21        14.27 o                         
   5  14   1       1611.73       1513.23        46.13 o                         
   6  14   1         41.93         20.24        16.89 o                         
   7  14   1        637.27        685.72        50.93 o                         
   8  14   1         42.52         36.34        23.37 o                         
   9  14   1        535.43        509.79        44.21 o                         
  10  14   1         28.88         52.62        27.65 o                         
  11  14   1        270.35        260.92        31.78 o                         
  12  14   1        699.15        692.06        43.63 o                         
  13  14   1         25.80         93.62        46.60 o                         
  14  14   1        336.17        293.99        90.89 o                         
 -12  15   1        223.05        299.17        31.60 o                         
 -11  15   1          5.32         62.51        35.46 o                         
 -10  15   1          1.76         43.11        36.75 o                         
  -9  15   1         56.96         67.05        27.19 o                         
  -8  15   1       1860.77       1778.32        70.00 o                         
  -7  15   1        321.08        304.01        22.23 o                         
  -6  15   1       1009.13       1062.82        37.60 o                         
  -5  15   1        337.38        286.97        21.30 o                         
  -4  15   1        149.58        139.98        17.27 o                         
  -3  15   1       1255.85       1170.63        40.57 o                         
  -2  15   1         67.03         58.87        15.20 o                         
  -1  15   1          6.22        -20.27        20.27 o                         
   0  15   1        121.29        103.91        16.61 o                         
   1  15   1        426.36        396.03        25.96 o                         
   2  15   1       1440.87       1399.14        49.07 o                         
   3  15   1         73.34         61.86        23.23 o                         
   4  15   1        330.41        277.30        31.91 o                         
   5  15   1        546.83        569.00        30.96 o                         
   6  15   1          4.54         15.21        19.00 o                         
   7  15   1         42.49         57.66        28.05 o                         
   8  15   1        591.86        642.96        42.76 o                         
   9  15   1        226.22        240.76        36.47 o                         
  10  15   1       1039.04       1156.34        62.65 o                         
  11  15   1       1004.15       1237.65        63.92 o                         
  12  15   1         42.52         66.52        33.37 o                         
 -10  16   1        180.68        222.45        32.60 o                         
  -9  16   1         62.61         51.35        26.95 o                         
  -8  16   1          4.57         31.27        23.38 o                         
  -7  16   1        160.06        148.26        22.49 o                         
  -6  16   1         26.44         34.82        16.75 o                         
  -5  16   1        757.59        713.31        32.10 o                         
  -4  16   1          9.61          6.00        15.67 o                         
  -3  16   1        493.36        480.10        28.47 o                         
  -2  16   1        491.20        522.75        28.33 o                         
  -1  16   1         76.27         33.70        17.36 o                         
   0  16   1         42.94         17.89        23.16 o                         
   1  16   1        547.66        520.69        39.08 o                         
   2  16   1        241.04        220.37        26.31 o                         
   3  16   1        131.43        116.46        35.93 o                         
   4  16   1         50.38         76.41        24.11 o                         
   5  16   1         17.77         -2.98        21.28 o                         
   6  16   1         69.13         65.77        22.60 o                         
   7  16   1          0.40         -0.29        26.15 o                         
   8  16   1        184.18        216.08        54.18 o                         
   9  16   1        298.52        237.74        35.35 o                         
  10  16   1        109.12        112.49        40.53 o                         
  -7  17   1        689.91        729.14        53.67 o                         
  -6  17   1        144.52        141.84        45.83 o                         
  -5  17   1         29.53         25.44        31.75 o                         
  -4  17   1          0.41          0.04        35.80 o                         
  -3  17   1        448.90        390.23        35.09 o                         
  -2  17   1        867.00        821.63        51.02 o                         
  -1  17   1        107.42         20.80        36.91 o                         
   0  17   1        611.54        527.26        43.51 o                         
   1  17   1          1.56        -25.23        25.23 o                         
   2  17   1        102.93         54.71        26.82 o                         
   3  17   1        473.57        450.41        35.23 o                         
   4  17   1         88.03         42.38        26.67 o                         
   5  17   1         14.47         22.27        30.81 o                         
   6  17   1        484.24        601.73        40.19 o                         
   7  17   1        241.99        213.71        37.46 o                         
  -2  18   1       1247.98       1219.44        97.95 o                         
  -1  18   1         49.59         67.86        33.02 o                         
   0  18   1        393.61        337.97        52.33 o                         
   1  18   1         86.99         24.26        34.81 o                         
   2  18   1        614.34        536.84        49.93 o                         
 -22   0   2          1.78         31.43        81.39 o                         
 -20   0   2       1042.00        948.17        67.85 o                         
 -18   0   2        155.20        248.10        57.36 o                         
 -16   0   2        924.68        990.53        57.74 o                         
 -14   0   2        790.51        823.00        42.87 o                         
 -12   0   2        695.92        619.66        23.50 o                         
 -10   0   2       8771.53       9483.62       219.27 o                         
  -8   0   2      32213.32      31124.34       807.18 o                         
  -6   0   2      10695.29      10087.12       265.03 o                         
  -4   0   2      44416.63      42987.50      1356.77 o                         
  -2   0   2       3639.86       3317.73       103.19 o                         
   2   0   2       9444.97       7869.98       178.96 o                         
   4   0   2        245.87        245.46        14.39 o                         
   6   0   2      16543.99      15798.24       413.26 o                         
   8   0   2       1424.70       1416.19        44.64 o                         
  10   0   2       1099.88       1131.49        54.67 o                         
  12   0   2       3659.93       3608.39       136.28 o                         
  14   0   2        745.03        682.10        42.27 o                         
  16   0   2        300.78        210.51        40.36 o                         
  18   0   2       2312.76       2340.50        92.22 o                         
  20   0   2        604.93        818.09        73.00 o                         
 -22   1   2       1855.54       1927.73        77.91 o                         
 -21   1   2         43.65          6.34        41.05 o                         
 -20   1   2        224.11        156.13        27.11 o                         
 -19   1   2        153.09        151.77        24.09 o                         
 -18   1   2       4408.96       4466.15       100.93 o                         
 -17   1   2       1737.17       1914.08        54.39 o                         
 -16   1   2       4532.47       4452.51        96.79 o                         
 -15   1   2        359.23        340.53        25.20 o                         
 -14   1   2        178.30        181.19        12.72 o                         
 -13   1   2        823.01        884.98        26.01 o                         
 -12   1   2        260.17        246.12        14.35 o                         
 -11   1   2       1200.11       1275.21        30.38 o                         
 -10   1   2       6047.98       6563.21       109.28 o                         
  -9   1   2        555.02        644.83        16.46 o                         
  -8   1   2        387.85        410.07        12.43 o                         
  -7   1   2       1726.28       2036.88        36.74 o                         
  -6   1   2         85.64         94.88         8.39 o                         
  -5   1   2       2055.86       1825.17        33.34 o                         
  -4   1   2       2480.41       2730.05        49.21 o                         
  -3   1   2      23601.64      23269.11       520.20 o                         
  -2   1   2        401.56        391.78         9.74 o                         
  -1   1   2      10023.37       8005.91       172.25 o                         
   1   1   2        317.48        290.23         6.25 o                         
   2   1   2       1778.20       1601.85        26.35 o                         
   3   1   2       1409.12       1548.85        27.97 o                         
   4   1   2       4837.48       5216.79        99.15 o                         
   5   1   2        326.88        411.38        13.82 o                         
   6   1   2      62467.93      56383.93      2524.30 o                         
   7   1   2        653.25        619.57        18.11 o                         
   8   1   2       1173.85       1978.66        53.59 o                         
   9   1   2       1297.93       1189.18        33.64 o                         
  10   1   2       2899.69       3078.23        82.03 o                         
  11   1   2         18.87         14.66        11.36 o                         
  12   1   2       2136.01       2371.52        62.12 o                         
  13   1   2        151.89        142.39        18.13 o                         
  14   1   2        315.06        364.95        23.48 o                         
  15   1   2        748.94        733.88        33.91 o                         
  16   1   2        124.96        122.54        19.68 o                         
  17   1   2       1069.31       1042.34        41.41 o                         
  18   1   2         42.78        103.45        26.68 o                         
  19   1   2         26.28         72.06        23.08 o                         
  20   1   2        204.53        204.17        39.59 o                         
  21   1   2        199.86        348.93        33.04 o                         
 -22   2   2        388.81        460.60        53.36 o                         
 -21   2   2         53.58         48.81        31.60 o                         
 -20   2   2        107.91        117.30        28.96 o                         
 -19   2   2        152.24        214.84        28.54 o                         
 -18   2   2        394.28        485.66        42.74 o                         
 -17   2   2        231.35        250.91        25.12 o                         
 -16   2   2       3335.16       3223.39        67.37 o                         
 -15   2   2        433.17        388.57        20.39 o                         
 -14   2   2        587.46        597.43        23.83 o                         
 -13   2   2         45.42         39.68        10.64 o                         
 -12   2   2       2011.38       1867.19        41.89 o                         
 -11   2   2       1372.15       1364.19        32.62 o                         
 -10   2   2       6832.05       7012.20       116.85 o                         
  -9   2   2        884.05        929.47        21.44 o                         
  -8   2   2      11299.35      12095.94       195.51 o                         
  -7   2   2       5264.18       5428.47        90.40 o                         
  -6   2   2       1061.32       1211.49        23.94 o                         
  -5   2   2       4126.89       3637.95        65.69 o                         
  -4   2   2       2857.90       2727.87        85.88 o                         
  -3   2   2      14525.40      14239.97       261.36 o                         
  -2   2   2       1282.61       1272.37        26.30 o                         
  -1   2   2       3578.50       3744.44        71.39 o                         
   0   2   2       1050.76       1265.81        26.83 o                         
   1   2   2       9057.12       7684.90       157.88 o                         
   2   2   2          8.19          2.00         4.61 o                         
   3   2   2       5860.86       5570.23        98.11 o                         
   4   2   2      15167.69      14172.37       243.28 o                         
   5   2   2        890.18        606.80        17.15 o                         
   6   2   2        514.87        568.37        15.91 o                         
   7   2   2       1519.75       1779.89        36.11 o                         
   8   2   2        655.21        599.47        17.87 o                         
   9   2   2       4816.86       5532.43       100.67 o                         
  10   2   2        746.18        725.06        21.67 o                         
  11   2   2       1391.02       1547.21        43.83 o                         
  12   2   2       4150.97       4685.06        96.60 o                         
  13   2   2        966.27        917.51        36.57 o                         
  14   2   2       1131.34       1065.15        40.59 o                         
  15   2   2         74.15         74.20        18.88 o                         
  16   2   2         36.43         35.91        23.10 o                         
  17   2   2         61.77         97.42        27.71 o                         
  18   2   2       4636.81       5098.88       114.08 o                         
  19   2   2        251.05        286.05        27.42 o                         
  20   2   2       1676.52       1889.01        63.53 o                         
  21   2   2         19.14        115.65        36.50 o                         
 -21   3   2       1210.05       1244.90        63.40 o                         
 -20   3   2        451.85        446.07        39.08 o                         
 -19   3   2       3772.30       3933.58       103.57 o                         
 -18   3   2       5838.54       5920.93       179.14 o                         
 -17   3   2       1877.84       1751.06        49.69 o                         
 -16   3   2       5424.42       5491.78       114.74 o                         
 -15   3   2       1481.00       1451.04        42.62 o                         
 -14   3   2          3.72        -10.99        16.36 o                         
 -13   3   2        117.46        118.39        17.09 o                         
 -12   3   2       2809.21       2812.94        62.93 o                         
 -11   3   2        304.63        228.10        12.59 o                         
 -10   3   2       2803.14       3075.19        59.80 o                         
  -9   3   2         34.05         33.35         6.60 o                         
  -8   3   2       1763.23       1981.82        37.85 o                         
  -7   3   2       4674.39       5401.68        90.18 o                         
  -6   3   2       2626.57       2819.50        52.20 o                         
  -5   3   2        124.49        120.59         7.21 o                         
  -4   3   2        601.26        611.83        15.75 o                         
  -3   3   2       7416.46       7243.68       125.97 o                         
  -2   3   2        489.24        510.32        13.74 o                         
  -1   3   2      46414.10      41913.18       937.60 o                         
   0   3   2       3232.58       3275.58        61.95 o                         
   1   3   2        695.40        669.86        19.66 o                         
   2   3   2      11955.55      11829.96       190.26 o                         
   3   3   2       7089.54       7311.08       138.89 o                         
   4   3   2         10.15         14.75         5.17 o                         
   5   3   2       3956.07       4448.32        76.21 o                         
   6   3   2         45.72         28.89         6.16 o                         
   7   3   2       2488.24       2111.73        42.83 o                         
   8   3   2        588.02        780.51        20.05 o                         
   9   3   2        464.25        344.33        13.25 o                         
  10   3   2         13.36         30.38        11.07 o                         
  11   3   2         23.52         40.60        12.76 o                         
  12   3   2       3477.51       3374.36        73.97 o                         
  13   3   2        629.64        747.56        31.11 o                         
  14   3   2         88.28         49.02        17.69 o                         
  15   3   2       2751.27       2646.76        73.10 o                         
  16   3   2        120.04        110.41        25.32 o                         
  17   3   2         43.57         42.79        21.24 o                         
  18   3   2        234.15        171.85        30.08 o                         
  19   3   2          3.19          2.79        26.40 o                         
  20   3   2         16.86         84.20        35.91 o                         
  21   3   2        428.74        519.72        54.16 o                         
 -21   4   2        138.47        186.66        39.17 o                         
 -20   4   2         38.46         38.89        36.73 o                         
 -19   4   2         87.12        146.52        19.26 o                         
 -18   4   2        128.51        108.06        20.38 o                         
 -17   4   2          3.63         21.51        17.36 o                         
 -16   4   2       2716.37       2671.92        66.15 o                         
 -15   4   2        693.96        674.63        32.30 o                         
 -14   4   2         78.42         86.13        16.71 o                         
 -13   4   2        252.54        254.49        19.53 o                         
 -12   4   2       2686.11       2841.57        64.53 o                         
 -11   4   2         62.59         69.23        10.00 o                         
 -10   4   2       2796.42       2979.24        63.63 o                         
  -9   4   2       3227.09       3080.27        55.88 o                         
  -8   4   2       2209.33       2213.48        41.74 o                         
  -7   4   2      19977.59      20286.60       324.75 o                         
  -6   4   2       7310.80       7724.18       136.28 o                         
  -5   4   2      10352.25      10317.59       179.37 o                         
  -4   4   2        167.86        217.65        11.08 o                         
  -3   4   2       7061.82       6815.45       120.09 o                         
  -1   4   2        383.77        305.46         9.53 o                         
   0   4   2      51884.50      46953.17       940.52 o                         
   1   4   2        218.91        201.41        11.35 o                         
   2   4   2       8718.58       8333.51       146.27 o                         
   3   4   2        200.72        182.07         8.72 o                         
   4   4   2       1989.58       1952.55        43.60 o                         
   5   4   2       3909.19       3775.75        65.94 o                         
   6   4   2       5837.75       6451.43       102.15 o                         
   7   4   2       9041.42       9831.04       173.41 o                         
   8   4   2        396.52        443.00        17.01 o                         
   9   4   2       3373.34       3573.64        69.25 o                         
  10   4   2         34.10         18.69         7.87 o                         
  11   4   2        217.27        201.63        15.55 o                         
  12   4   2       2140.12       2245.08        60.21 o                         
  13   4   2        234.57        223.50        20.06 o                         
  14   4   2        449.38        499.21        34.54 o                         
  15   4   2       2187.14       2238.94        63.86 o                         
  16   4   2        103.23        140.55        20.17 o                         
  17   4   2       1454.05       1421.34        76.32 o                         
  18   4   2        486.29        531.28        52.00 o                         
  19   4   2        252.15        205.87        30.83 o                         
  20   4   2       1119.81       1259.66        62.56 o                         
  21   4   2        911.57        844.40        79.24 o                         
 -21   5   2        253.36        227.10        36.45 o                         
 -20   5   2         12.72          1.01        22.13 o                         
 -19   5   2       1682.00       1617.22        53.62 o                         
 -18   5   2        111.48        104.39        22.22 o                         
 -17   5   2       1500.34       1583.36        61.50 o                         
 -16   5   2        166.96        133.21        19.48 o                         
 -15   5   2       5288.43       5374.55       112.42 o                         
 -14   5   2        279.59        243.79        22.24 o                         
 -13   5   2        168.89        150.71        16.53 o                         
 -12   5   2        585.85        564.92        22.53 o                         
 -11   5   2         98.13         69.64        10.54 o                         
 -10   5   2        648.64        716.28        19.97 o                         
  -9   5   2        851.29        937.44        26.57 o                         
  -8   5   2         43.67         36.71         7.44 o                         
  -7   5   2        180.43        233.38        12.91 o                         
  -6   5   2       4950.89       5168.15        94.57 o                         
  -5   5   2       2374.26       2308.82        50.13 o                         
  -4   5   2       3583.95       3651.19        68.16 o                         
  -3   5   2       3496.38       3829.90        71.17 o                         
  -2   5   2       9237.02       9225.07       150.64 o                         
  -1   5   2      16285.35      16072.31       258.40 o                         
   0   5   2         83.68         93.37         5.56 o                         
   1   5   2        303.89        414.92        11.42 o                         
   2   5   2       8175.02       7461.09       131.84 o                         
   3   5   2       6264.88       6027.84       117.16 o                         
   4   5   2        316.23        337.97        16.23 o                         
   5   5   2       4266.90       3625.37        68.98 o                         
   6   5   2        874.46        957.35        22.89 o                         
   7   5   2       1344.69       1141.03        26.47 o                         
   8   5   2        772.38        752.31        20.76 o                         
   9   5   2       1267.31       1317.61        29.89 o                         
  10   5   2       3996.10       3919.65        71.07 o                         
  11   5   2       1348.49       1272.26        33.57 o                         
  12   5   2         34.68         24.31        12.82 o                         
  13   5   2        300.40        385.21        27.81 o                         
  14   5   2       5486.21       5421.70       126.60 o                         
  15   5   2        684.49        679.99        43.16 o                         
  16   5   2          3.21        -13.03        18.85 o                         
  17   5   2        295.54        381.10        39.01 o                         
  18   5   2        135.63        133.48        32.37 o                         
  19   5   2         49.94         51.36        40.04 o                         
  20   5   2         85.44        121.81        43.95 o                         
  21   5   2        630.83        708.20        48.20 o                         
 -20   6   2        145.60         97.70        27.28 o                         
 -19   6   2         98.28         57.81        24.85 o                         
 -18   6   2         32.02          8.86        22.29 o                         
 -17   6   2        602.36        586.72        33.94 o                         
 -16   6   2       1232.79       1295.31        45.38 o                         
 -15   6   2         48.96         88.72        18.25 o                         
 -14   6   2         71.56         58.76        16.32 o                         
 -13   6   2        393.97        301.24        20.71 o                         
 -12   6   2       2292.00       2421.56        52.90 o                         
 -11   6   2        956.10        966.78        26.64 o                         
 -10   6   2        282.92        356.83        17.01 o                         
  -9   6   2       1602.89       1544.82        34.35 o                         
  -8   6   2       1418.75       1529.08        33.59 o                         
  -7   6   2       6235.16       6394.65       116.75 o                         
  -6   6   2       1059.33        994.10        26.47 o                         
  -5   6   2      16962.99      16911.24       291.09 o                         
  -4   6   2        415.42        288.84        14.56 o                         
  -3   6   2      12810.72      12856.47       224.02 o                         
  -2   6   2        774.05        955.71        22.12 o                         
  -1   6   2       6209.82       6385.87       107.37 o                         
   0   6   2          0.00          3.89         5.65 o                         
   1   6   2        286.70        289.98        10.43 o                         
   2   6   2        602.79        685.43        17.47 o                         
   3   6   2          8.34          5.20         5.54 o                         
   4   6   2         53.34         22.79         7.08 o                         
   5   6   2         18.94         45.24         9.85 o                         
   6   6   2        553.26        471.93        17.09 o                         
   7   6   2          1.48         -6.63         6.63 o                         
   8   6   2        633.32        573.86        19.45 o                         
   9   6   2         21.67         43.05         9.23 o                         
  10   6   2       1815.15       1884.35        41.02 o                         
  11   6   2       3044.62       3128.58        60.64 o                         
  12   6   2       3115.71       3165.96        65.73 o                         
  13   6   2       3273.16       3371.46        70.34 o                         
  14   6   2        252.55        239.85        27.37 o                         
  15   6   2       2030.46       2089.12        57.05 o                         
  16   6   2         32.75         -3.17        18.62 o                         
  17   6   2       2760.76       2709.15        70.76 o                         
  18   6   2          8.85        -23.89        23.89 o                         
  19   6   2        880.92       1037.48        69.68 o                         
  20   6   2        135.35         90.89        32.69 o                         
 -20   7   2        175.02         56.96        33.55 o                         
 -19   7   2        348.29        254.93        33.97 o                         
 -18   7   2        186.04        175.44        27.73 o                         
 -17   7   2       1510.94       1461.44        52.01 o                         
 -16   7   2         86.90         58.70        21.25 o                         
 -15   7   2       5405.55       5488.89       116.67 o                         
 -14   7   2        431.91        405.25        25.24 o                         
 -13   7   2        668.75        768.49        32.47 o                         
 -12   7   2        313.46        295.35        17.19 o                         
 -11   7   2        374.93        377.07        19.64 o                         
 -10   7   2        372.67        278.44        15.58 o                         
  -9   7   2       2284.45       2323.66        47.52 o                         
  -8   7   2        540.83        493.10        21.20 o                         
  -7   7   2       1270.91       1235.28        32.24 o                         
  -6   7   2       2802.85       3292.77        79.33 o                         
  -5   7   2       1544.12       1490.98        37.75 o                         
  -4   7   2       1179.05       1100.11        28.42 o                         
  -3   7   2       5310.20       5477.10        93.86 o                         
  -2   7   2      15752.94      16405.34       265.62 o                         
  -1   7   2       2411.52       2444.41        42.00 o                         
   0   7   2       1583.45       1617.53        29.99 o                         
   1   7   2       1488.07       1691.16        32.41 o                         
   2   7   2       1443.96       1796.50        35.99 o                         
   3   7   2       2565.46       2326.82        44.50 o                         
   4   7   2        453.09        525.02        20.20 o                         
   5   7   2       1382.67       1176.12        34.40 o                         
   6   7   2        264.22        292.42        20.13 o                         
   7   7   2       3432.11       3440.38        64.51 o                         
   8   7   2       1982.85       1879.03        40.88 o                         
   9   7   2        120.63        100.69        11.20 o                         
  10   7   2        113.24         83.44        11.59 o                         
  11   7   2        112.67        107.13        12.98 o                         
  12   7   2          6.40         -7.99        11.20 o                         
  13   7   2         76.60         57.14        14.16 o                         
  14   7   2       1204.96       1370.99        38.69 o                         
  15   7   2        667.80        704.83        42.84 o                         
  16   7   2        204.96        215.55        23.63 o                         
  17   7   2          5.98        -28.89        30.72 o                         
  18   7   2          9.31         12.27        28.09 o                         
  19   7   2         61.13        129.58        30.64 o                         
  20   7   2        542.10        592.99        39.51 o                         
 -19   8   2          4.38        -27.88        29.81 o                         
 -18   8   2         81.04         44.70        27.62 o                         
 -17   8   2        369.53        347.64        29.61 o                         
 -16   8   2        133.17         87.60        22.65 o                         
 -15   8   2          8.76         41.45        20.16 o                         
 -14   8   2         24.58         19.32        18.95 o                         
 -13   8   2         40.74         67.58        15.63 o                         
 -12   8   2       4942.90       5265.00        95.51 o                         
 -11   8   2        219.94        247.87        16.87 o                         
 -10   8   2       1086.74       1080.74        31.19 o                         
  -9   8   2       3632.67       3859.37        77.80 o                         
  -8   8   2        374.69        385.17        20.67 o                         
  -7   8   2       4163.97       4119.88        81.37 o                         
  -6   8   2        219.26        214.07        18.52 o                         
  -5   8   2       2213.41       2214.64        48.55 o                         
  -4   8   2       9310.39       9559.73       159.21 o                         
  -3   8   2      25306.79      25329.94       406.95 o                         
  -2   8   2         55.13        137.28         9.20 o                         
  -1   8   2        550.32        471.57        14.92 o                         
   0   8   2       1419.33       1338.88        29.27 o                         
   1   8   2       3374.84       3419.44        59.21 o                         
   2   8   2       1415.18       1344.10        29.84 o                         
   3   8   2       2225.50       2428.48        47.32 o                         
   4   8   2        615.03        613.31        23.22 o                         
   5   8   2         69.30         45.16        11.66 o                         
   6   8   2          1.20        -10.77        10.77 o                         
   7   8   2          0.25         -6.99        12.95 o                         
   8   8   2       1437.47       1350.17        38.64 o                         
   9   8   2       1195.38       1146.42        31.08 o                         
  10   8   2       2216.56       2127.40        46.88 o                         
  11   8   2          7.11         -4.66        11.82 o                         
  12   8   2        518.60        441.81        23.36 o                         
  13   8   2       1407.84       1437.89        40.92 o                         
  14   8   2        135.97        133.44        16.95 o                         
  15   8   2       3218.93       3477.09        75.36 o                         
  16   8   2       2356.87       2392.48        67.14 o                         
  17   8   2       1404.15       1384.63        52.79 o                         
  18   8   2        316.71        291.63        28.68 o                         
  19   8   2        834.44        797.48        53.17 o                         
 -19   9   2         47.89         26.91        42.47 o                         
 -18   9   2         41.32         22.83        29.92 o                         
 -17   9   2        795.85        776.79        51.07 o                         
 -16   9   2        218.77        222.80        27.17 o                         
 -15   9   2       1524.76       1659.37        54.61 o                         
 -14   9   2        972.95       1149.58        41.04 o                         
 -13   9   2         11.28         28.11        18.20 o                         
 -12   9   2        884.86        966.54        32.50 o                         
 -11   9   2        520.47        578.29        26.30 o                         
 -10   9   2         13.69          8.29        12.16 o                         
  -9   9   2       2321.30       2363.84        54.82 o                         
  -8   9   2        116.76        116.82        14.61 o                         
  -7   9   2        282.50        256.99        15.70 o                         
  -6   9   2        353.69        363.16        18.87 o                         
  -5   9   2        405.51        394.23        17.15 o                         
  -4   9   2       4488.38       4509.13        77.07 o                         
  -3   9   2        440.37        493.88        17.25 o                         
  -2   9   2      10535.13      10762.46       169.42 o                         
  -1   9   2       2658.59       2692.57        49.92 o                         
   0   9   2       1859.56       1854.17        40.05 o                         
   1   9   2        608.70        580.19        18.36 o                         
   2   9   2       1802.06       1712.85        36.48 o                         
   3   9   2        189.50        138.18        10.42 o                         
   4   9   2         45.61         27.71         9.11 o                         
   5   9   2       2045.21       2108.88        44.63 o                         
   6   9   2        170.19        110.15        15.83 o                         
   7   9   2        186.72        174.84        18.35 o                         
   8   9   2        466.10        501.59        29.51 o                         
   9   9   2        987.49        941.16        34.62 o                         
  10   9   2        146.93        134.26        19.24 o                         
  11   9   2        136.16        160.52        20.90 o                         
  12   9   2        151.89        190.20        20.61 o                         
  13   9   2       3617.55       3849.12        90.70 o                         
  14   9   2       2778.92       2962.35        75.58 o                         
  15   9   2        107.54         98.57        17.57 o                         
  16   9   2        256.99        235.20        29.13 o                         
  17   9   2        249.60        173.33        22.72 o                         
  18   9   2        247.77        187.75        41.14 o                         
  19   9   2         27.84        -10.11        73.01 o                         
 -18  10   2          0.87          6.94        30.94 o                         
 -17  10   2         13.99         29.27        29.44 o                         
 -16  10   2        116.43         91.13        27.49 o                         
 -15  10   2        115.40        185.47        26.80 o                         
 -14  10   2        316.31        346.20        28.37 o                         
 -13  10   2         14.17         15.29        18.20 o                         
 -12  10   2       1933.46       1946.90        48.31 o                         
 -11  10   2        519.90        570.65        33.55 o                         
 -10  10   2        994.87        932.24        35.56 o                         
  -9  10   2       2736.74       2650.18        61.57 o                         
  -8  10   2       3759.26       3740.60        88.78 o                         
  -7  10   2        163.04        153.25        14.43 o                         
  -6  10   2        829.68        873.84        25.39 o                         
  -5  10   2        804.54        856.54        24.64 o                         
  -4  10   2       3809.18       3715.65        66.28 o                         
  -3  10   2       1707.18       1699.37        36.46 o                         
  -2  10   2       1308.67       1247.95        29.61 o                         
  -1  10   2        295.62        266.89        14.79 o                         
   0  10   2        277.09        207.21        13.77 o                         
   1  10   2         49.09         26.57         8.53 o                         
   2  10   2        321.08        365.75        16.16 o                         
   3  10   2        693.93        680.90        22.12 o                         
   4  10   2          0.45         17.73         9.16 o                         
   5  10   2        485.80        463.27        25.97 o                         
   6  10   2       2248.59       2326.96        49.76 o                         
   7  10   2        940.05        868.87        37.13 o                         
   8  10   2         29.09         -6.46        15.81 o                         
   9  10   2        199.67        194.63        24.12 o                         
  10  10   2       1468.45       1630.20        48.31 o                         
  11  10   2       1256.23       1314.90        44.48 o                         
  12  10   2         75.65         92.30        25.24 o                         
  13  10   2         32.87         59.96        22.10 o                         
  14  10   2        425.58        460.50        35.99 o                         
  15  10   2        140.48        133.37        39.60 o                         
  16  10   2        705.49        748.89        48.03 o                         
  17  10   2         56.30        114.14        40.57 o                         
  18  10   2       1472.74       1588.45       107.83 o                         
 -17  11   2         46.55         33.04        32.62 o                         
 -16  11   2        455.93        479.33        34.46 o                         
 -15  11   2         97.74        108.72        23.96 o                         
 -14  11   2       1210.73       1305.15        52.18 o                         
 -13  11   2        157.26        192.34        23.31 o                         
 -12  11   2          4.45          1.82        17.68 o                         
 -11  11   2        171.62        183.69        19.12 o                         
 -10  11   2         11.13         14.12        16.10 o                         
  -9  11   2       1931.78       1973.45        55.05 o                         
  -8  11   2       4135.14       4169.57        85.06 o                         
  -7  11   2        189.85        213.01        16.52 o                         
  -6  11   2       7813.50       7902.14       129.81 o                         
  -5  11   2        447.45        478.15        19.76 o                         
  -4  11   2       2087.18       2123.62        44.10 o                         
  -3  11   2        272.22        295.45        14.79 o                         
  -2  11   2        202.49        188.23        12.98 o                         
  -1  11   2        107.30         93.00        11.18 o                         
   0  11   2       1831.30       1648.02        41.62 o                         
   1  11   2         22.98         42.10        10.28 o                         
   2  11   2       1229.02       1118.73        29.71 o                         
   3  11   2       2264.04       2347.93        49.37 o                         
   4  11   2       1789.26       1775.43        44.52 o                         
   5  11   2        225.53        205.28        16.01 o                         
   6  11   2         10.77         32.98        11.18 o                         
   7  11   2          0.99         35.13        15.26 o                         
   8  11   2        518.85        563.44        38.39 o                         
   9  11   2         38.91         67.00        22.81 o                         
  10  11   2       4027.04       4366.37        96.24 o                         
  11  11   2         26.10         63.30        21.72 o                         
  12  11   2         35.30         57.54        23.75 o                         
  13  11   2        179.72        206.26        26.51 o                         
  14  11   2        912.47        977.76        47.14 o                         
  15  11   2         63.27         44.07        28.13 o                         
  16  11   2        422.79        435.67        34.56 o                         
  17  11   2         95.43         49.91        41.90 o                         
 -16  12   2          5.97         -5.57        29.75 o                         
 -15  12   2         93.65         84.58        26.83 o                         
 -14  12   2        348.66        396.47        36.69 o                         
 -13  12   2        305.30        311.05        27.59 o                         
 -12  12   2        158.71        216.18        24.20 o                         
 -11  12   2        179.18        185.88        22.92 o                         
 -10  12   2         18.02          8.36        18.59 o                         
  -9  12   2          1.97         13.98        17.37 o                         
  -8  12   2       3392.85       3464.10        68.12 o                         
  -7  12   2        763.92        778.02        28.40 o                         
  -6  12   2       2566.67       2566.92        56.39 o                         
  -5  12   2        451.93        575.88        27.41 o                         
  -4  12   2       2260.38       2356.97        51.81 o                         
  -3  12   2       2453.94       2323.49        53.28 o                         
  -2  12   2       1370.80       1303.19        39.20 o                         
  -1  12   2       1211.29       1069.20        33.43 o                         
   0  12   2       2170.21       1988.32        48.92 o                         
   1  12   2       1123.55       1020.52        32.93 o                         
   2  12   2          2.40         -1.12        10.53 o                         
   3  12   2          9.40          7.11        10.95 o                         
   4  12   2          0.91          4.85        12.83 o                         
   5  12   2         16.67         10.68        12.93 o                         
   6  12   2        226.31        236.44        19.29 o                         
   7  12   2         13.83          6.58        17.41 o                         
   8  12   2        361.84        344.52        24.37 o                         
   9  12   2          2.98         -2.97        24.36 o                         
  10  12   2        781.38        765.36        43.25 o                         
  11  12   2        260.07        284.95        34.27 o                         
  12  12   2       1681.90       1842.36        63.96 o                         
  13  12   2        125.13        133.21        32.80 o                         
  14  12   2       1633.46       1901.66        68.61 o                         
  15  12   2         99.33        119.30        32.43 o                         
  16  12   2       1122.83       1060.20        88.41 o                         
 -15  13   2         79.00         65.34        28.42 o                         
 -14  13   2       1542.63       1692.90        56.63 o                         
 -13  13   2         43.53         67.63        26.14 o                         
 -12  13   2         42.33         75.80        28.19 o                         
 -11  13   2         27.95         31.28        22.17 o                         
 -10  13   2        637.12        564.54        30.05 o                         
  -9  13   2        447.34        426.94        30.20 o                         
  -8  13   2        104.87        117.14        16.65 o                         
  -7  13   2        659.47        603.64        26.56 o                         
  -6  13   2        267.40        223.99        16.58 o                         
  -5  13   2       1552.67       1398.91        38.38 o                         
  -4  13   2        452.63        378.39        19.51 o                         
  -3  13   2         84.73         95.84        19.22 o                         
  -2  13   2       5551.66       5398.24       108.06 o                         
  -1  13   2        324.94        291.91        19.07 o                         
   0  13   2       1173.39       1208.13        37.28 o                         
   1  13   2        804.49        815.47        36.23 o                         
   2  13   2       3965.32       3958.24        84.30 o                         
   3  13   2         77.19        106.50        16.10 o                         
   4  13   2        403.01        408.82        24.09 o                         
   5  13   2       2519.17       2479.13        60.33 o                         
   6  13   2        330.51        328.80        21.99 o                         
   7  13   2          3.24         33.44        18.08 o                         
   8  13   2       1374.52       1406.95        53.04 o                         
   9  13   2          5.81         20.54        30.44 o                         
  10  13   2        873.81        970.62        57.66 o                         
  11  13   2        301.08        520.22        93.73 o                         
  12  13   2        413.03        494.49        42.72 o                         
  13  13   2          5.88         95.70        36.46 o                         
  14  13   2        715.09        756.80        52.79 o                         
  15  13   2        281.92        286.97        43.16 o                         
 -14  14   2        105.94        157.18        35.83 o                         
 -13  14   2         86.90         66.99        31.15 o                         
 -12  14   2          4.76        -22.19        22.19 o                         
 -11  14   2        179.16        156.59        24.40 o                         
 -10  14   2        135.81        169.33        20.45 o                         
  -9  14   2         19.83         46.16        17.74 o                         
  -8  14   2        133.49        156.31        20.14 o                         
  -7  14   2        552.24        512.44        27.40 o                         
  -6  14   2        298.74        292.69        19.79 o                         
  -5  14   2        743.18        706.74        31.04 o                         
  -4  14   2       1388.94       1237.71        36.73 o                         
  -3  14   2        855.22        809.47        33.78 o                         
  -2  14   2       2900.13       2634.62        63.18 o                         
  -1  14   2          5.11         14.60        12.97 o                         
   0  14   2        384.51        285.20        20.32 o                         
   1  14   2        472.34        418.39        33.54 o                         
   2  14   2          3.09        -19.48        19.48 o                         
   3  14   2          5.72        -17.43        17.43 o                         
   4  14   2         92.09         87.53        17.84 o                         
   5  14   2        396.95        383.45        25.60 o                         
   6  14   2         32.26         38.42        16.85 o                         
   7  14   2         41.08         56.00        23.47 o                         
   8  14   2         55.89         40.62        23.25 o                         
   9  14   2         38.33         40.51        24.44 o                         
  10  14   2        116.42        139.59        28.41 o                         
  11  14   2         23.67         74.77        53.97 o                         
  12  14   2        215.50        246.64        47.05 o                         
  13  14   2        370.65        472.64        47.05 o                         
 -12  15   2         22.86         53.05        30.00 o                         
 -11  15   2        338.76        368.69        29.13 o                         
 -10  15   2          4.03         35.00        30.09 o                         
  -9  15   2        418.81        424.59        27.13 o                         
  -8  15   2        779.80        705.20        36.78 o                         
  -7  15   2        146.54        150.00        17.11 o                         
  -6  15   2        441.50        431.33        22.59 o                         
  -5  15   2         21.66         34.86        11.58 o                         
  -4  15   2        496.11        409.06        21.14 o                         
  -3  15   2          7.16         24.11        16.45 o                         
  -2  15   2        474.08        421.22        22.88 o                         
  -1  15   2         45.88         -4.18        24.48 o                         
   0  15   2        738.18        736.53        40.36 o                         
   1  15   2        833.40        768.10        43.45 o                         
   2  15   2         59.24         49.62        20.49 o                         
   3  15   2       1179.78       1137.77        53.73 o                         
   4  15   2        270.45        262.40        25.54 o                         
   5  15   2        707.59        750.35        35.47 o                         
   6  15   2        189.48        196.82        22.07 o                         
   7  15   2        516.37        594.82        37.88 o                         
   8  15   2        362.57        351.23        32.33 o                         
   9  15   2          6.37         24.90        29.38 o                         
  10  15   2        137.25        188.81        31.39 o                         
  11  15   2        188.52        206.91        38.37 o                         
  12  15   2       1432.02       1515.85        69.20 o                         
 -10  16   2         96.82         78.18        19.65 o                         
  -9  16   2        164.45        176.14        18.30 o                         
  -8  16   2        118.86        102.07        40.96 o                         
  -7  16   2       1156.54       1289.85        72.45 o                         
  -6  16   2        969.32       1128.97        52.89 o                         
  -5  16   2        202.22        229.20        31.03 o                         
  -4  16   2        214.58        223.04        29.67 o                         
  -3  16   2        869.89        803.97        51.91 o                         
  -2  16   2        628.55        557.58        38.58 o                         
  -1  16   2        236.05        162.12        51.88 o                         
   0  16   2        288.77        250.51        28.21 o                         
   1  16   2         47.27         55.03        29.79 o                         
   2  16   2         84.17        109.19        33.90 o                         
   3  16   2          3.79        -15.84        28.67 o                         
   4  16   2         10.87         20.69        22.35 o                         
   5  16   2         44.30         20.20        22.03 o                         
   6  16   2         84.70        137.52        41.42 o                         
   7  16   2         35.60         86.52        27.37 o                         
   8  16   2        430.36        392.34        38.30 o                         
   9  16   2         51.07         68.14        49.55 o                         
  10  16   2        200.31        168.43        38.66 o                         
  -7  17   2         93.37         87.20        33.68 o                         
  -6  17   2        320.19        293.12        39.34 o                         
  -5  17   2        710.21        737.15        48.67 o                         
  -4  17   2          3.88        -18.65        31.75 o                         
  -3  17   2        392.31        339.56        36.11 o                         
  -2  17   2        285.26        292.98        38.59 o                         
  -1  17   2         59.09          5.32        39.01 o                         
   0  17   2          1.11         16.83        28.59 o                         
   1  17   2       1795.69       1822.58        77.84 o                         
   2  17   2         10.60         25.32        25.83 o                         
   3  17   2       1544.98       1504.32        60.70 o                         
   4  17   2         11.16         27.01        31.69 o                         
   5  17   2        467.23        452.69        58.31 o                         
   6  17   2        181.91        193.27        30.76 o                         
   7  17   2         61.38         33.39        32.29 o                         
  -2  18   2         26.91         -9.63        33.90 o                         
  -1  18   2       1247.70       1223.22        66.45 o                         
   0  18   2         16.86         14.82        34.71 o                         
   1  18   2        998.30        909.01        70.39 o                         
   2  18   2         17.37        -57.91        73.35 o                         
 -21   0   3        258.67        373.99        72.01 o                         
 -19   0   3       1237.06       1291.73        71.14 o                         
 -17   0   3          3.20         37.89        47.01 o                         
 -15   0   3        299.48        287.01        29.97 o                         
 -13   0   3         14.86         21.59        11.44 o                         
 -11   0   3        456.22        461.94        32.52 o                         
  -9   0   3      23398.62      24238.19       631.17 o                         
  -7   0   3      10115.18      10636.95       242.66 o                         
  -5   0   3       8044.42       8300.94       188.59 o                         
  -3   0   3      30275.96      28105.14      1256.19 o                         
  -1   0   3      16888.38      15249.93       771.32 o                         
   1   0   3      18263.38      14676.60       466.74 o                         
   3   0   3        595.26        659.19        47.34 o                         
   5   0   3       9260.53       8212.81       189.20 o                         
   7   0   3       3285.41       3530.77        99.71 o                         
   9   0   3      46892.61      43315.92      1121.88 o                         
  11   0   3      23645.99      24901.79       803.38 o                         
  13   0   3       3298.86       3329.79       130.70 o                         
  15   0   3        616.53        624.34        43.66 o                         
  17   0   3        534.04        656.76        48.73 o                         
  19   0   3        348.33        329.99        40.08 o                         
  21   0   3        197.95        212.84        61.09 o                         
 -22   1   3        173.24        165.22        37.14 o                         
 -21   1   3        113.28        129.65        32.67 o                         
 -20   1   3        643.17        742.33        49.26 o                         
 -19   1   3       3316.11       3591.42        90.59 o                         
 -18   1   3          4.37         54.05        19.40 o                         
 -17   1   3       5444.92       5486.65       116.49 o                         
 -16   1   3        195.92        190.10        19.38 o                         
 -15   1   3          9.09          7.62         9.39 o                         
 -14   1   3         97.15        110.35        12.23 o                         
 -13   1   3          4.63          1.92         9.54 o                         
 -12   1   3        723.25        683.40        19.37 o                         
 -11   1   3         17.34         25.46         6.12 o                         
 -10   1   3        234.74        215.29        11.67 o                         
  -9   1   3         96.07        118.71        10.21 o                         
  -8   1   3        360.69        365.52        12.35 o                         
  -7   1   3        545.31        478.33        14.12 o                         
  -6   1   3        267.63        294.03         9.46 o                         
  -5   1   3       3709.84       3713.45        65.99 o                         
  -4   1   3        503.20        589.72        14.51 o                         
  -3   1   3        746.41        709.25        18.09 o                         
  -2   1   3      13918.38      14264.87       294.37 o                         
  -1   1   3      21068.56      21300.52       426.39 o                         
   0   1   3      12753.15      10563.07       222.22 o                         
   1   1   3         51.81         73.46         6.34 o                         
   2   1   3       7336.76       8006.45       115.22 o                         
   3   1   3        142.08        221.28        19.49 o                         
   4   1   3      15067.01      13662.99       219.12 o                         
   5   1   3       1044.34        937.22        23.95 o                         
   6   1   3       9543.17       9221.46       160.74 o                         
   7   1   3       2418.98       2064.24        44.14 o                         
   8   1   3       1763.19       1638.17        36.98 o                         
   9   1   3       4530.88       4411.19        97.68 o                         
  10   1   3        449.59        556.11        22.42 o                         
  11   1   3       1495.51       1796.19        56.83 o                         
  12   1   3        440.81        451.00        31.69 o                         
  13   1   3        475.33        459.98        29.32 o                         
  14   1   3        274.28        302.40        25.68 o                         
  15   1   3        328.99        359.21        35.35 o                         
  16   1   3        457.60        428.43        28.80 o                         
  17   1   3         94.90         89.27        25.28 o                         
  18   1   3         34.97         23.66        21.78 o                         
  19   1   3        402.48        508.84        38.15 o                         
  20   1   3        138.43        226.08        26.39 o                         
  21   1   3        133.63        223.62        33.20 o                         
 -21   2   3         75.12        106.99        32.67 o                         
 -20   2   3        103.97        137.16        29.61 o                         
 -19   2   3          0.98         -4.40        35.03 o                         
 -18   2   3       1235.27       1290.36        52.30 o                         
 -17   2   3       4176.79       4438.31       108.06 o                         
 -16   2   3         75.09         64.75        14.05 o                         
 -15   2   3        413.18        352.48        22.71 o                         
 -14   2   3        333.72        344.23        21.44 o                         
 -13   2   3       5946.08       5993.37       119.89 o                         
 -12   2   3        219.32        217.64        17.28 o                         
 -11   2   3       3762.20       3880.76        73.23 o                         
 -10   2   3       4788.50       5070.27        92.39 o                         
  -9   2   3       4946.54       5424.73        91.56 o                         
  -8   2   3       7629.25       7774.34       136.49 o                         
  -7   2   3      19658.90      18999.47       324.14 o                         
  -6   2   3       1427.40       1435.73        31.28 o                         
  -5   2   3       5358.87       5185.29        91.04 o                         
  -4   2   3        282.60        277.75        13.18 o                         
  -3   2   3       1313.77       1342.66        33.41 o                         
  -2   2   3       7796.01       7798.36       125.28 o                         
  -1   2   3         32.01        108.26         9.15 o                         
   0   2   3      31697.08      28403.66       568.79 o                         
   1   2   3        823.75       1108.00        29.86 o                         
   2   2   3      28615.88      25178.26       462.72 o                         
   3   2   3      10762.99      11062.90       168.27 o                         
   4   2   3        336.84        251.15         9.92 o                         
   5   2   3        189.50        287.28        10.77 o                         
   6   2   3       6375.33       6156.05       110.41 o                         
   7   2   3         18.51         75.78         7.95 o                         
   8   2   3       3222.24       3359.87        63.29 o                         
   9   2   3        265.23        308.43        15.11 o                         
  10   2   3       3983.55       4480.28        90.75 o                         
  11   2   3       4965.95       5779.21       106.41 o                         
  12   2   3       6446.07       6395.21       142.05 o                         
  13   2   3       1446.12       1404.96        46.41 o                         
  14   2   3        635.15        616.75        33.90 o                         
  15   2   3       6153.88       6525.29       148.98 o                         
  16   2   3        218.05        158.77        23.23 o                         
  17   2   3       2344.60       2557.81        67.86 o                         
  18   2   3        257.77        270.16        26.50 o                         
  19   2   3        597.90        588.28        37.37 o                         
  20   2   3        599.07        703.45        39.98 o                         
  21   2   3       1470.37       1858.54        81.79 o                         
 -21   3   3        436.41        497.50        41.34 o                         
 -20   3   3         36.17         14.86        29.14 o                         
 -19   3   3       1004.55        986.00        52.19 o                         
 -18   3   3       1104.69       1006.26        38.51 o                         
 -17   3   3        475.85        483.88        28.87 o                         
 -16   3   3        693.27        757.97        33.62 o                         
 -15   3   3       1547.86       1477.47        43.33 o                         
 -14   3   3         61.50         48.19        14.14 o                         
 -13   3   3       2387.35       2517.24        58.73 o                         
 -12   3   3          2.32          6.12         9.00 o                         
 -11   3   3        273.96        237.64        13.50 o                         
 -10   3   3          1.77         16.25         6.88 o                         
  -9   3   3        879.95        908.34        22.17 o                         
  -8   3   3       2341.24       2608.34        50.75 o                         
  -7   3   3       1734.63       1967.34        36.91 o                         
  -6   3   3       1389.61       1581.27        50.71 o                         
  -5   3   3          2.42         27.56         8.64 o                         
  -4   3   3       3355.94       3457.25        77.30 o                         
  -3   3   3      28332.79      26932.22       455.70 o                         
  -2   3   3       1185.83       1233.59        25.12 o                         
  -1   3   3        101.81        181.27         9.70 o                         
   0   3   3        122.03         53.20         6.44 o                         
   1   3   3      26085.76      24608.45       452.23 o                         
   2   3   3       4252.71       3633.52        80.66 o                         
   3   3   3        469.79        507.53        16.23 o                         
   4   3   3        612.94        595.90        19.03 o                         
   5   3   3       2829.64       3060.38        58.42 o                         
   6   3   3         26.40         28.26         6.94 o                         
   7   3   3         21.77          4.29         6.00 o                         
   8   3   3          3.50          4.85         6.22 o                         
   9   3   3        960.40       1058.38        23.80 o                         
  10   3   3       8303.33       8111.09       135.61 o                         
  11   3   3        696.05        699.44        24.63 o                         
  12   3   3       1413.20       1517.30        38.20 o                         
  13   3   3       3299.90       3597.49        88.07 o                         
  14   3   3        755.00        689.66        37.92 o                         
  15   3   3        250.14        269.28        25.82 o                         
  16   3   3         24.02         42.34        22.99 o                         
  17   3   3        359.08        337.95        30.64 o                         
  18   3   3        367.52        315.12        32.49 o                         
  19   3   3          7.43          4.10        27.88 o                         
  20   3   3        468.66        476.56        37.60 o                         
  21   3   3        466.43        522.74        41.56 o                         
 -21   4   3        115.69         81.03        33.35 o                         
 -20   4   3          1.87         18.36        32.61 o                         
 -19   4   3          1.20         10.07        19.66 o                         
 -18   4   3        580.62        589.83        39.99 o                         
 -17   4   3        690.23        748.65        39.03 o                         
 -16   4   3        491.33        504.99        31.68 o                         
 -15   4   3          4.04         -9.00        16.34 o                         
 -14   4   3         25.45         27.57        17.41 o                         
 -13   4   3         80.99         80.31        11.26 o                         
 -12   4   3       7770.96       8109.56       157.29 o                         
 -11   4   3        105.69         90.27         9.82 o                         
 -10   4   3      11207.31      11394.13       186.84 o                         
  -9   4   3        992.53        911.54        22.71 o                         
  -8   4   3        386.89        412.45        14.57 o                         
  -7   4   3       4831.32       5195.29        82.86 o                         
  -6   4   3         20.80         16.43         5.51 o                         
  -5   4   3       1359.42       1393.75        29.65 o                         
  -4   4   3       1177.51       1042.69        21.87 o                         
  -3   4   3       2271.50       2153.08        39.15 o                         
  -2   4   3       1230.15       1258.29        27.66 o                         
  -1   4   3       3661.73       3777.01       103.08 o                         
   0   4   3         33.30         29.88         6.99 o                         
   1   4   3       4912.93       4503.56        82.00 o                         
   2   4   3       1607.49       1571.23        34.02 o                         
   3   4   3        511.85        617.10        18.32 o                         
   4   4   3        198.32        191.13        13.12 o                         
   5   4   3         31.71         57.10         7.20 o                         
   6   4   3       1624.98       1528.45        29.76 o                         
   7   4   3        653.49        694.47        20.15 o                         
   8   4   3        432.09        314.90        14.80 o                         
   9   4   3       1850.12       1620.81        35.52 o                         
  10   4   3       3525.44       3552.39        66.07 o                         
  11   4   3       1592.77       1720.59        37.94 o                         
  12   4   3       1576.30       1642.32        42.40 o                         
  13   4   3       3409.31       3635.23        82.99 o                         
  14   4   3        101.25        109.94        19.48 o                         
  15   4   3        502.90        587.95        43.68 o                         
  16   4   3       2199.33       2203.57        79.94 o                         
  17   4   3        719.58        719.41        54.68 o                         
  18   4   3        918.34        869.72        54.10 o                         
  19   4   3         41.77         42.75        29.00 o                         
  20   4   3       1157.04       1244.26        55.38 o                         
  21   4   3        253.87        317.32        36.84 o                         
 -21   5   3        155.07        159.28        35.83 o                         
 -20   5   3       2019.42       2054.71        63.36 o                         
 -19   5   3        642.83        625.85        36.75 o                         
 -18   5   3        641.65        680.40        38.58 o                         
 -17   5   3         12.88         15.01        19.13 o                         
 -16   5   3        719.37        704.55        38.17 o                         
 -15   5   3          2.15        -15.24        15.24 o                         
 -14   5   3       1779.61       1732.11        47.27 o                         
 -13   5   3         87.28         74.71        11.80 o                         
 -12   5   3        328.83        343.60        18.88 o                         
 -11   5   3        395.01        431.41        18.60 o                         
 -10   5   3       1584.74       1734.54        36.86 o                         
  -9   5   3        903.03        982.71        23.26 o                         
  -8   5   3       1104.62       1040.49        23.34 o                         
  -7   5   3       1198.90       1242.06        27.31 o                         
  -6   5   3      10108.08      10154.03       166.46 o                         
  -5   5   3       3963.95       4226.42        78.11 o                         
  -4   5   3       3129.39       3013.42        53.54 o                         
  -3   5   3       1097.87       1156.03        24.33 o                         
  -2   5   3      19960.90      19513.96       334.96 o                         
  -1   5   3       1498.44       1671.65        35.93 o                         
   0   5   3       5420.08       5282.57        89.42 o                         
   1   5   3       1140.10        923.24        22.91 o                         
   2   5   3        115.50         83.77         6.63 o                         
   3   5   3      11307.62      11319.42       185.46 o                         
   4   5   3        287.22        346.21        17.57 o                         
   5   5   3       1700.91       1866.41        41.04 o                         
   6   5   3        837.87        816.35        24.09 o                         
   7   5   3        294.79        217.06        13.67 o                         
   8   5   3       4841.12       4722.18        78.61 o                         
   9   5   3        705.10        781.56        21.26 o                         
  10   5   3        304.54        260.60        15.71 o                         
  11   5   3         62.12         45.91        10.60 o                         
  12   5   3       2955.02       3064.43        60.77 o                         
  13   5   3        625.06        661.02        33.07 o                         
  14   5   3        121.13         96.85        19.89 o                         
  15   5   3       3398.71       3176.97        78.10 o                         
  16   5   3         85.21         58.78        32.03 o                         
  17   5   3         15.76         26.40        28.50 o                         
  18   5   3        168.82        146.21        29.24 o                         
  19   5   3        212.75        153.11        30.58 o                         
  20   5   3        869.62        962.34        54.22 o                         
 -20   6   3          6.23         14.48        26.94 o                         
 -19   6   3        295.57        283.82        29.28 o                         
 -18   6   3        146.30        139.34        24.56 o                         
 -17   6   3        143.17        149.67        25.54 o                         
 -16   6   3        712.81        663.43        39.88 o                         
 -15   6   3        501.27        472.06        27.55 o                         
 -14   6   3        371.01        350.62        22.99 o                         
 -13   6   3        137.71        132.01        15.23 o                         
 -12   6   3        207.58        250.34        16.31 o                         
 -11   6   3        167.67        152.89        12.79 o                         
 -10   6   3      14545.04      15054.08       231.35 o                         
  -9   6   3         10.54         28.25         7.98 o                         
  -8   6   3       6285.90       6241.21       106.59 o                         
  -7   6   3         57.15        106.25         9.32 o                         
  -6   6   3       4068.00       3827.48        79.57 o                         
  -5   6   3          3.56         55.76         8.40 o                         
  -4   6   3         51.46         78.97         8.43 o                         
  -3   6   3         44.44        225.46        25.28 o                         
  -2   6   3       9579.74       9376.81       166.07 o                         
  -1   6   3       1749.36       1742.84        38.42 o                         
   0   6   3       8918.32       9242.38       163.56 o                         
   1   6   3         31.81         32.23         5.86 o                         
   2   6   3         44.19        116.20         8.31 o                         
   3   6   3        338.77        356.78        14.30 o                         
   4   6   3       1851.05       1904.36        45.75 o                         
   5   6   3       4193.51       4542.97        94.20 o                         
   6   6   3        108.91         58.03         9.66 o                         
   7   6   3        425.00        386.25        19.04 o                         
   8   6   3       1375.23       1310.97        34.89 o                         
   9   6   3       2157.98       2260.16        46.31 o                         
  10   6   3       4704.79       4807.00        86.53 o                         
  11   6   3        389.61        381.12        17.56 o                         
  12   6   3        602.71        605.10        23.46 o                         
  13   6   3        528.17        490.11        20.80 o                         
  14   6   3       2573.79       2624.86        61.42 o                         
  15   6   3         14.62         26.60        16.18 o                         
  16   6   3       3604.11       3748.94        82.02 o                         
  17   6   3         13.02         -4.09        20.20 o                         
  18   6   3       1464.83       1562.21        69.83 o                         
  19   6   3        156.12        166.83        42.33 o                         
  20   6   3        950.75       1043.02        67.86 o                         
 -20   7   3       2013.96       1938.52        70.07 o                         
 -19   7   3         79.24         47.41        27.74 o                         
 -18   7   3        749.81        561.45        35.94 o                         
 -17   7   3         74.61         80.04        23.64 o                         
 -16   7   3        521.52        494.28        41.09 o                         
 -15   7   3        321.57        345.43        24.98 o                         
 -14   7   3        450.69        512.62        25.91 o                         
 -13   7   3       1622.48       1524.97        41.14 o                         
 -12   7   3       1608.26       1562.45        38.00 o                         
 -11   7   3       1917.78       1950.06        40.28 o                         
 -10   7   3        324.81        300.17        15.20 o                         
  -9   7   3        243.59        215.53        12.53 o                         
  -8   7   3        139.06        140.54        11.21 o                         
  -7   7   3       1143.09       1163.34        31.54 o                         
  -6   7   3        493.05        497.15        19.70 o                         
  -5   7   3       2141.93       2299.51        48.64 o                         
  -4   7   3       3913.81       3746.13        72.82 o                         
  -3   7   3         62.81         90.56         8.00 o                         
  -2   7   3      10502.89      10896.83       192.99 o                         
  -1   7   3       6938.48       7090.83       119.75 o                         
   0   7   3         17.80         40.83         9.05 o                         
   1   7   3       5850.76       5978.77       102.82 o                         
   2   7   3         43.92         27.98         7.10 o                         
   3   7   3       3800.37       3931.95        75.38 o                         
   4   7   3       7744.28       7704.65       139.88 o                         
   5   7   3        445.05        544.01        23.25 o                         
   6   7   3       1529.28       1447.83        40.14 o                         
   7   7   3        842.56        805.75        27.41 o                         
   8   7   3        702.13        712.43        26.77 o                         
   9   7   3        462.50        434.82        23.42 o                         
  10   7   3       1049.75        996.38        33.47 o                         
  11   7   3        460.63        430.45        26.36 o                         
  12   7   3          9.04        -11.58        11.58 o                         
  13   7   3        336.93        314.71        20.05 o                         
  14   7   3         36.74         39.97        12.86 o                         
  15   7   3         30.68         -1.59        15.52 o                         
  16   7   3       1506.18       1635.18        46.95 o                         
  17   7   3          1.73         19.07        22.47 o                         
  18   7   3       1129.16       1182.33        61.74 o                         
  19   7   3        776.75        753.96        37.92 o                         
  20   7   3        593.05        551.15        38.51 o                         
 -19   8   3        232.69        202.28        35.16 o                         
 -18   8   3        200.57        143.39        29.95 o                         
 -17   8   3          8.19         13.43        24.57 o                         
 -16   8   3         27.57         28.24        25.46 o                         
 -15   8   3         39.35         48.11        23.10 o                         
 -14   8   3        617.69        659.82        31.48 o                         
 -13   8   3        897.26        961.97        34.39 o                         
 -12   8   3        777.87        872.56        30.11 o                         
 -11   8   3        361.56        360.75        18.40 o                         
 -10   8   3       2785.84       2841.01        58.67 o                         
  -9   8   3         22.61         24.11        10.42 o                         
  -8   8   3        663.54        706.42        26.54 o                         
  -7   8   3        312.01        291.51        17.14 o                         
  -6   8   3       1015.95       1058.54        29.79 o                         
  -5   8   3       2607.09       2620.64        55.36 o                         
  -4   8   3       5781.82       5908.95       102.19 o                         
  -3   8   3        672.59        746.55        20.80 o                         
  -2   8   3       6659.48       6632.64       113.40 o                         
  -1   8   3         14.39         10.42         6.63 o                         
   0   8   3        728.91        694.69        20.22 o                         
   1   8   3          0.14         -6.46         6.46 o                         
   2   8   3         47.26         63.75         8.82 o                         
   3   8   3        579.05        586.39        20.23 o                         
   4   8   3        269.60        216.30        12.31 o                         
   5   8   3         23.82         -4.05        10.29 o                         
   6   8   3        105.24         46.37        12.57 o                         
   7   8   3        594.74        533.41        33.59 o                         
   8   8   3       2411.41       2386.09        56.00 o                         
   9   8   3         33.45         50.61        14.10 o                         
  10   8   3        280.99        251.28        19.67 o                         
  11   8   3        214.17        164.89        19.41 o                         
  12   8   3       1413.21       1404.84        43.07 o                         
  13   8   3          9.00        -12.53        15.92 o                         
  14   8   3       1111.49       1255.77        40.40 o                         
  15   8   3        652.18        677.87        27.57 o                         
  16   8   3       2532.01       2471.25        66.18 o                         
  17   8   3        976.24        933.94        50.26 o                         
  18   8   3        146.87        113.24        25.79 o                         
  19   8   3        143.19        136.91        26.35 o                         
 -19   9   3         14.17        -34.56        34.56 o                         
 -18   9   3        335.67        255.47        33.38 o                         
 -17   9   3          5.26         16.48        26.07 o                         
 -16   9   3        105.67        124.55        29.32 o                         
 -15   9   3         12.34         -0.76        21.54 o                         
 -14   9   3          8.34         52.88        20.37 o                         
 -13   9   3        142.99        177.16        18.08 o                         
 -12   9   3        619.77        639.75        26.59 o                         
 -11   9   3        736.73        689.60        26.18 o                         
 -10   9   3         57.38         73.35        13.05 o                         
  -9   9   3        200.08        227.10        15.60 o                         
  -8   9   3        241.48        227.51        17.11 o                         
  -7   9   3        136.31        146.41        14.19 o                         
  -6   9   3       3625.93       3658.66        74.22 o                         
  -5   9   3       4343.53       4224.21        76.89 o                         
  -4   9   3      11912.80      11872.50       196.93 o                         
  -3   9   3       5615.92       5425.36        95.70 o                         
  -2   9   3       3021.39       3041.64        55.20 o                         
  -1   9   3       4500.39       4688.69        79.57 o                         
   0   9   3        354.10        449.15        19.01 o                         
   1   9   3       2133.98       1990.14        44.79 o                         
   2   9   3        822.24        899.75        26.69 o                         
   3   9   3        208.10        189.86        13.32 o                         
   4   9   3       1546.70       1456.43        36.24 o                         
   5   9   3       1673.36       1537.62        35.31 o                         
   6   9   3        135.31        128.30        16.45 o                         
   7   9   3       2420.72       2506.85        63.57 o                         
   8   9   3         50.77         50.85        14.46 o                         
   9   9   3        781.00        719.85        31.59 o                         
  10   9   3        529.63        477.86        29.66 o                         
  11   9   3        373.06        364.13        23.81 o                         
  12   9   3       1330.35       1453.84        46.03 o                         
  13   9   3        332.58        336.88        26.17 o                         
  14   9   3        347.12        336.44        26.49 o                         
  15   9   3         33.68         49.11        24.72 o                         
  16   9   3          1.56        -11.92        29.67 o                         
  17   9   3         84.74        103.11        44.56 o                         
  18   9   3         98.31         17.29        46.11 o                         
 -18  10   3        330.05        372.07        44.25 o                         
 -17  10   3        820.50        944.80        51.94 o                         
 -16  10   3         14.58         23.12        29.75 o                         
 -15  10   3       1948.90       2086.34        63.95 o                         
 -14  10   3         73.24        104.51        21.47 o                         
 -13  10   3         46.43         44.40        17.56 o                         
 -12  10   3       1604.21       1638.45        42.75 o                         
 -11  10   3        297.15        313.70        19.89 o                         
 -10  10   3       1327.92       1414.31        38.58 o                         
  -9  10   3       4121.40       4162.20        79.37 o                         
  -8  10   3       1931.96       1981.46        50.46 o                         
  -7  10   3        597.43        484.14        27.93 o                         
  -6  10   3        105.92        111.13        11.24 o                         
  -5  10   3        413.20        371.58        19.39 o                         
  -4  10   3       1891.45       1884.92        39.46 o                         
  -3  10   3        989.35        915.46        24.60 o                         
  -2  10   3       3053.10       3104.13        57.27 o                         
  -1  10   3       1953.89       1941.67        42.43 o                         
   0  10   3        283.90        298.89        15.26 o                         
   1  10   3       1162.29       1133.47        40.75 o                         
   2  10   3          2.18          8.82         9.60 o                         
   3  10   3          1.00          3.16         9.66 o                         
   4  10   3       3757.82       3922.40        79.34 o                         
   5  10   3        429.94        384.67        17.89 o                         
   6  10   3          4.52         17.25        12.61 o                         
   7  10   3       1057.32       1036.12        39.75 o                         
   8  10   3       1416.59       1310.52        45.76 o                         
   9  10   3        222.43        178.39        19.66 o                         
  10  10   3         51.41         71.45        19.66 o                         
  11  10   3        241.76        230.29        24.72 o                         
  12  10   3        545.04        524.90        36.59 o                         
  13  10   3       2191.65       2281.80        62.76 o                         
  14  10   3       2069.11       2185.33        69.64 o                         
  15  10   3       1239.26       1243.08        53.48 o                         
  16  10   3       1620.23       1707.62        60.95 o                         
  17  10   3        753.68        641.07        46.78 o                         
  18  10   3         32.11        109.84        52.38 o                         
 -17  11   3        352.96        373.98        39.38 o                         
 -16  11   3         39.04         40.85        30.22 o                         
 -15  11   3        325.85        396.71        33.95 o                         
 -14  11   3        559.35        606.95        32.41 o                         
 -13  11   3        513.79        494.68        29.98 o                         
 -12  11   3        198.38        203.15        18.85 o                         
 -11  11   3        243.13        263.12        18.95 o                         
 -10  11   3        297.23        303.38        22.33 o                         
  -9  11   3        264.73        255.88        18.83 o                         
  -8  11   3        565.82        582.09        38.03 o                         
  -7  11   3        744.04        704.76        25.52 o                         
  -6  11   3       2950.59       2945.78        57.11 o                         
  -5  11   3       3347.78       3278.33        62.25 o                         
  -4  11   3          1.40         15.84         7.92 o                         
  -3  11   3        635.07        649.25        21.47 o                         
  -2  11   3         16.84         46.81         8.28 o                         
  -1  11   3         19.60         17.62         8.37 o                         
   0  11   3        270.44        300.32        21.38 o                         
   1  11   3       1157.55       1133.73        40.18 o                         
   2  11   3        364.98        275.61        17.46 o                         
   3  11   3       1544.63       1516.81        40.20 o                         
   4  11   3        572.30        530.24        23.64 o                         
   5  11   3        292.00        325.25        19.75 o                         
   6  11   3        964.56        978.02        37.85 o                         
   7  11   3       1123.77       1189.62        54.69 o                         
   8  11   3          1.91         -9.07        20.38 o                         
   9  11   3        646.03        721.13        39.09 o                         
  10  11   3          0.89         46.13        18.83 o                         
  11  11   3         23.99         34.53        22.22 o                         
  12  11   3        111.45        112.67        24.82 o                         
  13  11   3        677.05        680.23        43.93 o                         
  14  11   3         18.65         25.51        25.10 o                         
  15  11   3        162.49        144.40        30.22 o                         
  16  11   3         28.17         -5.26        31.37 o                         
  17  11   3          1.13        -32.59        32.59 o                         
 -16  12   3        108.96        122.90        32.39 o                         
 -15  12   3         72.30        119.04        29.32 o                         
 -14  12   3        518.33        592.89        36.11 o                         
 -13  12   3        208.64        306.60        27.48 o                         
 -12  12   3        254.50        283.34        22.13 o                         
 -11  12   3        955.37       1075.23        43.93 o                         
 -10  12   3        342.89        349.84        21.47 o                         
  -9  12   3       1742.85       1730.93        40.52 o                         
  -8  12   3        402.58        394.75        21.03 o                         
  -7  12   3        486.97        474.89        21.69 o                         
  -6  12   3       5523.78       5694.21        98.69 o                         
  -5  12   3       4163.20       4293.01        77.85 o                         
  -4  12   3        823.68        789.15        31.55 o                         
  -3  12   3       3521.39       3635.35        74.70 o                         
  -2  12   3         15.79         -0.40        16.35 o                         
  -1  12   3       1287.32       1247.82        44.76 o                         
   0  12   3        196.48        298.14        25.19 o                         
   1  12   3        255.66        213.80        24.00 o                         
   2  12   3        125.60        130.13        16.80 o                         
   3  12   3        381.57        362.06        28.43 o                         
   4  12   3         29.96         22.38        13.04 o                         
   5  12   3        414.38        425.91        22.20 o                         
   6  12   3        355.77        459.03        30.42 o                         
   7  12   3       2463.11       2527.53        63.22 o                         
   8  12   3        589.07        608.50        34.70 o                         
   9  12   3       1060.42       1054.64        48.58 o                         
  10  12   3          1.87         45.90        23.86 o                         
  11  12   3        664.65        734.12        53.90 o                         
  12  12   3        191.88        198.99        29.78 o                         
  13  12   3        631.94        695.15        46.16 o                         
  14  12   3        219.17        272.76        37.41 o                         
  15  12   3       1203.17       1159.70        85.92 o                         
  16  12   3         13.78         31.25        42.36 o                         
 -15  13   3         34.95         27.58        29.36 o                         
 -14  13   3        244.87        350.95        34.39 o                         
 -13  13   3         29.57         51.75        25.34 o                         
 -12  13   3         41.18         70.97        22.02 o                         
 -11  13   3          0.74          5.03        19.90 o                         
 -10  13   3        213.00        224.02        17.75 o                         
  -9  13   3        574.85        509.46        22.09 o                         
  -8  13   3        269.86        272.00        18.43 o                         
  -7  13   3        212.43        214.55        13.14 o                         
  -6  13   3        579.64        539.08        22.36 o                         
  -5  13   3       2887.23       2952.96        66.00 o                         
  -4  13   3       1511.49       1531.36        47.20 o                         
  -3  13   3       3955.56       4033.73        87.61 o                         
  -2  13   3       1655.29       1647.09        53.53 o                         
  -1  13   3         29.70          1.41        17.20 o                         
   0  13   3        598.43        574.99        33.78 o                         
   1  13   3       2744.25       2759.71        72.07 o                         
   2  13   3         14.71         62.84        17.73 o                         
   3  13   3       1318.75       1341.34        41.08 o                         
   4  13   3        151.11        131.73        17.03 o                         
   5  13   3       4741.38       4940.01        95.08 o                         
   6  13   3        352.87        436.70        23.38 o                         
   7  13   3        100.11         91.39        19.89 o                         
   8  13   3        644.32        656.56        37.73 o                         
   9  13   3         12.47          5.61        22.25 o                         
  10  13   3        570.52        472.65        35.65 o                         
  11  13   3        208.18        185.12        40.83 o                         
  12  13   3         37.95         61.53        35.19 o                         
  13  13   3        833.97        959.99        61.28 o                         
  14  13   3         54.73        116.01        38.60 o                         
  15  13   3          5.96         18.75        36.79 o                         
 -14  14   3        963.12       1139.60       149.82 o                         
 -13  14   3         75.01         79.99        26.99 o                         
 -12  14   3        139.87        155.89        22.89 o                         
 -11  14   3        497.28        516.23        27.65 o                         
 -10  14   3        301.98        295.77        19.77 o                         
  -9  14   3        402.85        389.41        21.71 o                         
  -8  14   3        864.90        870.84        40.41 o                         
  -7  14   3        931.94        910.41        41.77 o                         
  -6  14   3        972.91        982.57        43.02 o                         
  -5  14   3        240.07        210.09        23.46 o                         
  -4  14   3         26.46         44.83        19.18 o                         
  -3  14   3        173.79        169.20        24.00 o                         
  -2  14   3        348.91        305.96        26.52 o                         
  -1  14   3        336.46        322.45        26.58 o                         
   0  14   3        918.57        829.11        41.09 o                         
   1  14   3          0.27        -12.42        18.02 o                         
   2  14   3        112.88         54.90        20.41 o                         
   3  14   3          3.55         18.06        18.45 o                         
   4  14   3        222.23        206.93        20.25 o                         
   5  14   3        530.83        489.29        28.75 o                         
   6  14   3        210.13        238.98        19.94 o                         
   7  14   3        848.17        860.66        42.84 o                         
   8  14   3        367.82        455.61        32.27 o                         
   9  14   3         91.46        118.59        26.50 o                         
  10  14   3        203.01        232.75        31.44 o                         
  11  14   3        418.88        357.34        35.40 o                         
  12  14   3         23.01         51.56        31.53 o                         
  13  14   3       1251.94       1259.01        74.55 o                         
 -12  15   3        255.29        267.54        36.84 o                         
 -11  15   3         94.54         95.70        20.14 o                         
 -10  15   3         83.42         88.70        17.56 o                         
  -9  15   3         16.30          9.48        13.88 o                         
  -8  15   3        368.56        354.44        30.94 o                         
  -7  15   3         17.32         17.51        27.10 o                         
  -6  15   3        110.36         91.14        23.92 o                         
  -5  15   3          8.09         38.43        22.06 o                         
  -4  15   3         23.10        -15.32        22.68 o                         
  -3  15   3        641.36        608.94        54.85 o                         
  -2  15   3        541.38        444.75        44.99 o                         
  -1  15   3         74.00         73.90        23.25 o                         
   0  15   3       1442.24       1289.86        57.46 o                         
   1  15   3       1132.65       1061.22        47.96 o                         
   2  15   3         32.07         23.64        21.13 o                         
   3  15   3        153.27        157.55        25.51 o                         
   4  15   3        826.02        807.13        45.24 o                         
   5  15   3        163.60        207.33        22.07 o                         
   6  15   3        748.73        811.81        42.88 o                         
   7  15   3        835.62        893.22        64.52 o                         
   8  15   3        309.04        269.50        31.76 o                         
   9  15   3         72.05         83.22        29.66 o                         
  10  15   3        150.10        123.47        29.57 o                         
  11  15   3          0.61         55.68        34.01 o                         
  12  15   3        182.42        217.78        55.80 o                         
 -10  16   3        393.11        368.54        63.33 o                         
  -9  16   3        678.13        743.73        50.12 o                         
  -8  16   3        191.78        124.57        34.62 o                         
  -7  16   3        467.08        504.72        36.22 o                         
  -6  16   3       1992.08       2175.15        94.36 o                         
  -5  16   3        471.37        386.51        34.93 o                         
  -4  16   3         78.22         50.31        35.18 o                         
  -3  16   3       1385.41       1204.63        56.10 o                         
  -2  16   3        482.72        420.11        39.20 o                         
  -1  16   3        292.57        213.28        35.32 o                         
   0  16   3         32.55         27.36        24.41 o                         
   1  16   3         40.53         46.74        24.70 o                         
   2  16   3        147.21        111.75        26.09 o                         
   3  16   3         64.47         21.56        24.09 o                         
   4  16   3        338.89        358.01        32.24 o                         
   5  16   3         52.60         50.20        23.99 o                         
   6  16   3         95.15        103.43        24.82 o                         
   7  16   3        562.17        524.09        37.44 o                         
   8  16   3        186.34        223.12        33.71 o                         
   9  16   3        130.40        125.55        49.01 o                         
  10  16   3        114.79        283.96        78.36 o                         
  -7  17   3        241.40        251.92        38.60 o                         
  -6  17   3       1115.01       1169.54        62.22 o                         
  -5  17   3         46.98        116.03        33.37 o                         
  -4  17   3        932.99       1044.12        90.62 o                         
  -3  17   3        186.13        153.07        36.63 o                         
  -2  17   3        572.88        537.58        39.63 o                         
  -1  17   3        165.12        126.66        30.79 o                         
   0  17   3        214.65        217.43        30.96 o                         
   1  17   3        466.44        451.44        35.44 o                         
   2  17   3        588.44        611.98        55.13 o                         
   3  17   3        123.97        128.70        33.18 o                         
   4  17   3        456.33        445.21        45.53 o                         
   5  17   3          1.69         20.05        28.08 o                         
   6  17   3        241.57        226.70        53.13 o                         
   7  17   3         12.76        -17.18        36.02 o                         
  -1  18   3        133.23         32.08        56.26 o                         
   0  18   3         14.05        -24.84        74.67 o                         
   1  18   3        179.88        189.75        79.61 o                         
 -22   0   4         45.91        126.85        58.56 o                         
 -20   0   4          4.39         21.94        62.06 o                         
 -18   0   4        929.97       1009.20        58.25 o                         
 -16   0   4        377.73        475.47        38.40 o                         
 -14   0   4       4292.00       4117.64        91.74 o                         
 -12   0   4       4155.33       4162.36       120.73 o                         
 -10   0   4       2814.03       2678.47        79.83 o                         
  -8   0   4       3741.81       3998.18        96.28 o                         
  -6   0   4       2465.79       2695.39        65.07 o                         
  -4   0   4          3.85         74.66         6.63 o                         
  -2   0   4      38002.43      31174.17      1392.85 o                         
   0   0   4       4208.40       3858.42        80.78 o                         
   2   0   4       2528.32       2683.38        76.72 o                         
   4   0   4      13225.02      13545.27       308.48 o                         
   6   0   4       1701.93       1612.80        44.61 o                         
   8   0   4       1334.56       1965.44        54.55 o                         
  10   0   4       3891.50       4178.31       105.34 o                         
  12   0   4      21686.59      22579.45       600.28 o                         
  14   0   4      17899.38      18151.17       490.38 o                         
  16   0   4         50.24        119.39        25.78 o                         
  18   0   4          5.44         25.15        29.07 o                         
  20   0   4         49.24         38.28        39.35 o                         
 -22   1   4       1822.73       1942.30        96.14 o                         
 -21   1   4        288.08        345.17        36.83 o                         
 -20   1   4        270.97        350.24        37.60 o                         
 -19   1   4          8.61         42.14        25.34 o                         
 -18   1   4         60.00        100.12        23.27 o                         
 -17   1   4         98.72        151.77        19.42 o                         
 -16   1   4         63.45         68.89         9.64 o                         
 -15   1   4         34.39         -9.04        11.86 o                         
 -14   1   4       4344.11       4215.37        70.36 o                         
 -13   1   4         28.29         38.92         8.21 o                         
 -12   1   4        359.96        399.44        16.15 o                         
 -11   1   4        923.28        998.96        25.31 o                         
 -10   1   4       2675.95       2557.54        46.91 o                         
  -9   1   4       3395.54       3789.54        65.30 o                         
  -8   1   4        978.70       1039.24        23.68 o                         
  -7   1   4       1338.83       1271.38        26.82 o                         
  -6   1   4       9556.26       9781.14       168.38 o                         
  -5   1   4        875.29        861.23        19.93 o                         
  -4   1   4      14618.14      14411.58       290.42 o                         
  -3   1   4       9645.54       9014.30       186.64 o                         
  -2   1   4       4298.10       5008.89       173.96 o                         
  -1   1   4      18207.64      16362.87       277.60 o                         
   0   1   4       6784.70       6970.01       149.59 o                         
   1   1   4       2002.22       1970.91        34.63 o                         
   2   1   4      69031.18      61400.55      2743.69 o                         
   3   1   4      24791.83      22133.83       352.18 o                         
   4   1   4        248.93        304.25        10.60 o                         
   5   1   4       8645.45       7973.94       140.15 o                         
   6   1   4        550.57        593.12        18.00 o                         
   7   1   4         12.84         27.13         7.13 o                         
   8   1   4        369.54        265.92        14.63 o                         
   9   1   4       5053.33       5010.57        86.91 o                         
  10   1   4       2254.09       2410.81        47.01 o                         
  11   1   4         67.72         91.17        12.07 o                         
  12   1   4        845.39        863.43        30.15 o                         
  13   1   4       2254.75       2221.86        64.35 o                         
  14   1   4       5680.33       5960.60       117.26 o                         
  15   1   4        419.61        444.33        29.03 o                         
  16   1   4          6.26          4.81        17.21 o                         
  17   1   4         50.91         56.91        18.48 o                         
  18   1   4         76.42        123.45        22.45 o                         
  19   1   4         36.15         53.13        30.81 o                         
  20   1   4        109.88         71.70        28.13 o                         
  21   1   4         36.63        143.82        51.80 o                         
 -21   2   4        161.46        198.52        34.21 o                         
 -20   2   4        720.73        726.09        48.18 o                         
 -19   2   4        910.44       1039.10        50.56 o                         
 -18   2   4       2408.35       2633.25        74.97 o                         
 -17   2   4        704.85        666.27        31.25 o                         
 -16   2   4        455.79        491.09        27.27 o                         
 -15   2   4       2408.75       2512.12        60.03 o                         
 -14   2   4         42.93         53.01         8.92 o                         
 -13   2   4        308.76        306.31        15.88 o                         
 -12   2   4      12280.36      12248.97       214.01 o                         
 -11   2   4       1902.24       1873.41        40.04 o                         
 -10   2   4       7292.85       7083.75       126.29 o                         
  -9   2   4        526.41        632.74        18.42 o                         
  -8   2   4       8896.69       9233.02       160.93 o                         
  -7   2   4       5079.73       5206.58       100.09 o                         
  -6   2   4       2435.38       2549.29        44.60 o                         
  -5   2   4       7264.03       7551.13       122.46 o                         
  -4   2   4       2766.26       2714.57        53.83 o                         
  -3   2   4       5141.63       5635.00       136.60 o                         
  -2   2   4      43373.50      39713.52      1167.92 o                         
  -1   2   4      11956.19      12124.46       231.80 o                         
   0   2   4      13748.76      13003.81       240.51 o                         
   1   2   4       7947.14       8838.71       161.31 o                         
   2   2   4       3282.95       3181.98        65.66 o                         
   3   2   4       2098.86       1887.62        31.25 o                         
   4   2   4         37.09         21.30         4.86 o                         
   5   2   4        220.05        168.81         9.29 o                         
   6   2   4       1052.88       1001.31        22.86 o                         
   7   2   4       7794.99       8833.21       146.15 o                         
   8   2   4         72.70        184.59        17.10 o                         
   9   2   4        338.74        327.19        16.64 o                         
  10   2   4      13561.27      13277.37       204.57 o                         
  11   2   4       3468.05       3589.62        78.75 o                         
  12   2   4      14900.30      15055.13       287.05 o                         
  13   2   4       6954.85       7159.79       146.44 o                         
  14   2   4       9871.87       9838.42       198.85 o                         
  15   2   4       7620.66       7401.75       197.70 o                         
  16   2   4          7.46         23.06        17.75 o                         
  17   2   4         34.47         33.72        20.11 o                         
  18   2   4        330.86        349.00        27.74 o                         
  19   2   4          1.27         45.30        22.93 o                         
  20   2   4         95.93         76.11        32.70 o                         
  21   2   4          8.21        123.57        30.86 o                         
 -21   3   4         35.80         61.92        35.11 o                         
 -20   3   4       1071.42       1213.14        69.34 o                         
 -19   3   4          7.19         21.46        15.63 o                         
 -18   3   4       1404.94       1401.31        46.30 o                         
 -17   3   4       1030.16       1186.55        53.22 o                         
 -16   3   4         75.76         52.06        16.42 o                         
 -15   3   4       1661.18       1793.56        48.68 o                         
 -14   3   4        151.30        130.80        11.75 o                         
 -13   3   4       1672.27       1664.61        39.22 o                         
 -12   3   4       2797.51       2802.64        56.96 o                         
 -11   3   4         27.81         49.02         8.79 o                         
 -10   3   4          4.38         10.62         7.29 o                         
  -9   3   4        867.46        913.16        23.55 o                         
  -8   3   4        317.01        220.56        11.46 o                         
  -7   3   4       4401.73       4875.26        87.82 o                         
  -6   3   4       2780.08       2833.22        53.21 o                         
  -5   3   4        855.73        894.30        22.29 o                         
  -4   3   4       1824.93       2040.55        67.37 o                         
  -3   3   4       2407.50       1828.45        33.04 o                         
  -2   3   4       6335.19       6219.72       101.73 o                         
  -1   3   4       6633.65       6255.62       109.82 o                         
   0   3   4      11830.64      10325.55       212.15 o                         
   1   3   4       1428.17       1544.20        35.08 o                         
   2   3   4       4855.33       4789.72        80.93 o                         
   3   3   4       2076.24       1823.53        35.03 o                         
   4   3   4         19.97         23.32         5.82 o                         
   5   3   4       4284.28       3964.84        73.85 o                         
   6   3   4       2743.14       2939.69        53.69 o                         
   7   3   4          2.74          1.50         6.23 o                         
   8   3   4          3.99         47.05         7.36 o                         
   9   3   4       1146.56       1317.63        28.27 o                         
  10   3   4       5374.52       5591.28        91.70 o                         
  11   3   4         41.94         43.18         6.98 o                         
  12   3   4          3.62          6.58        11.69 o                         
  13   3   4        244.47        287.66        19.54 o                         
  14   3   4        220.38        214.61        22.95 o                         
  15   3   4         44.01         89.85        19.21 o                         
  16   3   4        846.59        927.74        37.99 o                         
  17   3   4        178.52        176.38        23.03 o                         
  18   3   4        124.73        124.47        22.22 o                         
  19   3   4         14.03         36.67        26.77 o                         
  20   3   4        531.52        535.64        39.17 o                         
  21   3   4         46.77        133.02        34.17 o                         
 -21   4   4          8.05         21.68        32.35 o                         
 -20   4   4         27.39         65.51        20.28 o                         
 -19   4   4        958.20       1028.03        48.71 o                         
 -18   4   4         97.81        126.41        22.16 o                         
 -17   4   4         29.79         38.45        20.66 o                         
 -16   4   4         30.90         -5.53        20.21 o                         
 -15   4   4         37.82         40.90        17.30 o                         
 -14   4   4       1170.56       1112.63        36.41 o                         
 -13   4   4         46.60         66.89        11.12 o                         
 -12   4   4       1487.96       1585.31        35.60 o                         
 -11   4   4       2245.66       2441.20        50.73 o                         
 -10   4   4      13412.23      14207.28       231.11 o                         
  -9   4   4       2765.32       2682.58        50.06 o                         
  -8   4   4        422.03        419.00        14.85 o                         
  -7   4   4        445.83        436.49        14.58 o                         
  -6   4   4        660.81        684.19        18.75 o                         
  -5   4   4       4797.15       5313.95       102.79 o                         
  -4   4   4       3816.97       3815.51        71.60 o                         
  -3   4   4         70.64         46.73         5.09 o                         
  -2   4   4        994.14        617.62        18.52 o                         
  -1   4   4        447.80        544.30        17.40 o                         
   0   4   4        254.30        237.78        12.60 o                         
   1   4   4       4957.11       4345.40        90.43 o                         
   2   4   4        752.44        841.96        27.37 o                         
   3   4   4       6601.48       6522.80       140.53 o                         
   4   4   4       2194.22       2680.49        54.54 o                         
   5   4   4        983.29        846.66        26.03 o                         
   6   4   4         48.33         96.83         9.92 o                         
   7   4   4        312.23        463.26        14.98 o                         
   8   4   4        174.59        141.38         9.64 o                         
   9   4   4        336.73        354.78        15.37 o                         
  10   4   4        445.00        510.52        18.58 o                         
  11   4   4       5672.71       5878.46        97.15 o                         
  12   4   4       4056.57       4315.97        80.71 o                         
  13   4   4       8535.62       8747.86       150.56 o                         
  14   4   4       1179.68       1251.19        48.84 o                         
  15   4   4       3625.96       3745.86        89.90 o                         
  16   4   4         97.01         68.13        21.69 o                         
  17   4   4         18.51          9.34        22.98 o                         
  18   4   4          4.90        -18.78        29.46 o                         
  19   4   4        157.96        126.62        31.55 o                         
  20   4   4         22.07         51.01        35.13 o                         
  21   4   4          2.54         74.37        33.45 o                         
 -21   5   4        448.92        404.99        34.06 o                         
 -20   5   4        310.97        286.88        29.11 o                         
 -19   5   4        690.99        637.00        38.29 o                         
 -18   5   4        529.58        452.89        29.70 o                         
 -17   5   4       1162.20       1129.90        43.65 o                         
 -16   5   4        187.47        211.30        24.39 o                         
 -15   5   4       1010.00       1044.60        32.38 o                         
 -14   5   4        914.98        807.92        28.79 o                         
 -13   5   4       1253.78       1216.76        33.82 o                         
 -12   5   4       1421.81       1355.65        32.79 o                         
 -11   5   4        697.51        697.84        22.38 o                         
 -10   5   4        678.56        680.34        21.55 o                         
  -9   5   4      13592.69      13988.91       228.11 o                         
  -8   5   4       9665.03      10309.98       159.75 o                         
  -7   5   4       2161.19       2102.24        45.84 o                         
  -6   5   4        653.15        838.93        22.48 o                         
  -5   5   4       4155.36       3858.11        80.54 o                         
  -4   5   4      10693.67      11155.54       181.71 o                         
  -3   5   4       2823.14       2833.26        51.21 o                         
  -2   5   4       4939.21       4941.29        91.05 o                         
  -1   5   4      13709.97      12452.19       234.94 o                         
   0   5   4       1033.09       1018.43        24.24 o                         
   1   5   4       1255.35       1237.12        28.60 o                         
   2   5   4        377.22        458.78        21.52 o                         
   3   5   4      15347.27      15347.21       248.92 o                         
   4   5   4       7878.90       7913.49       153.60 o                         
   5   5   4       3615.49       3478.26        68.18 o                         
   6   5   4        689.89        946.81        26.38 o                         
   7   5   4       2272.63       2290.82        46.17 o                         
   8   5   4          9.84          5.36         6.13 o                         
   9   5   4         37.63         38.65         8.14 o                         
  10   5   4       1474.98       1726.71        36.37 o                         
  11   5   4       1249.95       1351.72        31.87 o                         
  12   5   4        102.99        107.15        11.59 o                         
  13   5   4        251.41        231.15        19.00 o                         
  14   5   4       3140.78       3065.42        89.82 o                         
  15   5   4        433.85        489.71        31.48 o                         
  16   5   4        694.17        657.12        48.09 o                         
  17   5   4       1891.96       1718.95        63.24 o                         
  18   5   4         90.49         -3.06        51.58 o                         
  19   5   4          7.33        -18.93        39.88 o                         
  20   5   4          9.58        -31.83        31.83 o                         
 -20   6   4        151.46        105.06        29.48 o                         
 -19   6   4       2216.69       2223.79        92.05 o                         
 -18   6   4         14.11        -12.39        22.34 o                         
 -17   6   4        614.78        558.81        33.35 o                         
 -16   6   4         38.20          9.04        19.02 o                         
 -15   6   4        257.67        348.94        21.11 o                         
 -14   6   4         14.25         10.66        13.77 o                         
 -13   6   4        236.37        315.68        20.20 o                         
 -12   6   4         32.16         19.64        10.58 o                         
 -11   6   4       7620.26       7740.32       132.01 o                         
 -10   6   4       1986.87       1968.58        41.70 o                         
  -9   6   4       1732.10       1749.66        35.25 o                         
  -8   6   4        291.66        351.12        18.99 o                         
  -7   6   4       5916.41       5299.42        91.66 o                         
  -6   6   4        198.60        176.23        10.45 o                         
  -5   6   4       5395.22       5343.27        91.48 o                         
  -4   6   4          0.38         -0.93         5.63 o                         
  -3   6   4        974.11        937.35        25.31 o                         
  -2   6   4        331.75        292.99        14.57 o                         
  -1   6   4        236.99        234.72        13.26 o                         
   0   6   4         22.20         96.13        11.28 o                         
   1   6   4        918.42       1079.28        27.19 o                         
   2   6   4       4160.68       4096.56        72.54 o                         
   3   6   4       1484.82       1484.94        32.23 o                         
   4   6   4        792.02        797.67        26.00 o                         
   5   6   4       2782.12       2806.56        63.06 o                         
   6   6   4        756.40        704.54        23.77 o                         
   7   6   4       1135.74       1173.52        32.09 o                         
   8   6   4        779.41        905.53        29.13 o                         
   9   6   4       5677.96       6007.30       113.93 o                         
  10   6   4          2.00         26.98        11.99 o                         
  11   6   4       4116.84       3949.52        65.70 o                         
  12   6   4        459.98        481.11        18.86 o                         
  13   6   4       5883.19       5945.93       168.62 o                         
  14   6   4          0.65         -2.36        12.76 o                         
  15   6   4       1791.24       1890.47        52.24 o                         
  16   6   4          0.74         -7.24        27.40 o                         
  17   6   4        570.93        562.78        30.72 o                         
  18   6   4        179.63        172.13        33.71 o                         
  19   6   4         81.16          6.29        26.96 o                         
  20   6   4         26.69          0.42        30.17 o                         
 -20   7   4         30.19          5.75        31.12 o                         
 -19   7   4        111.14         68.22        28.87 o                         
 -18   7   4        333.57        337.80        30.40 o                         
 -17   7   4          8.77        -23.69        23.69 o                         
 -16   7   4        193.69        175.77        23.38 o                         
 -15   7   4        946.03        876.27        34.31 o                         
 -14   7   4        129.81         91.78        15.95 o                         
 -13   7   4        426.80        424.34        22.13 o                         
 -12   7   4        115.75        119.86        14.06 o                         
 -11   7   4        244.81        218.44        14.92 o                         
 -10   7   4        545.13        546.79        20.81 o                         
  -9   7   4         39.35         48.85         9.92 o                         
  -8   7   4        332.45        236.03        13.76 o                         
  -7   7   4       1619.14       1527.50        34.04 o                         
  -6   7   4        228.27        228.74        13.65 o                         
  -5   7   4       1785.65       1854.23        37.97 o                         
  -4   7   4       3895.28       4570.87        80.39 o                         
  -3   7   4       6421.82       6523.66       119.83 o                         
  -2   7   4        986.59        676.12        22.32 o                         
  -1   7   4         15.28          5.61         7.67 o                         
   0   7   4       9516.02      10361.66       200.44 o                         
   1   7   4       2426.45       2196.54        47.11 o                         
   2   7   4          4.72         -6.24         6.24 o                         
   3   7   4       1983.20       2118.20        40.54 o                         
   4   7   4       4946.61       4821.30       100.44 o                         
   5   7   4        819.08        762.83        27.81 o                         
   6   7   4       1599.42       1831.54        44.36 o                         
   7   7   4       1601.25       1471.91        38.66 o                         
   8   7   4         46.02         45.23        12.47 o                         
   9   7   4       1380.80       1414.83        39.20 o                         
  10   7   4        614.48        646.35        27.86 o                         
  11   7   4         70.11         73.43        15.00 o                         
  12   7   4        493.53        451.43        29.87 o                         
  13   7   4       1207.21       1053.23        28.67 o                         
  14   7   4       1053.86        954.36        27.21 o                         
  15   7   4         12.01         18.53        14.63 o                         
  16   7   4        143.16        126.91        22.10 o                         
  17   7   4        404.44        446.71        27.96 o                         
  18   7   4        169.82        154.05        26.68 o                         
  19   7   4        256.79        293.74        48.63 o                         
 -19   8   4        274.09        217.47        39.71 o                         
 -18   8   4        152.26        172.40        30.55 o                         
 -17   8   4         79.28         77.53        25.92 o                         
 -16   8   4         74.11         55.00        23.33 o                         
 -15   8   4       1662.75       1595.21        47.93 o                         
 -14   8   4          3.00         -3.07        15.69 o                         
 -13   8   4         10.73         31.09        13.76 o                         
 -12   8   4        380.24        444.50        22.02 o                         
 -11   8   4       2121.87       2199.80        45.32 o                         
 -10   8   4         31.62         58.67        11.44 o                         
  -9   8   4       7403.83       7591.94       130.51 o                         
  -8   8   4       1777.10       1665.03        37.79 o                         
  -7   8   4        505.50        535.11        19.69 o                         
  -6   8   4       1684.75       1862.50        46.33 o                         
  -5   8   4          2.88         46.72         7.46 o                         
  -4   8   4          9.29         40.45        10.04 o                         
  -3   8   4        444.65        448.44        20.31 o                         
  -2   8   4        436.29        372.00        19.02 o                         
  -1   8   4       2098.74       2216.62        49.47 o                         
   0   8   4       2078.31       2278.07        50.96 o                         
   1   8   4        854.75        793.94        22.31 o                         
   2   8   4       1894.25       1828.11        38.98 o                         
   3   8   4       1554.01       1512.75        35.84 o                         
   4   8   4         20.05         26.98         7.58 o                         
   5   8   4          4.05        -10.54        10.54 o                         
   6   8   4        624.88        609.04        31.69 o                         
   7   8   4       2418.11       2374.22        55.27 o                         
   8   8   4       1682.56       1737.06        45.52 o                         
   9   8   4       4459.87       4838.96        97.50 o                         
  10   8   4       6171.00       6077.50       118.64 o                         
  11   8   4        834.99        903.53        41.46 o                         
  12   8   4          5.34         -7.67        15.63 o                         
  13   8   4         82.98         77.66        17.71 o                         
  14   8   4         12.06         30.96        18.06 o                         
  15   8   4       3544.26       3663.21        86.33 o                         
  16   8   4          6.43        -14.50        34.29 o                         
  17   8   4        405.95        297.35        39.45 o                         
  18   8   4         12.11         64.19        44.57 o                         
  19   8   4        164.00        182.06        80.16 o                         
 -19   9   4         46.97         -7.09        36.11 o                         
 -18   9   4        843.74        759.54        47.47 o                         
 -17   9   4         55.91         40.47        27.50 o                         
 -16   9   4        131.67        100.36        26.09 o                         
 -15   9   4        338.72        360.35        25.13 o                         
 -14   9   4        302.79        315.40        25.83 o                         
 -13   9   4         33.24         24.96        14.65 o                         
 -12   9   4       2553.50       2620.98        53.65 o                         
 -11   9   4        393.93        351.74        20.53 o                         
 -10   9   4          2.88         22.37        12.41 o                         
  -9   9   4       2139.34       2082.32        46.52 o                         
  -8   9   4       3621.65       3571.43        68.51 o                         
  -7   9   4         56.57         67.73        10.10 o                         
  -6   9   4        363.36        363.83        16.16 o                         
  -5   9   4       7935.54       8066.35       128.49 o                         
  -4   9   4        377.41        372.55        20.12 o                         
  -3   9   4       3214.76       3263.20        68.46 o                         
  -2   9   4       7254.00       7040.32       131.53 o                         
  -1   9   4        376.07        301.85        17.30 o                         
   0   9   4        255.21        217.86        15.69 o                         
   1   9   4        589.22        627.75        20.72 o                         
   2   9   4       1474.03       1292.99        48.41 o                         
   3   9   4        331.25        293.37        16.10 o                         
   4   9   4        812.86        806.34        23.79 o                         
   5   9   4          5.75         -8.50        10.60 o                         
   6   9   4       3485.33       3408.16        79.23 o                         
   7   9   4       1442.07       1380.00        43.95 o                         
   8   9   4          2.84         -8.54        13.36 o                         
   9   9   4        290.18        323.88        22.64 o                         
  10   9   4         44.13         16.44        15.89 o                         
  11   9   4        963.59        960.64        37.27 o                         
  12   9   4       1787.87       1877.70        52.64 o                         
  13   9   4        545.24        557.01        31.19 o                         
  14   9   4        734.69        792.05        38.74 o                         
  15   9   4          2.48          3.58        21.26 o                         
  16   9   4        416.21        400.14        42.84 o                         
  17   9   4        107.80         79.71        43.94 o                         
  18   9   4       1129.66        992.32       101.43 o                         
 -18  10   4        230.57        302.74        37.55 o                         
 -17  10   4        144.31        168.16        31.96 o                         
 -16  10   4        190.22        191.29        29.29 o                         
 -15  10   4        111.26        144.47        26.73 o                         
 -14  10   4       2258.28       2432.74        62.63 o                         
 -13  10   4         25.80         17.13        16.21 o                         
 -12  10   4       1530.51       1580.82        44.34 o                         
 -11  10   4        989.81       1100.47        33.53 o                         
 -10  10   4       1672.16       1794.60        44.67 o                         
  -9  10   4        217.43        280.74        18.24 o                         
  -8  10   4        678.66        625.36        25.26 o                         
  -7  10   4        279.79        291.26        16.39 o                         
  -6  10   4          9.15          8.09         7.38 o                         
  -5  10   4        389.20        380.84        22.69 o                         
  -4  10   4         99.73        105.73        14.37 o                         
  -3  10   4        510.00        556.63        25.63 o                         
  -2  10   4       1153.91       1193.80        33.36 o                         
  -1  10   4         68.92         59.44        13.39 o                         
   0  10   4         16.32         -6.48        11.36 o                         
   1  10   4       3894.26       3824.83        85.93 o                         
   2  10   4         92.93         58.55        10.68 o                         
   3  10   4        243.76        208.58        15.22 o                         
   4  10   4         14.98          0.80        13.24 o                         
   5  10   4        493.48        499.78        19.42 o                         
   6  10   4       1028.24       1010.00        34.40 o                         
   7  10   4       1076.81       1202.72        42.21 o                         
   8  10   4       1654.52       1846.08        66.71 o                         
   9  10   4        907.97        996.37        38.65 o                         
  10  10   4        785.93        790.14        46.70 o                         
  11  10   4       1693.93       1694.57        54.16 o                         
  12  10   4         43.75         46.49        24.10 o                         
  13  10   4          3.36         43.94        30.52 o                         
  14  10   4        785.17        847.94        48.14 o                         
  15  10   4        836.15        813.38        44.66 o                         
  16  10   4        500.57        406.83        32.08 o                         
  17  10   4        398.94        320.80        44.87 o                         
 -17  11   4         35.70         18.57        32.94 o                         
 -16  11   4         98.25        145.11        30.98 o                         
 -15  11   4         28.68         40.87        33.22 o                         
 -14  11   4        249.70        270.63        24.56 o                         
 -13  11   4        437.00        412.09        24.91 o                         
 -12  11   4         99.07        113.10        20.96 o                         
 -11  11   4         65.83         56.52        16.47 o                         
 -10  11   4        307.71        260.75        19.70 o                         
  -9  11   4         63.88         69.72        14.52 o                         
  -8  11   4       1135.26       1202.00        32.87 o                         
  -7  11   4        232.70        212.91        13.59 o                         
  -6  11   4        723.42        664.46        27.88 o                         
  -5  11   4       1911.94       1798.58        45.25 o                         
  -4  11   4       2714.14       2645.52        57.92 o                         
  -3  11   4       2220.78       2308.52        52.47 o                         
  -2  11   4       9483.24       9458.49       163.83 o                         
  -1  11   4        999.03       1012.09        35.58 o                         
   0  11   4       1259.35       1145.68        39.94 o                         
   1  11   4          2.21         -8.53        13.00 o                         
   2  11   4        167.42        179.43        15.78 o                         
   3  11   4        473.44        559.98        24.29 o                         
   4  11   4       1818.32       1810.51        42.68 o                         
   5  11   4        286.38        273.79        17.96 o                         
   6  11   4       2277.09       2304.92        57.66 o                         
   7  11   4        143.23        137.96        18.71 o                         
   8  11   4         25.56         57.76        19.95 o                         
   9  11   4         12.53         -0.35        19.32 o                         
  10  11   4         39.55         36.49        21.18 o                         
  11  11   4       1608.16       1718.72        53.80 o                         
  12  11   4        145.43        193.82        27.64 o                         
  13  11   4        131.53        141.83        27.83 o                         
  14  11   4        428.33        380.66        36.16 o                         
  15  11   4          2.89        -31.78        31.78 o                         
  16  11   4        224.25        241.02        32.92 o                         
  17  11   4         22.06        -34.13        34.13 o                         
 -16  12   4        915.22        929.43        53.07 o                         
 -15  12   4        363.01        409.51        56.09 o                         
 -14  12   4       1343.71       1383.23        50.12 o                         
 -13  12   4         39.51         79.30        20.11 o                         
 -12  12   4       1239.40       1293.24        44.63 o                         
 -11  12   4         29.71         50.02        17.55 o                         
 -10  12   4         20.05         12.47        15.70 o                         
  -9  12   4       1347.97       1315.25        35.24 o                         
  -8  12   4       1629.30       1484.77        44.65 o                         
  -7  12   4         26.21         21.36         8.07 o                         
  -6  12   4        295.49        309.47        21.55 o                         
  -5  12   4       2762.37       2753.23        61.42 o                         
  -4  12   4       2260.61       2351.44        55.70 o                         
  -3  12   4       3535.11       3353.80        71.06 o                         
  -2  12   4       1442.75       1422.45        46.83 o                         
  -1  12   4         79.24         48.55        26.25 o                         
   0  12   4        517.51        494.63        60.57 o                         
   1  12   4        627.18        585.15        35.62 o                         
   2  12   4        143.88        150.62        19.17 o                         
   3  12   4        404.24        371.90        21.74 o                         
   4  12   4        787.07        843.19        29.09 o                         
   5  12   4         72.37         88.14        13.75 o                         
   6  12   4       2554.34       2681.68        65.14 o                         
   7  12   4       1466.93       1541.39        60.32 o                         
   8  12   4       2923.94       2987.92        72.37 o                         
   9  12   4        437.18        517.99        45.77 o                         
  10  12   4       2020.39       2359.52        65.02 o                         
  11  12   4         14.93         42.08        26.12 o                         
  12  12   4         30.24         43.47        27.32 o                         
  13  12   4          0.71         -4.47        28.12 o                         
  14  12   4       1261.49       1333.93        60.70 o                         
  15  12   4         21.15         45.83        32.10 o                         
  16  12   4       1575.01       1524.74       138.97 o                         
 -15  13   4         23.05         23.86        30.72 o                         
 -14  13   4         85.84        116.79        27.68 o                         
 -13  13   4        225.92        276.29        25.97 o                         
 -12  13   4        276.03        316.64        23.95 o                         
 -11  13   4         32.98         36.71        22.79 o                         
 -10  13   4         56.55         82.88        13.94 o                         
  -9  13   4          3.01         18.12        10.88 o                         
  -8  13   4       1795.05       1878.53        60.79 o                         
  -7  13   4        145.61        138.17        20.40 o                         
  -6  13   4       1867.79       1756.40        55.35 o                         
  -5  13   4        278.68        291.23        22.52 o                         
  -4  13   4       1871.95       2013.16        52.28 o                         
  -3  13   4        202.38        219.70        20.98 o                         
  -2  13   4       3528.54       3484.55        86.13 o                         
  -1  13   4         51.50         23.18        17.81 o                         
   0  13   4        274.65        296.61        24.63 o                         
   1  13   4       1843.66       1809.91        55.57 o                         
   2  13   4         20.72         26.80        18.07 o                         
   3  13   4        309.34        242.02        19.49 o                         
   4  13   4        926.04        857.34        31.79 o                         
   5  13   4        244.03        232.08        17.93 o                         
   6  13   4       2572.27       2703.03        67.28 o                         
   7  13   4        160.43        163.42        22.99 o                         
   8  13   4         11.53        -13.75        21.80 o                         
   9  13   4        433.21        439.09        31.73 o                         
  10  13   4        696.32        730.51        53.93 o                         
  11  13   4        174.69        130.65        31.51 o                         
  12  13   4          4.75         57.24        32.97 o                         
  13  13   4        217.98        150.28        34.33 o                         
  14  13   4          4.98         -5.73        37.18 o                         
 -13  14   4        255.52        280.72        29.75 o                         
 -12  14   4         45.39         50.08        17.80 o                         
 -11  14   4          9.93         36.79        15.59 o                         
 -10  14   4        391.75        308.63        22.89 o                         
  -9  14   4          2.11         26.08        28.23 o                         
  -8  14   4        855.25        864.46        38.30 o                         
  -7  14   4        804.64        788.04        43.22 o                         
  -6  14   4        130.06        111.22        21.95 o                         
  -5  14   4        248.97        284.17        25.48 o                         
  -4  14   4        400.83        328.84        25.62 o                         
  -3  14   4       1044.89        953.30        45.56 o                         
  -2  14   4        739.12        626.98        36.74 o                         
  -1  14   4       1002.53        873.21        42.57 o                         
   0  14   4        658.92        678.23        37.95 o                         
   1  14   4        120.46         99.50        22.80 o                         
   2  14   4        268.37        249.13        27.05 o                         
   3  14   4        538.84        493.39        31.24 o                         
   4  14   4       1008.15        890.13        36.09 o                         
   5  14   4        931.92        910.46        35.82 o                         
   6  14   4        106.46        127.57        21.87 o                         
   7  14   4          3.97         57.10        23.14 o                         
   8  14   4       1765.65       1833.16        63.02 o                         
   9  14   4          3.10         66.67        26.35 o                         
  10  14   4        411.92        389.30        34.99 o                         
  11  14   4         71.56         56.23        31.71 o                         
  12  14   4        283.24        319.97        34.58 o                         
  13  14   4         70.54         81.03        40.67 o                         
 -12  15   4         13.53         40.33        20.13 o                         
 -11  15   4          0.24         24.74        32.66 o                         
 -10  15   4          3.51         62.57        29.37 o                         
  -9  15   4        186.87        102.80        31.91 o                         
  -8  15   4        185.94        150.82        28.29 o                         
  -7  15   4        940.73       1027.26        46.90 o                         
  -6  15   4       2056.36       2065.14        64.56 o                         
  -5  15   4       1651.73       1583.19        55.11 o                         
  -4  15   4        541.01        506.28        47.84 o                         
  -3  15   4        146.22        150.86        25.56 o                         
  -2  15   4        256.57        247.31        27.74 o                         
  -1  15   4        162.69        150.74        26.95 o                         
   0  15   4       1199.18       1206.30        51.17 o                         
   1  15   4         65.79         58.18        23.00 o                         
   2  15   4         36.98          0.05        21.64 o                         
   3  15   4        516.07        482.47        33.54 o                         
   4  15   4         40.43         65.24        34.71 o                         
   5  15   4        773.97        748.45        37.18 o                         
   6  15   4         88.13        103.22        25.19 o                         
   7  15   4        911.25       1030.67        56.19 o                         
   8  15   4        875.06       1030.48        69.01 o                         
   9  15   4          0.44          7.37        28.96 o                         
  10  15   4        589.74        647.70        90.78 o                         
  11  15   4        200.47        175.00        36.78 o                         
 -10  16   4        339.36        385.43        56.88 o                         
  -9  16   4        230.58        250.68        40.04 o                         
  -8  16   4        434.71        397.87        36.80 o                         
  -7  16   4        439.58        448.79        40.87 o                         
  -6  16   4        245.93        329.77        32.46 o                         
  -5  16   4         53.83         29.50        29.59 o                         
  -4  16   4        967.59       1033.36        57.32 o                         
  -3  16   4        271.20        266.08        32.02 o                         
  -2  16   4        288.26        265.80        31.40 o                         
  -1  16   4        242.83        181.11        28.98 o                         
   0  16   4          0.06         57.02        25.97 o                         
   1  16   4          8.63         63.59        25.51 o                         
   2  16   4         17.49         29.76        25.22 o                         
   3  16   4        692.79        605.55        39.93 o                         
   4  16   4         73.04         48.84        24.83 o                         
   5  16   4        385.64        377.69        31.27 o                         
   6  16   4        761.51        808.10        45.87 o                         
   7  16   4         33.95         65.26        30.39 o                         
   8  16   4        231.65        218.48        39.92 o                         
   9  16   4        106.66        197.85        38.34 o                         
  -7  17   4       1198.50       1285.90        71.71 o                         
  -6  17   4        243.97        267.56        42.64 o                         
  -5  17   4       2096.22       2009.15        86.83 o                         
  -4  17   4         68.30        105.94        33.56 o                         
  -3  17   4       1184.71       1212.65        73.05 o                         
  -2  17   4         22.45         82.69        30.96 o                         
  -1  17   4        218.59        214.95        34.32 o                         
   0  17   4          4.81         13.70        33.87 o                         
   1  17   4         25.15         58.28        29.17 o                         
   2  17   4         38.11         35.26        38.94 o                         
   3  17   4          7.03         14.55        30.99 o                         
   4  17   4         30.10         30.58        40.54 o                         
   5  17   4        896.51        983.91        75.27 o                         
   6  17   4         24.76         65.50        45.98 o                         
 -21   0   5         10.26         10.24        50.44 o                         
 -19   0   5       2734.50       2828.26       103.88 o                         
 -17   0   5        478.14        600.95        44.04 o                         
 -15   0   5       7080.60       6829.75       149.00 o                         
 -13   0   5        846.82       1001.79        53.36 o                         
 -11   0   5       2144.36       2152.47        67.59 o                         
  -9   0   5       1164.21       1033.36        31.90 o                         
  -7   0   5       1427.92       1473.25        38.97 o                         
  -5   0   5        149.49        103.56         8.59 o                         
  -3   0   5       1291.42       1463.48        65.70 o                         
  -1   0   5        567.36        444.46        19.34 o                         
   1   0   5       4970.03       5247.51       122.46 o                         
   3   0   5      33602.77      29239.44       758.92 o                         
   5   0   5      35044.83      32231.91       647.40 o                         
   7   0   5        381.42        563.14        26.71 o                         
   9   0   5       3416.48       3642.56        93.31 o                         
  11   0   5      11492.54      12211.64       285.54 o                         
  13   0   5      11179.07      10901.17       303.62 o                         
  15   0   5        764.45        707.21        53.83 o                         
  17   0   5        420.78        413.68        56.73 o                         
  19   0   5          7.89         88.19        34.70 o                         
  21   0   5        135.00        600.85       182.41 o                         
 -21   1   5         19.03         48.48        31.17 o                         
 -20   1   5        186.63        224.12        31.57 o                         
 -19   1   5         12.78         60.90        25.05 o                         
 -18   1   5       1008.96       1046.04        46.50 o                         
 -17   1   5        398.44        424.95        20.69 o                         
 -16   1   5         20.56         31.09        13.99 o                         
 -15   1   5       2613.13       2596.55        50.87 o                         
 -14   1   5       1665.69       1589.94        35.32 o                         
 -13   1   5       3300.46       3265.91        64.38 o                         
 -12   1   5        248.59        251.90        14.33 o                         
 -11   1   5       1043.67       1017.30        24.24 o                         
 -10   1   5         40.69         47.88         8.63 o                         
  -9   1   5       1129.69       1075.84        25.25 o                         
  -8   1   5       1679.50       1514.44        31.48 o                         
  -7   1   5      11866.65      12066.22       207.60 o                         
  -6   1   5        481.41        457.81        13.66 o                         
  -5   1   5       1808.79       1712.42        35.08 o                         
  -4   1   5       3082.14       3315.44        59.13 o                         
  -3   1   5       1526.24       1286.64        36.83 o                         
  -2   1   5        308.80        294.73         9.14 o                         
  -1   1   5       6340.81       7116.84       102.75 o                         
   0   1   5       2408.07       1767.61        35.09 o                         
   1   1   5       6573.15       7141.95       116.18 o                         
   2   1   5      10084.62       9724.84       148.09 o                         
   3   1   5       4610.17       4562.22        72.42 o                         
   4   1   5        149.17        139.29         9.02 o                         
   5   1   5       6540.15       6289.82       105.53 o                         
   6   1   5        853.94        860.74        22.92 o                         
   7   1   5         72.74         94.32         9.38 o                         
   8   1   5        730.60        569.00        21.19 o                         
   9   1   5        161.66        169.35        10.65 o                         
  10   1   5       1237.76       1241.16        29.46 o                         
  11   1   5        685.56        700.18        21.89 o                         
  12   1   5       1039.61        924.55        29.63 o                         
  13   1   5       2529.37       2417.46        55.41 o                         
  14   1   5       5648.93       5825.81       124.85 o                         
  15   1   5       3672.06       3833.48        90.98 o                         
  16   1   5         70.26         40.34        21.10 o                         
  17   1   5        402.63        406.47        31.76 o                         
  18   1   5        372.83        323.63        27.02 o                         
  19   1   5        373.47        325.96        35.35 o                         
  20   1   5        495.22        653.71        57.84 o                         
  21   1   5        363.32        424.16        45.01 o                         
 -21   2   5       1238.90       1297.70        63.52 o                         
 -20   2   5        322.46        363.47        34.39 o                         
 -19   2   5       1461.49       1499.87        58.30 o                         
 -18   2   5          7.29         32.45        15.88 o                         
 -17   2   5       1171.23       1252.45        41.78 o                         
 -16   2   5          4.31          7.19        14.74 o                         
 -15   2   5        726.39        643.95        31.36 o                         
 -14   2   5         76.56         52.91        10.55 o                         
 -13   2   5      12085.59      12367.83       216.62 o                         
 -12   2   5       4157.65       4142.43        78.70 o                         
 -11   2   5       2125.68       2076.45        43.52 o                         
 -10   2   5       2084.54       1966.71        40.76 o                         
  -9   2   5         74.10        111.93         9.91 o                         
  -8   2   5       3276.12       3518.78        70.29 o                         
  -7   2   5        559.23        599.40        15.63 o                         
  -6   2   5       1787.72       1726.10        32.05 o                         
  -5   2   5       1161.32       1336.92        28.08 o                         
  -4   2   5       1771.51       1827.14        38.44 o                         
  -3   2   5       2585.25       2522.74        50.95 o                         
  -2   2   5       1886.20       1837.09        38.43 o                         
  -1   2   5      23432.15      21201.02       360.52 o                         
   0   2   5       8999.17       8962.26       172.66 o                         
   1   2   5       1560.21       1664.08        37.64 o                         
   2   2   5        450.25        423.65        13.44 o                         
   3   2   5        294.62        293.09        10.11 o                         
   4   2   5        269.98        157.80        10.79 o                         
   5   2   5       6580.39       6545.08       107.94 o                         
   6   2   5       1490.35       1252.83        29.71 o                         
   7   2   5        122.61         64.32         9.01 o                         
   8   2   5      10011.24       9583.27       170.82 o                         
   9   2   5       1026.81       1066.23        29.29 o                         
  10   2   5         11.62         44.72         8.43 o                         
  11   2   5       4578.35       4758.86        85.43 o                         
  12   2   5        319.89        312.52        19.62 o                         
  13   2   5      11188.34      10742.49       195.07 o                         
  14   2   5       2201.57       2078.79        55.49 o                         
  15   2   5       7069.88       7161.79       138.49 o                         
  16   2   5        981.52        940.66        38.95 o                         
  17   2   5        157.15        215.48        23.39 o                         
  18   2   5        155.93        199.26        27.47 o                         
  19   2   5         19.01         43.92        23.87 o                         
  20   2   5         75.23        124.61        27.97 o                         
  21   2   5         42.05        108.59        34.19 o                         
 -21   3   5         64.44        123.34        40.81 o                         
 -20   3   5         41.35         38.05        37.62 o                         
 -19   3   5        116.54        136.57        21.98 o                         
 -18   3   5         60.69         80.34        21.60 o                         
 -17   3   5        353.30        342.23        30.27 o                         
 -16   3   5        891.73        871.89        38.26 o                         
 -15   3   5         87.26         81.18        12.49 o                         
 -14   3   5          1.47          5.42        11.25 o                         
 -13   3   5         70.60        113.59        12.43 o                         
 -12   3   5       1604.93       1497.08        35.73 o                         
 -11   3   5       9767.67       9660.77       170.73 o                         
 -10   3   5       2400.36       2261.97        46.36 o                         
  -9   3   5        583.17        496.31        16.94 o                         
  -8   3   5        312.55        357.50        14.04 o                         
  -7   3   5      17434.27      17683.48       302.98 o                         
  -6   3   5        340.66        412.42        15.16 o                         
  -5   3   5       6478.55       6677.65       126.94 o                         
  -4   3   5       2192.29       2298.53        43.93 o                         
  -3   3   5        577.87        673.02        16.39 o                         
  -2   3   5       1388.10       1199.32        24.98 o                         
  -1   3   5      14599.61      13913.50       238.93 o                         
   0   3   5       1478.17       1766.71        39.30 o                         
   1   3   5       1061.86       1003.91        39.43 o                         
   2   3   5       1389.79       1290.90        26.61 o                         
   3   3   5        443.22        399.62        13.52 o                         
   4   3   5       3848.76       3886.20        63.61 o                         
   5   3   5        338.46        439.74        13.80 o                         
   6   3   5       6573.65       7065.75       118.86 o                         
   7   3   5        126.41        263.80        16.43 o                         
   8   3   5       2034.16       2022.48        46.52 o                         
   9   3   5         19.42         22.18         8.56 o                         
  10   3   5       3149.39       3420.93        60.26 o                         
  11   3   5         78.68        103.17        10.93 o                         
  12   3   5       3664.69       3428.62        60.56 o                         
  13   3   5         55.91        104.96        16.26 o                         
  14   3   5         49.88         79.95        16.79 o                         
  15   3   5       2439.94       2474.05        61.68 o                         
  16   3   5       2055.87       2224.68        59.46 o                         
  17   3   5         16.22         29.65        19.72 o                         
  18   3   5        304.80        398.44        43.23 o                         
  19   3   5         87.68         87.74        27.78 o                         
  20   3   5          6.14         15.97        29.62 o                         
  21   3   5        470.67        458.61        49.91 o                         
 -21   4   5         39.95         -9.76        33.72 o                         
 -20   4   5       1727.02       1706.10        57.16 o                         
 -19   4   5        631.07        653.01        38.33 o                         
 -18   4   5        311.39        316.06        25.68 o                         
 -17   4   5         53.97         18.21        18.75 o                         
 -16   4   5        164.05        179.25        22.16 o                         
 -15   4   5         22.27         -0.19        11.88 o                         
 -14   4   5        266.32        260.28        17.46 o                         
 -13   4   5        646.32        660.15        23.28 o                         
 -12   4   5       1062.53       1008.62        27.31 o                         
 -11   4   5        436.59        499.76        19.13 o                         
 -10   4   5        389.60        426.67        17.11 o                         
  -9   4   5       3241.36       3309.93        60.07 o                         
  -8   4   5        173.93        165.33        11.65 o                         
  -7   4   5        506.45        425.39        16.59 o                         
  -6   4   5        109.25        107.88         8.93 o                         
  -5   4   5        240.95        221.49        11.94 o                         
  -4   4   5       1515.35       1324.94        32.02 o                         
  -3   4   5       2046.80       2269.63        40.92 o                         
  -2   4   5       1046.61       1054.48        23.84 o                         
  -1   4   5       9778.15       9834.41       171.48 o                         
   0   4   5        214.18        136.99        11.21 o                         
   1   4   5        763.40        687.27        21.59 o                         
   2   4   5        487.68        593.71        23.71 o                         
   3   4   5        861.09        888.78        22.89 o                         
   4   4   5        291.98        211.09        13.45 o                         
   5   4   5        542.30        604.70        21.18 o                         
   6   4   5       3137.79       2834.56        56.55 o                         
   7   4   5       1871.93       1888.20        41.66 o                         
   8   4   5       3331.68       3323.52        66.96 o                         
   9   4   5       5315.18       5545.00        97.13 o                         
  10   4   5       4893.12       4800.19        80.95 o                         
  11   4   5       2939.32       3036.40        55.73 o                         
  12   4   5       4563.65       4498.45        77.87 o                         
  13   4   5       4829.28       4529.90        84.98 o                         
  14   4   5        908.01        884.91        34.78 o                         
  15   4   5       1941.36       1902.12        63.36 o                         
  16   4   5          3.44         -4.53        23.05 o                         
  17   4   5        166.08        126.35        27.08 o                         
  18   4   5         47.64         26.63        32.38 o                         
  19   4   5          0.05        -20.90        27.67 o                         
  20   4   5          2.34         -4.89        29.47 o                         
 -21   5   5          0.59         -4.93        27.28 o                         
 -20   5   5        215.25        219.52        28.88 o                         
 -19   5   5          9.64         19.84        27.61 o                         
 -18   5   5          0.63          6.31        22.26 o                         
 -17   5   5         92.04         59.89        20.89 o                         
 -16   5   5       1267.57       1223.61        37.99 o                         
 -15   5   5        554.16        530.67        25.81 o                         
 -14   5   5       1917.23       2021.03        47.77 o                         
 -13   5   5        175.86        149.61        13.61 o                         
 -12   5   5         66.76        127.57        12.15 o                         
 -11   5   5        185.26        180.75        12.79 o                         
 -10   5   5       2975.16       3013.74        56.86 o                         
  -9   5   5       3567.02       3725.71        67.48 o                         
  -8   5   5       1930.99       1798.57        39.83 o                         
  -7   5   5        410.90        423.49        15.83 o                         
  -6   5   5      11862.46      12696.58       221.17 o                         
  -5   5   5       1000.99       1106.28        36.22 o                         
  -4   5   5      10488.87      10292.99       189.12 o                         
  -3   5   5        414.09        339.73        12.02 o                         
  -2   5   5       1315.92       1152.57        30.09 o                         
  -1   5   5       1220.77       1234.46        31.55 o                         
   0   5   5       4336.41       4091.31        82.31 o                         
   1   5   5       2541.41       2520.56        55.95 o                         
   2   5   5        381.58        285.69        15.98 o                         
   3   5   5         21.06         58.18         9.20 o                         
   4   5   5         80.89         47.59        10.33 o                         
   5   5   5       2098.51       2380.78        60.78 o                         
   6   5   5          3.42         -4.52         7.76 o                         
   7   5   5         70.03        106.14        10.91 o                         
   8   5   5        834.63        800.26        24.72 o                         
   9   5   5         17.89         36.00         7.94 o                         
  10   5   5         24.36         28.77         8.98 o                         
  11   5   5          0.60         -7.61         9.30 o                         
  12   5   5        638.48        610.68        23.06 o                         
  13   5   5        148.21        140.86        13.18 o                         
  14   5   5         51.18         30.49        15.01 o                         
  15   5   5          5.88          1.72        17.26 o                         
  16   5   5        303.37        282.92        29.53 o                         
  17   5   5          1.50         33.09        33.93 o                         
  18   5   5        838.78        728.98        69.64 o                         
  19   5   5         13.96         82.42        80.52 o                         
  20   5   5        821.36        801.17        46.85 o                         
 -20   6   5       1938.26       1834.49        65.49 o                         
 -19   6   5         26.65         28.82        26.65 o                         
 -18   6   5        376.24        392.77        37.54 o                         
 -17   6   5        773.05        741.61        41.14 o                         
 -16   6   5        401.28        431.94        24.38 o                         
 -15   6   5        435.10        386.35        23.45 o                         
 -14   6   5       1141.39       1156.62        36.02 o                         
 -13   6   5       2329.96       2304.37        49.26 o                         
 -12   6   5       1069.90       1004.03        28.85 o                         
 -11   6   5        132.27        152.47        12.98 o                         
 -10   6   5      11699.72      11835.38       195.87 o                         
  -9   6   5         52.33         78.25         9.93 o                         
  -8   6   5        257.61        236.04        13.94 o                         
  -7   6   5         19.18         38.93         7.89 o                         
  -6   6   5       1108.04       1291.91        31.08 o                         
  -5   6   5       8484.66       9270.33       153.39 o                         
  -4   6   5        118.18        105.55         7.85 o                         
  -3   6   5       1793.79       1651.94        37.62 o                         
  -2   6   5       2243.17       2520.93        52.26 o                         
  -1   6   5        457.72        516.11        19.03 o                         
   0   6   5        520.83        578.37        22.03 o                         
   1   6   5       4096.81       4695.93        88.38 o                         
   2   6   5       2425.17       2356.08        46.32 o                         
   3   6   5       1003.48       1058.63        25.47 o                         
   4   6   5       1524.29       1580.65        38.51 o                         
   5   6   5        435.10        447.48        19.56 o                         
   6   6   5       4350.41       4429.53        86.32 o                         
   7   6   5        585.65        541.19        22.73 o                         
   8   6   5      19702.78      20648.77       359.31 o                         
   9   6   5        570.60        588.00        25.74 o                         
  10   6   5      10725.51      10915.31       184.64 o                         
  11   6   5       1814.84       1811.18        43.60 o                         
  12   6   5       7538.28       7594.80       117.31 o                         
  13   6   5          0.12         -9.70         9.70 o                         
  14   6   5        197.59        235.46        14.31 o                         
  15   6   5        694.24        769.55        29.84 o                         
  16   6   5        124.20        148.45        19.95 o                         
  17   6   5        427.83        418.47        51.96 o                         
  18   6   5        165.16         99.60        34.82 o                         
  19   6   5        162.90        189.51        34.33 o                         
  20   6   5         29.50         35.00        36.01 o                         
 -20   7   5          9.47         24.55        31.61 o                         
 -19   7   5         34.15         40.10        29.20 o                         
 -18   7   5        152.14        120.78        27.79 o                         
 -17   7   5        271.75        296.79        30.68 o                         
 -16   7   5        394.32        346.81        23.03 o                         
 -15   7   5        130.87        149.90        18.72 o                         
 -14   7   5        892.56        893.62        31.17 o                         
 -13   7   5         15.71          8.17        12.47 o                         
 -12   7   5       1747.89       1779.72        45.89 o                         
 -11   7   5          1.56         -2.80        10.32 o                         
 -10   7   5        886.00        819.89        25.81 o                         
  -9   7   5        386.04        418.95        20.49 o                         
  -8   7   5        259.25        216.27        13.32 o                         
  -7   7   5        385.04        353.86        17.09 o                         
  -6   7   5       1954.14       1843.10        42.38 o                         
  -5   7   5          2.97         17.59         6.36 o                         
  -4   7   5       6303.55       6051.72       112.49 o                         
  -3   7   5         10.54          5.43         8.62 o                         
  -2   7   5        288.09        196.75        13.13 o                         
  -1   7   5         73.49         78.98        10.50 o                         
   0   7   5       9946.48      10106.97       196.27 o                         
   1   7   5         40.78         24.69         9.51 o                         
   2   7   5       3165.64       3054.39        59.26 o                         
   3   7   5       2635.95       2512.56        46.61 o                         
   4   7   5        476.24        490.41        21.17 o                         
   5   7   5       3053.80       3086.49        70.01 o                         
   6   7   5        128.98        154.86        13.69 o                         
   7   7   5       1065.12       1150.51        33.80 o                         
   8   7   5       2839.24       2866.67        62.60 o                         
   9   7   5       2144.46       2051.81        50.33 o                         
  10   7   5        132.26        148.06        15.99 o                         
  11   7   5        196.60        178.67        17.93 o                         
  12   7   5       1845.68       1894.38        49.67 o                         
  13   7   5        273.22        268.33        21.73 o                         
  14   7   5         34.10         11.29        15.29 o                         
  15   7   5        169.66        108.73        14.74 o                         
  16   7   5        798.94        832.06        57.20 o                         
  17   7   5        518.90        442.26        31.64 o                         
  18   7   5        268.36        230.86        45.58 o                         
  19   7   5         46.04         75.54        33.93 o                         
 -19   8   5         51.25         19.51        33.81 o                         
 -18   8   5        689.13        593.76        37.52 o                         
 -17   8   5        878.56        898.07        51.93 o                         
 -16   8   5        123.82        113.68        22.90 o                         
 -15   8   5         17.16         10.80        17.83 o                         
 -14   8   5        156.26        166.13        17.82 o                         
 -13   8   5         10.16          9.88        13.89 o                         
 -12   8   5       2926.05       2790.50        58.35 o                         
 -11   8   5        250.10        242.42        16.81 o                         
 -10   8   5       2419.95       2536.51        52.70 o                         
  -9   8   5        375.02        376.86        19.19 o                         
  -8   8   5        562.58        507.21        23.35 o                         
  -7   8   5         24.91         24.86         8.50 o                         
  -6   8   5       1393.68       1322.13        36.51 o                         
  -5   8   5       2181.54       2272.14        60.70 o                         
  -4   8   5       1202.97       1294.38        34.91 o                         
  -3   8   5         97.42         74.69        11.34 o                         
  -2   8   5        401.07        394.07        19.65 o                         
  -1   8   5         12.75          4.22         8.97 o                         
   0   8   5        740.68        792.07        28.96 o                         
   1   8   5         67.84         56.90         7.98 o                         
   2   8   5        876.42        938.56        24.96 o                         
   3   8   5       3828.13       3683.22        65.11 o                         
   4   8   5       2944.25       2849.67        55.14 o                         
   5   8   5        397.73        372.38        22.01 o                         
   6   8   5         80.60         72.40        12.98 o                         
   7   8   5       3741.17       3883.91        80.62 o                         
   8   8   5       1021.88       1084.04        35.67 o                         
   9   8   5       1387.92       1381.87        41.02 o                         
  10   8   5       8234.84       8445.18       159.86 o                         
  11   8   5         42.80         36.45        15.82 o                         
  12   8   5       3268.74       3478.30        77.12 o                         
  13   8   5         66.27         48.82        17.60 o                         
  14   8   5        206.22        208.08        20.94 o                         
  15   8   5        304.04        300.22        27.53 o                         
  16   8   5          1.50        -12.69        29.96 o                         
  17   8   5         35.72        -31.35        31.35 o                         
  18   8   5        202.61        226.73        49.87 o                         
  19   8   5        388.22        363.80        79.80 o                         
 -18   9   5        448.02        416.04        36.70 o                         
 -17   9   5        272.88        240.12        31.89 o                         
 -16   9   5         39.08         -6.98        22.02 o                         
 -15   9   5        102.57         96.42        21.92 o                         
 -14   9   5       2051.58       2074.04        52.18 o                         
 -13   9   5         81.05         74.95        16.28 o                         
 -12   9   5         62.29         89.04        14.57 o                         
 -11   9   5        644.62        726.85        27.35 o                         
 -10   9   5       1613.00       1610.76        40.45 o                         
  -9   9   5       5036.78       5058.72        92.65 o                         
  -8   9   5       2117.94       2171.91        47.40 o                         
  -7   9   5       1623.45       1479.48        37.76 o                         
  -6   9   5          9.84         25.17         7.67 o                         
  -5   9   5       1010.23       1027.24        32.31 o                         
  -4   9   5        906.95        973.05        31.14 o                         
  -3   9   5       1501.81       1395.61        38.02 o                         
  -2   9   5       1788.25       1677.33        42.46 o                         
  -1   9   5         60.70         43.81        12.70 o                         
   0   9   5          5.52          0.06        11.26 o                         
   1   9   5         85.56         70.98        10.90 o                         
   2   9   5          2.74        -10.69        10.69 o                         
   3   9   5        581.25        603.10        20.89 o                         
   4   9   5        248.92        246.34        13.61 o                         
   5   9   5       3306.38       3269.46        69.97 o                         
   6   9   5        545.58        542.38        29.19 o                         
   7   9   5         19.66         32.21        13.75 o                         
   8   9   5         87.95         66.67        15.39 o                         
   9   9   5        226.93        208.68        24.66 o                         
  10   9   5        150.55        166.00        19.27 o                         
  11   9   5        636.42        654.29        34.07 o                         
  12   9   5        518.42        559.43        35.66 o                         
  13   9   5         74.83         59.91        19.48 o                         
  14   9   5        965.53       1024.61        42.38 o                         
  15   9   5         23.41        -14.62        20.37 o                         
  16   9   5          2.68        -21.97        25.20 o                         
  17   9   5        112.31         16.17        51.98 o                         
  18   9   5        189.21        248.69        54.62 o                         
 -18  10   5         91.74         67.77        34.64 o                         
 -17  10   5       2472.68       2390.52        75.61 o                         
 -16  10   5        166.70        166.76        26.00 o                         
 -15  10   5       2566.78       2639.15        68.22 o                         
 -14  10   5       1016.91       1107.93        40.57 o                         
 -13  10   5        581.55        616.38        29.59 o                         
 -12  10   5        744.22        773.05        36.40 o                         
 -11  10   5        181.11        211.97        17.54 o                         
 -10  10   5        693.73        670.23        31.64 o                         
  -9  10   5        207.28        204.64        15.81 o                         
  -8  10   5         20.39         10.65        10.95 o                         
  -7  10   5       1307.53       1265.15        36.05 o                         
  -6  10   5         15.22          4.81        12.97 o                         
  -5  10   5        160.82        193.15        17.04 o                         
  -4  10   5       2876.67       2788.38        62.41 o                         
  -3  10   5        462.99        469.61        34.25 o                         
  -2  10   5        376.08        346.17        20.32 o                         
  -1  10   5        590.07        503.95        25.00 o                         
   0  10   5        841.21        882.49        31.74 o                         
   1  10   5       3229.07       2926.22        65.37 o                         
   2  10   5       1615.61       1647.77        40.87 o                         
   3  10   5        193.34        181.50        13.81 o                         
   4  10   5       2114.31       2124.85        46.29 o                         
   5  10   5          5.81        -11.06        11.66 o                         
   6  10   5         10.57         14.61        13.37 o                         
   7  10   5       2119.20       2156.25        58.81 o                         
   8  10   5        715.90        748.14        33.37 o                         
   9  10   5       8384.60       8787.22       166.83 o                         
  10  10   5        388.93        414.72        31.67 o                         
  11  10   5          6.97         72.69        18.88 o                         
  12  10   5       2053.41       2059.42        84.77 o                         
  13  10   5        349.30        386.29        35.65 o                         
  14  10   5          3.93         -7.51        25.19 o                         
  15  10   5        258.23        192.02        26.68 o                         
  16  10   5        432.39        456.23        34.22 o                         
  17  10   5         56.17         56.57        28.68 o                         
 -17  11   5        108.33         98.42        35.99 o                         
 -16  11   5         12.32        -10.95        28.48 o                         
 -15  11   5         50.99         59.93        24.59 o                         
 -14  11   5        267.26        282.06        25.11 o                         
 -13  11   5        397.38        390.77        24.19 o                         
 -12  11   5         83.39         94.99        17.45 o                         
 -11  11   5        256.37        294.29        20.94 o                         
 -10  11   5        104.88         94.77        16.43 o                         
  -9  11   5       3239.69       3204.56        80.32 o                         
  -8  11   5         57.31         54.20        11.52 o                         
  -7  11   5       1001.58       1023.15        37.80 o                         
  -6  11   5       1178.68       1161.81        41.58 o                         
  -5  11   5        590.38        542.72        28.26 o                         
  -4  11   5       1695.92       1731.39        47.22 o                         
  -3  11   5       1702.91       1651.50        43.21 o                         
  -2  11   5        366.94        402.31        27.00 o                         
  -1  11   5         59.11         51.87        14.89 o                         
   0  11   5       1482.12       1344.96        41.20 o                         
   1  11   5       1207.14       1229.25        39.18 o                         
   2  11   5       2371.47       2303.95        53.54 o                         
   3  11   5        661.34        628.29        25.76 o                         
   4  11   5       2715.62       2763.14        58.09 o                         
   5  11   5       1472.83       1543.44        48.72 o                         
   6  11   5        339.10        402.17        30.13 o                         
   7  11   5        673.33        696.96        38.27 o                         
   8  11   5        681.88        701.76        33.37 o                         
   9  11   5        548.40        567.38        34.52 o                         
  10  11   5          6.33         67.87        21.54 o                         
  11  11   5        622.15        581.73        38.32 o                         
  12  11   5        911.14        998.94        45.05 o                         
  13  11   5        915.76       1065.93        48.70 o                         
  14  11   5         21.77         43.89        25.18 o                         
  15  11   5         28.73         25.38        33.83 o                         
  16  11   5          0.83        -29.35        29.35 o                         
 -16  12   5         99.88        140.55        34.58 o                         
 -15  12   5       1166.40       1240.63        54.69 o                         
 -14  12   5          4.65         62.28        21.73 o                         
 -13  12   5       1012.75        943.33        39.04 o                         
 -12  12   5        994.77       1023.75        46.74 o                         
 -11  12   5        445.97        420.13        26.51 o                         
 -10  12   5        512.15        450.36        24.45 o                         
  -9  12   5       2937.98       2843.32        72.50 o                         
  -8  12   5        764.41        779.20        42.29 o                         
  -7  12   5        585.61        583.71        30.17 o                         
  -6  12   5         76.38         74.11        18.87 o                         
  -5  12   5         28.03         23.36        19.06 o                         
  -4  12   5        486.72        446.90        28.37 o                         
  -3  12   5         11.68         -3.79        16.68 o                         
  -2  12   5        120.12        117.77        20.83 o                         
  -1  12   5        124.59        103.77        18.14 o                         
   0  12   5        305.64        232.62        22.37 o                         
   1  12   5        551.81        504.59        35.17 o                         
   2  12   5        100.98        107.94        19.26 o                         
   3  12   5       2834.43       2773.27        63.23 o                         
   4  12   5       2267.80       2309.25        54.61 o                         
   5  12   5         23.91         26.66        10.66 o                         
   6  12   5       1329.62       1351.87        43.79 o                         
   7  12   5       1210.07       1260.35        44.67 o                         
   8  12   5        234.92        250.23        25.20 o                         
   9  12   5       4020.24       4281.90        88.54 o                         
  10  12   5        117.53        177.88        26.74 o                         
  11  12   5       2186.15       2536.24        74.61 o                         
  12  12   5          2.68        -19.40        26.03 o                         
  13  12   5         37.78         48.31        29.26 o                         
  14  12   5         28.98         11.40        31.19 o                         
  15  12   5          8.56        -31.55        31.55 o                         
 -15  13   5         60.68         92.74        31.41 o                         
 -14  13   5          0.09         19.19        26.60 o                         
 -13  13   5        213.58        213.83        24.00 o                         
 -12  13   5         17.31         71.32        19.94 o                         
 -11  13   5       2087.09       2107.15        65.66 o                         
 -10  13   5          8.82          8.74        12.12 o                         
  -9  13   5         60.20         83.10        22.27 o                         
  -8  13   5        161.87        161.40        22.49 o                         
  -7  13   5        771.18        693.99        45.27 o                         
  -6  13   5        801.72        800.21        38.06 o                         
  -5  13   5       3161.21       3177.86        70.68 o                         
  -4  13   5        371.82        366.91        24.17 o                         
  -3  13   5       8104.23       8105.48       157.57 o                         
  -2  13   5        736.70        813.94        38.50 o                         
  -1  13   5        377.79        404.22        27.92 o                         
   0  13   5          0.60         -4.83        17.43 o                         
   1  13   5         40.05         31.77        19.16 o                         
   2  13   5        959.81        856.65        41.99 o                         
   3  13   5         19.15         35.73        13.96 o                         
   4  13   5        774.92        751.37        35.45 o                         
   5  13   5       1277.55       1421.13        39.17 o                         
   6  13   5        195.51        190.15        21.42 o                         
   7  13   5        194.74        212.33        29.05 o                         
   8  13   5         26.79         80.86        21.93 o                         
   9  13   5         24.95         76.98        20.55 o                         
  10  13   5        192.18        217.56        28.83 o                         
  11  13   5       1926.81       2017.92        66.26 o                         
  12  13   5          0.60         30.37        31.47 o                         
  13  13   5         89.28        128.17        36.94 o                         
  14  13   5        277.87        325.19        39.54 o                         
 -13  14   5        291.82        216.08        21.05 o                         
 -12  14   5        502.36        443.40        24.64 o                         
 -11  14   5        789.47        756.72        42.65 o                         
 -10  14   5        111.86        125.69        27.31 o                         
  -9  14   5        636.12        600.26        36.74 o                         
  -8  14   5        291.98        298.08        26.88 o                         
  -7  14   5       1019.56       1003.13        44.53 o                         
  -6  14   5        248.14        271.21        28.54 o                         
  -5  14   5        270.74        326.96        26.09 o                         
  -4  14   5        418.92        428.60        26.86 o                         
  -3  14   5        143.48         96.44        23.21 o                         
  -2  14   5        122.52         85.26        22.17 o                         
  -1  14   5        258.48        220.09        25.17 o                         
   0  14   5         61.30         50.88        22.32 o                         
   1  14   5        382.42        367.79        28.34 o                         
   2  14   5         96.27         95.74        21.91 o                         
   3  14   5        178.63        138.79        22.59 o                         
   4  14   5          3.97         60.32        15.78 o                         
   5  14   5        121.76        193.78        18.78 o                         
   6  14   5        704.90        683.56        38.67 o                         
   7  14   5       3425.13       3602.50        89.21 o                         
   8  14   5        384.80        370.17        31.72 o                         
   9  14   5        890.11        937.07        50.65 o                         
  10  14   5        478.02        502.39        39.67 o                         
  11  14   5        165.18        264.44        31.85 o                         
  12  14   5          1.76         28.87        30.83 o                         
  13  14   5        343.71        340.69        37.49 o                         
 -11  15   5        795.52        676.54        44.44 o                         
 -10  15   5        483.78        421.48        38.67 o                         
  -9  15   5        106.90        111.49        31.13 o                         
  -8  15   5        289.99        344.81        30.70 o                         
  -7  15   5       1375.96       1376.09        61.17 o                         
  -6  15   5        410.64        436.43        31.02 o                         
  -5  15   5        755.99        672.50        36.73 o                         
  -4  15   5        862.31        762.71        45.81 o                         
  -3  15   5        710.01        724.63        44.33 o                         
  -2  15   5       3426.02       3350.89       108.32 o                         
  -1  15   5         72.53         42.40        23.82 o                         
   0  15   5       1224.23       1351.48        54.23 o                         
   1  15   5        121.33        149.44        25.81 o                         
   2  15   5        215.40        138.19        25.42 o                         
   3  15   5        241.36        240.70        27.94 o                         
   4  15   5        349.82        383.54        37.27 o                         
   5  15   5        414.27        375.31        24.08 o                         
   6  15   5         95.07         86.72        25.92 o                         
   7  15   5        185.06        174.13        31.09 o                         
   8  15   5         17.37         50.20        32.89 o                         
   9  15   5          7.58         57.97        30.33 o                         
  10  15   5         50.30         95.27        30.73 o                         
  11  15   5        112.24        107.82        34.44 o                         
  -9  16   5        325.29        346.66        41.63 o                         
  -8  16   5         13.34         -9.29        32.41 o                         
  -7  16   5        181.32        238.57        33.00 o                         
  -6  16   5        260.10        197.71        34.00 o                         
  -5  16   5         37.39         20.12        29.85 o                         
  -4  16   5         40.54         63.31        29.08 o                         
  -3  16   5          0.93         -0.09        35.59 o                         
  -2  16   5        274.31        229.69        40.18 o                         
  -1  16   5          5.73         -1.04        26.59 o                         
   0  16   5         12.11         14.30        26.16 o                         
   1  16   5        115.80        142.69        28.21 o                         
   2  16   5          4.94         -4.22        25.13 o                         
   3  16   5        144.75        161.24        27.90 o                         
   4  16   5        883.92        919.04        61.02 o                         
   5  16   5          2.82         30.20        37.55 o                         
   6  16   5          3.59         62.46        37.52 o                         
   7  16   5        358.99        284.17        36.44 o                         
   8  16   5        253.76        282.71        37.51 o                         
   9  16   5        800.73        814.05        79.72 o                         
  -6  17   5       1157.22       1169.60        64.92 o                         
  -5  17   5        162.42        152.14        36.92 o                         
  -4  17   5        857.21        882.32        54.69 o                         
  -3  17   5        251.81        264.98        44.97 o                         
  -2  17   5       1207.59       1178.33        61.57 o                         
  -1  17   5         21.76         -5.15        39.64 o                         
   0  17   5        462.25        471.88        40.42 o                         
   1  17   5          0.47         20.19        30.56 o                         
   2  17   5         18.77          5.73        30.24 o                         
   3  17   5         29.53         54.52        30.21 o                         
   4  17   5         25.49         15.25        27.59 o                         
   5  17   5         89.47        120.64        39.32 o                         
   6  17   5          1.96        -45.15        51.39 o                         
 -20   0   6         18.91        -18.85        45.42 o                         
 -18   0   6         91.91        145.70        39.14 o                         
 -16   0   6         83.45         91.00        14.04 o                         
 -14   0   6        394.08        309.09        27.45 o                         
 -12   0   6       4478.53       4607.82       131.06 o                         
 -10   0   6         13.59          6.64         8.19 o                         
  -8   0   6       3339.59       3424.84        83.18 o                         
  -6   0   6       3131.30       3449.19       119.23 o                         
  -4   0   6       1879.84       1823.13        66.04 o                         
  -2   0   6       7288.30       8876.39       189.71 o                         
   0   0   6        859.97        935.09        49.10 o                         
   2   0   6         79.81        103.95        13.72 o                         
   4   0   6       2414.02       2594.37        67.37 o                         
   6   0   6      43774.60      42405.42       951.70 o                         
   8   0   6      32483.24      31118.28       703.38 o                         
  10   0   6       2023.85       1891.87        57.11 o                         
  12   0   6        384.75        285.12        22.28 o                         
  14   0   6       1559.06       1352.70       101.86 o                         
  16   0   6       1493.55       1520.54        78.20 o                         
  18   0   6       1277.48       1457.80        75.75 o                         
  20   0   6        848.47       1114.21        75.31 o                         
 -21   1   6          6.25         63.21        33.46 o                         
 -20   1   6        209.94        229.80        31.14 o                         
 -19   1   6         47.74         65.20        24.42 o                         
 -18   1   6         15.33         23.74        12.09 o                         
 -17   1   6        121.34         90.99         9.32 o                         
 -16   1   6       1462.53       1429.14        34.33 o                         
 -15   1   6        623.11        597.80        24.15 o                         
 -14   1   6       1663.75       1690.94        42.98 o                         
 -13   1   6        730.07        693.57        25.23 o                         
 -12   1   6        399.53        441.14        18.73 o                         
 -11   1   6       1614.36       1559.57        38.06 o                         
 -10   1   6        531.72        642.54        19.26 o                         
  -9   1   6       1288.65       1185.28        26.77 o                         
  -8   1   6       3432.85       3358.61        67.15 o                         
  -7   1   6       3614.51       3682.49        72.33 o                         
  -6   1   6      27547.75      28154.29       632.72 o                         
  -5   1   6       4048.25       4360.87        77.32 o                         
  -4   1   6        670.31        688.00        19.32 o                         
  -3   1   6        314.89        414.33        13.53 o                         
  -2   1   6      19130.36      19712.32       470.79 o                         
  -1   1   6       9320.05       8810.48       143.84 o                         
   0   1   6       4558.52       4266.39        67.26 o                         
   1   1   6          3.67          9.08         5.54 o                         
   2   1   6        961.80        860.99        19.38 o                         
   3   1   6       1594.53       1497.75        27.96 o                         
   4   1   6         11.29         27.62         6.06 o                         
   5   1   6       1422.74       1255.34        26.03 o                         
   6   1   6       5177.41       4992.32        92.34 o                         
   7   1   6        241.72        220.07        13.43 o                         
   8   1   6       2130.03       2276.48        44.93 o                         
   9   1   6       2504.94       2217.17        44.51 o                         
  10   1   6       1749.70       1778.82        38.73 o                         
  11   1   6       1087.07       1109.19        28.91 o                         
  12   1   6         16.45         25.42         8.93 o                         
  13   1   6        249.07        230.58        17.40 o                         
  14   1   6       1188.16       1078.94        49.31 o                         
  15   1   6        102.60        103.63        20.58 o                         
  16   1   6        101.42        132.81        23.55 o                         
  17   1   6        376.92        367.26        29.76 o                         
  18   1   6        602.33        575.76        40.79 o                         
  19   1   6        515.56        646.30        42.38 o                         
  20   1   6       1940.53       2128.17        93.34 o                         
  21   1   6        451.52        449.87        43.52 o                         
 -21   2   6        109.45        191.66        49.79 o                         
 -20   2   6       1975.74       2059.47        78.06 o                         
 -19   2   6        995.69       1022.15        36.34 o                         
 -18   2   6        762.34        775.05        36.92 o                         
 -17   2   6        161.11        175.34        20.21 o                         
 -16   2   6        411.13        486.70        23.28 o                         
 -15   2   6        190.20        135.32        13.47 o                         
 -14   2   6       3522.56       3589.70        71.18 o                         
 -13   2   6          9.49         57.12        10.57 o                         
 -12   2   6         20.52         22.48         9.54 o                         
 -11   2   6       2528.24       2693.25        57.89 o                         
 -10   2   6        859.73        836.62        24.31 o                         
  -9   2   6         56.90         63.23         8.55 o                         
  -8   2   6       2240.51       2650.76        47.73 o                         
  -7   2   6        340.52        340.97        11.97 o                         
  -6   2   6       8579.64       9280.52       150.62 o                         
  -5   2   6       4261.67       4737.47        84.81 o                         
  -4   2   6      15533.92      14925.21       276.37 o                         
  -3   2   6         30.45         20.06         5.04 o                         
  -2   2   6       7403.67       7014.63       133.41 o                         
  -1   2   6        356.13        505.97        14.21 o                         
   0   2   6       3800.93       3655.23        74.02 o                         
   1   2   6       1761.25       1922.06        38.46 o                         
   2   2   6      17779.88      17395.31       268.24 o                         
   3   2   6      11369.25      10928.86       167.60 o                         
   4   2   6       1548.22       1809.70        33.47 o                         
   5   2   6       8205.23       8512.36       133.20 o                         
   6   2   6       5345.58       5315.74        98.07 o                         
   7   2   6        256.92        354.63        16.52 o                         
   8   2   6      11488.74      11638.58       205.82 o                         
   9   2   6       2647.99       2551.04        54.56 o                         
  10   2   6       5214.82       5134.73        91.07 o                         
  11   2   6       3129.10       3036.10        58.96 o                         
  12   2   6        269.29        239.87        14.57 o                         
  13   2   6       1962.22       1866.73        47.95 o                         
  14   2   6         24.68         27.20        21.49 o                         
  15   2   6        601.31        616.96        34.15 o                         
  16   2   6          0.79          4.82        21.95 o                         
  17   2   6         74.88         58.09        22.86 o                         
  18   2   6        288.46        300.10        30.44 o                         
  19   2   6        102.03        182.51        28.56 o                         
  20   2   6          0.85         94.33        35.30 o                         
  21   2   6          1.95        108.62        33.62 o                         
 -21   3   6        125.97        110.06        34.70 o                         
 -20   3   6         33.80         27.62        21.27 o                         
 -19   3   6        171.68        190.40        25.26 o                         
 -18   3   6         82.09         57.71        21.63 o                         
 -17   3   6        161.04        153.26        21.59 o                         
 -16   3   6       1102.96       1078.89        35.50 o                         
 -15   3   6        819.12        769.46        29.89 o                         
 -14   3   6       1683.40       1676.90        50.63 o                         
 -13   3   6       2839.54       2849.73        58.88 o                         
 -12   3   6       7013.94       7125.96       128.83 o                         
 -11   3   6        123.68        122.78        10.87 o                         
 -10   3   6        446.81        381.53        16.72 o                         
  -9   3   6       1266.32       1265.89        29.34 o                         
  -8   3   6       2119.24       2114.61        42.69 o                         
  -7   3   6       1313.78       1180.77        24.96 o                         
  -6   3   6       8608.76       8961.50       156.55 o                         
  -5   3   6      14063.25      14118.21       262.50 o                         
  -4   3   6      21323.76      20410.04       376.25 o                         
  -3   3   6          8.79         57.79         5.59 o                         
  -2   3   6         87.98         99.88         6.52 o                         
  -1   3   6       2153.35       2570.54        55.22 o                         
   0   3   6         14.85        240.36        18.34 o                         
   1   3   6         24.27          1.08         7.09 o                         
   2   3   6       1488.32       1732.32        37.64 o                         
   3   3   6       1581.41       1372.47        29.02 o                         
   4   3   6         10.89         15.21         5.38 o                         
   5   3   6          4.65         -0.96         8.19 o                         
   6   3   6        425.78        533.96        17.46 o                         
   7   3   6       3771.18       3933.14        85.59 o                         
   8   3   6       7602.57       7759.43       180.51 o                         
   9   3   6        109.89        144.97        13.18 o                         
  10   3   6         17.25         10.67        10.61 o                         
  11   3   6       1864.52       1753.08        44.13 o                         
  12   3   6         10.31         22.34         8.27 o                         
  13   3   6       1583.17       1395.78        40.77 o                         
  14   3   6       1847.45       1765.79        44.20 o                         
  15   3   6         63.59         57.51        16.11 o                         
  16   3   6        397.29        398.22        30.82 o                         
  17   3   6        670.99        629.47        36.39 o                         
  18   3   6       1540.03       1523.81        56.36 o                         
  19   3   6       1412.32       1330.81        58.46 o                         
  20   3   6        545.83        547.87        41.53 o                         
 -21   4   6         13.44         26.04        24.21 o                         
 -20   4   6        338.68        324.27        32.28 o                         
 -19   4   6        403.70        393.08        29.10 o                         
 -18   4   6          6.44         11.90        20.50 o                         
 -17   4   6       1343.61       1284.16        47.19 o                         
 -16   4   6        251.95        228.97        18.40 o                         
 -15   4   6       1830.48       1828.54        45.10 o                         
 -14   4   6        126.73        161.53        14.10 o                         
 -13   4   6        920.36        959.47        27.84 o                         
 -12   4   6        610.18        617.89        22.08 o                         
 -11   4   6       1108.75       1147.69        28.59 o                         
 -10   4   6        195.02        175.17        12.36 o                         
  -9   4   6        407.77        439.29        17.25 o                         
  -8   4   6       2145.43       2146.83        43.98 o                         
  -7   4   6       4634.23       4996.34        98.82 o                         
  -6   4   6       1637.84       1630.21        41.24 o                         
  -5   4   6        463.59        552.76        18.13 o                         
  -4   4   6        145.14        217.75        10.01 o                         
  -3   4   6       7008.71       7209.38       125.34 o                         
  -2   4   6       1933.88       1952.19        39.69 o                         
  -1   4   6        839.04        963.39        23.33 o                         
   0   4   6       1630.01       1591.27        38.08 o                         
   1   4   6       3190.54       3114.11        69.84 o                         
   2   4   6       1772.82       1840.75        39.25 o                         
   3   4   6       3902.96       3866.47        69.00 o                         
   4   4   6      12788.33      12159.64       199.48 o                         
   5   4   6       6162.75       6018.11       112.02 o                         
   6   4   6       2068.70       1968.77        42.43 o                         
   7   4   6      12289.87      12494.39       219.90 o                         
   8   4   6         16.90         45.26         9.44 o                         
   9   4   6        696.54        803.66        31.48 o                         
  10   4   6       1150.24       1261.45        32.23 o                         
  11   4   6         68.70         60.18        11.21 o                         
  12   4   6       1565.44       1444.53        37.37 o                         
  13   4   6          4.57         19.55        11.19 o                         
  14   4   6       1316.51       1290.81        42.87 o                         
  15   4   6        246.39        189.76        25.56 o                         
  16   4   6          6.56         20.79        34.65 o                         
  17   4   6        153.38        125.25        30.20 o                         
  18   4   6          4.37         -3.54        36.72 o                         
  19   4   6         13.60         -5.08        36.33 o                         
  20   4   6        239.54        263.70        47.28 o                         
 -20   5   6          1.16          9.72        27.07 o                         
 -19   5   6          1.51          4.67        24.57 o                         
 -18   5   6          9.79        -21.95        21.95 o                         
 -17   5   6         86.46         90.50        16.26 o                         
 -16   5   6         31.13          6.03        14.89 o                         
 -15   5   6        827.47        874.66        32.32 o                         
 -14   5   6         10.14         36.05        12.38 o                         
 -13   5   6         31.38         30.75        12.94 o                         
 -12   5   6        241.58        169.07        13.48 o                         
 -11   5   6       1565.05       1406.67        33.32 o                         
 -10   5   6         28.72         12.71         9.16 o                         
  -9   5   6       5651.35       5550.54        96.26 o                         
  -8   5   6        759.47        787.99        24.76 o                         
  -7   5   6       6774.90       6447.12       125.81 o                         
  -6   5   6       1580.96       1525.77        43.60 o                         
  -5   5   6       4458.41       5048.05       151.95 o                         
  -4   5   6       4166.20       4227.57        89.36 o                         
  -3   5   6       2729.15       2698.83        58.42 o                         
  -2   5   6          6.13         16.43         7.83 o                         
  -1   5   6       8037.86       7915.08       140.35 o                         
   0   5   6       6619.05       6411.30       126.55 o                         
   1   5   6        698.66        745.38        24.66 o                         
   2   5   6         12.00         17.45         6.64 o                         
   3   5   6       3003.60       3189.61        63.10 o                         
   4   5   6       2773.80       2683.17        61.35 o                         
   5   5   6          0.30         17.10        10.01 o                         
   6   5   6       1100.39       1179.35        35.00 o                         
   7   5   6        306.69        364.29        21.88 o                         
   8   5   6         51.63         25.33        11.15 o                         
   9   5   6       3486.39       3602.44        69.01 o                         
  10   5   6        417.54        392.22        17.57 o                         
  11   5   6       2916.59       2892.64        54.66 o                         
  12   5   6        299.27        372.24        19.61 o                         
  13   5   6       3267.32       3272.13        61.80 o                         
  14   5   6         13.85         -9.57        15.44 o                         
  15   5   6         49.68         33.78        20.16 o                         
  16   5   6        308.97        233.39        35.52 o                         
  17   5   6        419.37        427.04        34.37 o                         
  18   5   6          2.42          4.33        62.43 o                         
  19   5   6        108.80         21.56        32.27 o                         
  20   5   6          7.29        -40.18        40.18 o                         
 -20   6   6        555.24        535.68        37.49 o                         
 -19   6   6       1245.16       1340.58        63.03 o                         
 -18   6   6         19.45        -17.13        23.94 o                         
 -17   6   6        990.21       1088.74        39.81 o                         
 -16   6   6        822.15        745.92        33.65 o                         
 -15   6   6       1533.95       1523.73        43.26 o                         
 -14   6   6        601.49        626.76        26.01 o                         
 -13   6   6        174.33        196.48        15.35 o                         
 -12   6   6          0.01          4.25        10.49 o                         
 -11   6   6       2107.37       2112.98        44.96 o                         
 -10   6   6       1002.11       1122.12        29.23 o                         
  -9   6   6        127.99        170.47        13.11 o                         
  -8   6   6        128.94        104.91        11.70 o                         
  -7   6   6        105.98        115.35        10.51 o                         
  -6   6   6        697.26        744.61        25.57 o                         
  -5   6   6         15.97         35.39         6.83 o                         
  -4   6   6       4993.42       5082.26        93.86 o                         
  -3   6   6       3455.15       3519.31        74.65 o                         
  -2   6   6        146.42        160.07        12.68 o                         
  -1   6   6       1926.69       1892.77        46.72 o                         
   0   6   6       1406.72       1459.62        44.48 o                         
   1   6   6       9582.92       9746.09       173.34 o                         
   2   6   6        497.77        539.07        18.92 o                         
   3   6   6       5597.86       5546.93        95.89 o                         
   4   6   6       6257.30       6773.91       125.59 o                         
   5   6   6       4866.44       4695.98        85.52 o                         
   6   6   6         90.72        127.59        12.66 o                         
   7   6   6       4408.14       4224.63        83.76 o                         
   8   6   6          0.72         21.88        11.78 o                         
   9   6   6       9701.98      10263.38       174.55 o                         
  10   6   6         38.50         53.31        13.38 o                         
  11   6   6       3095.88       3222.70        65.81 o                         
  12   6   6       2831.44       2752.88        64.81 o                         
  13   6   6        260.29        328.24        22.52 o                         
  14   6   6        458.35        542.87        27.55 o                         
  15   6   6        499.06        442.85        32.28 o                         
  16   6   6          3.65        -14.34        22.74 o                         
  17   6   6         97.94        133.26        64.56 o                         
  18   6   6         14.46         16.50        26.44 o                         
  19   6   6        112.61         99.85        32.11 o                         
 -20   7   6          0.45        -27.62        38.96 o                         
 -19   7   6        176.13        182.31        32.08 o                         
 -18   7   6         36.19         -7.51        28.41 o                         
 -17   7   6         88.80         56.80        19.82 o                         
 -16   7   6          7.56         20.46        17.86 o                         
 -15   7   6       1795.96       1719.50        44.55 o                         
 -14   7   6        376.03        380.11        21.61 o                         
 -13   7   6       2037.78       2190.14        48.97 o                         
 -12   7   6        393.63        395.00        20.15 o                         
 -11   7   6        493.42        503.57        22.25 o                         
 -10   7   6        159.34        178.44        13.77 o                         
  -9   7   6       3950.23       3686.75        74.19 o                         
  -8   7   6          5.39         16.76         8.87 o                         
  -7   7   6       2755.69       2733.30        57.07 o                         
  -6   7   6        871.02        816.33        28.58 o                         
  -5   7   6      15768.88      15867.21       334.51 o                         
  -4   7   6        108.00        141.39        12.65 o                         
  -3   7   6       1481.81       1442.03        36.02 o                         
  -2   7   6       1262.85       1444.97        36.17 o                         
  -1   7   6       1584.80       1633.63        44.83 o                         
   0   7   6          0.31         16.16        10.13 o                         
   1   7   6        365.34        467.19        17.60 o                         
   2   7   6        206.24        213.56        12.72 o                         
   3   7   6        164.20        134.85         9.58 o                         
   4   7   6         95.25        117.91        12.36 o                         
   5   7   6        980.04       1007.63        30.28 o                         
   6   7   6        894.34        908.26        30.85 o                         
   7   7   6        374.05        369.49        20.80 o                         
   8   7   6        621.65        598.42        26.93 o                         
   9   7   6       3700.58       3824.77        79.86 o                         
  10   7   6       2217.19       2239.72        54.37 o                         
  11   7   6       2342.19       2304.34        80.50 o                         
  12   7   6       7152.18       7345.33       139.93 o                         
  13   7   6       2317.09       2423.95        59.63 o                         
  14   7   6          3.85         -0.32        16.69 o                         
  15   7   6       1240.02       1344.36        64.48 o                         
  16   7   6        102.87         62.47        26.79 o                         
  17   7   6        494.39        303.06       106.00 o                         
  18   7   6          0.84         14.73        54.48 o                         
  19   7   6        158.05        -17.74        47.68 o                         
 -19   8   6         19.52          4.84        31.58 o                         
 -18   8   6        719.90        689.54        41.26 o                         
 -17   8   6        397.88        382.07        27.76 o                         
 -16   8   6        856.78        736.41        36.85 o                         
 -15   8   6       3068.93       3071.67        66.08 o                         
 -14   8   6        264.43        204.96        18.84 o                         
 -13   8   6       1216.41       1157.98        35.64 o                         
 -12   8   6          6.42         15.42        12.58 o                         
 -11   8   6        272.48        308.52        21.01 o                         
 -10   8   6         53.24         50.59        12.26 o                         
  -9   8   6         67.02         54.93        11.18 o                         
  -8   8   6         30.65         22.41         9.79 o                         
  -7   8   6         18.52          1.30         9.95 o                         
  -6   8   6       1972.97       2000.81        62.07 o                         
  -5   8   6        353.77        337.98        18.88 o                         
  -4   8   6        645.02        785.63        29.64 o                         
  -3   8   6       4482.17       4622.46        90.56 o                         
  -2   8   6       3156.35       3154.28        66.03 o                         
  -1   8   6        118.82        118.75        12.78 o                         
   0   8   6       1159.76       1117.62        35.61 o                         
   1   8   6        120.22        133.47         9.93 o                         
   2   8   6        751.55        720.58        22.71 o                         
   3   8   6       1108.05       1157.65        40.81 o                         
   4   8   6        144.68        146.88        13.03 o                         
   5   8   6       3749.67       3801.80        84.78 o                         
   6   8   6       3268.22       3321.48        70.91 o                         
   7   8   6       6745.09       7028.14       133.68 o                         
   8   8   6       1677.94       1603.10        43.88 o                         
   9   8   6        907.74        944.17        34.75 o                         
  10   8   6        868.31        887.49        38.64 o                         
  11   8   6       1439.13       1472.62        44.45 o                         
  12   8   6        616.61        659.02        33.40 o                         
  13   8   6          3.11        -16.48        16.48 o                         
  14   8   6         33.71        -10.82        19.49 o                         
  15   8   6         45.82         20.16        20.68 o                         
  16   8   6        340.81        311.91        26.45 o                         
  17   8   6          5.37         -3.35        42.58 o                         
  18   8   6          2.92        -46.97        46.97 o                         
 -18   9   6         75.66         13.49        32.58 o                         
 -17   9   6         29.03         36.64        24.61 o                         
 -16   9   6         73.61         55.02        22.61 o                         
 -15   9   6       1969.59       1802.92        54.11 o                         
 -14   9   6        847.89        965.27        38.00 o                         
 -13   9   6       2129.96       1994.23        50.07 o                         
 -12   9   6       2197.36       2198.83        51.12 o                         
 -11   9   6       1007.05       1059.45        31.89 o                         
 -10   9   6        711.50        684.59        27.85 o                         
  -9   9   6       3336.16       3493.97        68.83 o                         
  -8   9   6        420.69        418.49        20.23 o                         
  -7   9   6        572.27        485.39        23.48 o                         
  -6   9   6        344.32        313.33        20.58 o                         
  -5   9   6         87.78         89.29        15.22 o                         
  -4   9   6       2583.48       2411.84        55.04 o                         
  -3   9   6       2158.96       2299.56        53.35 o                         
  -2   9   6       2004.84       1742.14        43.92 o                         
  -1   9   6        140.03        117.28        15.03 o                         
   0   9   6          2.94         -0.55        12.38 o                         
   1   9   6         17.50         35.96        11.62 o                         
   2   9   6        397.04        423.39        16.99 o                         
   3   9   6       1081.19       1082.50        27.52 o                         
   4   9   6       1515.55       1472.45        34.70 o                         
   5   9   6        431.28        388.53        21.00 o                         
   6   9   6        417.06        460.02        25.11 o                         
   7   9   6       1019.87        968.37        34.80 o                         
   8   9   6        416.07        404.40        24.21 o                         
   9   9   6       1191.66       1169.09        40.22 o                         
  10   9   6       2624.59       2651.39        64.30 o                         
  11   9   6          2.44         16.82        16.92 o                         
  12   9   6        855.92        908.94        39.41 o                         
  13   9   6        591.29        590.49        32.99 o                         
  14   9   6          5.47        -12.10        20.14 o                         
  15   9   6          3.41          5.56        26.01 o                         
  16   9   6        147.05        119.44        25.51 o                         
  17   9   6          9.20         72.72        47.64 o                         
  18   9   6        367.50        183.54        66.43 o                         
 -18  10   6       1046.94        997.39       105.41 o                         
 -17  10   6         34.40         64.98        29.02 o                         
 -16  10   6         15.09        -18.08        24.08 o                         
 -15  10   6         63.76         74.53        21.25 o                         
 -14  10   6        159.37        157.31        20.58 o                         
 -13  10   6         19.35         26.97        18.22 o                         
 -12  10   6       5797.01       5903.35       107.06 o                         
 -11  10   6        635.23        601.53        28.71 o                         
 -10  10   6       1193.06       1281.60        38.81 o                         
  -9  10   6          8.44         19.15        11.90 o                         
  -8  10   6        210.04        201.85        16.23 o                         
  -7  10   6        115.92        119.12        16.70 o                         
  -6  10   6       2161.83       2110.49        71.93 o                         
  -5  10   6       3397.54       3500.03        77.67 o                         
  -4  10   6         22.78         28.31        13.13 o                         
  -3  10   6        302.29        264.29        18.86 o                         
  -2  10   6       1652.64       1562.59        42.90 o                         
  -1  10   6         11.53          1.62        14.10 o                         
   0  10   6         75.91         74.58        14.07 o                         
   1  10   6        754.35        724.06        29.18 o                         
   2  10   6        703.18        620.98        25.64 o                         
   3  10   6        390.39        383.97        18.37 o                         
   4  10   6        537.84        487.78        20.01 o                         
   5  10   6        270.16        285.80        19.16 o                         
   6  10   6        364.62        362.92        21.86 o                         
   7  10   6       2610.61       2585.18        67.97 o                         
   8  10   6       1978.97       2078.51        55.47 o                         
   9  10   6       2433.73       2520.33        63.36 o                         
  10  10   6       5692.79       6158.03       131.00 o                         
  11  10   6       4086.20       4091.35       105.37 o                         
  12  10   6        294.34        308.34        27.65 o                         
  13  10   6          0.64         16.92        21.40 o                         
  14  10   6        728.92        893.23        44.72 o                         
  15  10   6          2.11         -1.04        25.89 o                         
  16  10   6         13.75         14.54        31.69 o                         
  17  10   6        127.34         -4.94        55.76 o                         
 -17  11   6        237.95        228.81        38.18 o                         
 -16  11   6        843.32        817.56        43.12 o                         
 -15  11   6         59.37         59.07        23.50 o                         
 -14  11   6        655.43        708.67        34.45 o                         
 -13  11   6        485.72        509.88        27.89 o                         
 -12  11   6       3706.71       3817.98        74.60 o                         
 -11  11   6         71.47         69.98        16.22 o                         
 -10  11   6       1819.75       1831.63        48.59 o                         
  -9  11   6          0.65         38.83        12.25 o                         
  -8  11   6        986.04       1052.19        41.26 o                         
  -7  11   6        128.87        109.84        17.83 o                         
  -6  11   6       1864.53       1970.58        58.79 o                         
  -5  11   6        361.28        357.78        24.71 o                         
  -4  11   6        676.01        662.98        33.55 o                         
  -3  11   6       1680.06       1555.24        45.29 o                         
  -2  11   6       7306.90       7337.18       152.96 o                         
  -1  11   6          5.57          5.47        14.13 o                         
   0  11   6         41.57         30.12        15.10 o                         
   1  11   6         19.30          2.87        14.21 o                         
   2  11   6        625.14        636.72        24.78 o                         
   3  11   6         16.00         16.26        10.78 o                         
   4  11   6        275.69        246.91        17.08 o                         
   5  11   6         52.33         57.44        17.68 o                         
   6  11   6         81.11         76.95        19.35 o                         
   7  11   6        101.95         95.78        16.69 o                         
   8  11   6         75.96         81.27        17.08 o                         
   9  11   6          0.76         40.94        21.37 o                         
  10  11   6       2781.23       2934.86        73.24 o                         
  11  11   6        167.61        181.78        26.15 o                         
  12  11   6        376.67        375.09        32.46 o                         
  13  11   6        113.45        157.66        32.88 o                         
  14  11   6        469.14        437.37        33.73 o                         
  15  11   6          3.07         -4.69        28.32 o                         
  16  11   6        771.69        742.41        46.34 o                         
 -16  12   6         69.05         61.71        30.85 o                         
 -15  12   6         44.28         37.26        27.63 o                         
 -14  12   6       1017.47        986.78        46.29 o                         
 -13  12   6          0.04          6.93        24.30 o                         
 -12  12   6       1898.60       1844.75        54.18 o                         
 -11  12   6        131.23        185.94        20.41 o                         
 -10  12   6        232.05        213.44        18.26 o                         
  -9  12   6        293.29        261.00        26.92 o                         
  -8  12   6          2.68        -12.08        20.05 o                         
  -7  12   6        690.81        698.40        39.57 o                         
  -6  12   6         20.79        134.42        20.06 o                         
  -5  12   6        268.81        259.55        22.49 o                         
  -4  12   6         59.71         57.32        17.79 o                         
  -3  12   6          7.35        -14.98        14.98 o                         
  -2  12   6        172.64        149.69        19.53 o                         
  -1  12   6        180.24        152.65        19.22 o                         
   0  12   6        923.39       1009.43        42.42 o                         
   1  12   6         51.03         41.10        17.40 o                         
   2  12   6         19.42         -7.13        16.06 o                         
   3  12   6        463.29        454.59        26.48 o                         
   4  12   6       1390.15       1525.11        40.94 o                         
   5  12   6        112.68        135.31        19.95 o                         
   6  12   6       4470.47       4889.68       104.40 o                         
   7  12   6        108.01        113.98        21.71 o                         
   8  12   6       3514.78       3659.74        78.81 o                         
   9  12   6          0.60         32.50        20.13 o                         
  10  12   6       1826.80       1968.69        69.48 o                         
  11  12   6        187.18        188.27        28.65 o                         
  12  12   6         41.01         88.31        25.11 o                         
  13  12   6        288.41        310.48        35.91 o                         
  14  12   6        128.47        178.80        43.40 o                         
  15  12   6         66.57         93.76        33.06 o                         
 -14  13   6        145.33        183.87        25.77 o                         
 -13  13   6        240.03        235.57        24.16 o                         
 -12  13   6       2328.16       2491.03        69.17 o                         
 -11  13   6         14.56         30.86        13.66 o                         
 -10  13   6        968.46        952.49        45.21 o                         
  -9  13   6          5.59         56.46        23.09 o                         
  -8  13   6       1056.73       1137.32        46.78 o                         
  -7  13   6        238.74        273.15        25.66 o                         
  -6  13   6        189.23        248.93        30.15 o                         
  -5  13   6        253.51        297.13        23.53 o                         
  -4  13   6        855.99        837.05        36.54 o                         
  -3  13   6        160.60        149.73        22.00 o                         
  -2  13   6        285.65        291.23        24.88 o                         
  -1  13   6         17.60        -17.60        17.60 o                         
   0  13   6       1088.57        952.23        42.79 o                         
   1  13   6       1798.57       1558.67        57.43 o                         
   2  13   6        596.97        498.89        38.17 o                         
   3  13   6        240.17        262.25        19.35 o                         
   4  13   6         57.96         65.60        14.59 o                         
   5  13   6        272.82        265.47        23.21 o                         
   6  13   6          1.17         16.01        18.15 o                         
   7  13   6         27.29         49.48        25.86 o                         
   8  13   6        273.29        248.24        28.11 o                         
   9  13   6        420.00        428.80        34.99 o                         
  10  13   6        964.48       1019.37        49.18 o                         
  11  13   6        194.14        213.70        37.70 o                         
  12  13   6        307.51        276.60        34.79 o                         
  13  13   6         61.82         80.59        34.51 o                         
  14  13   6        425.85        412.46        44.28 o                         
 -13  14   6         80.85        139.98        25.88 o                         
 -12  14   6        603.75        613.44        40.50 o                         
 -11  14   6        147.21        108.20        29.89 o                         
 -10  14   6          8.06         17.70        26.15 o                         
  -9  14   6        199.41        215.87        33.17 o                         
  -8  14   6        504.37        520.71        32.28 o                         
  -7  14   6         75.81         60.49        23.05 o                         
  -6  14   6        390.39        390.26        28.82 o                         
  -5  14   6         24.87         16.46        21.33 o                         
  -4  14   6         95.10         90.70        23.52 o                         
  -3  14   6        341.14        343.46        27.63 o                         
  -2  14   6        465.08        405.09        32.55 o                         
  -1  14   6        682.32        646.18        42.80 o                         
   0  14   6       1440.46       1429.84        52.74 o                         
   1  14   6        239.17        272.31        29.27 o                         
   2  14   6        120.55        119.79        22.91 o                         
   3  14   6        852.32        819.54        41.11 o                         
   4  14   6        628.35        660.20        29.49 o                         
   5  14   6        474.57        488.52        32.05 o                         
   6  14   6        963.07       1103.25        48.83 o                         
   7  14   6        497.12        494.94        33.58 o                         
   8  14   6        277.74        292.43        36.22 o                         
   9  14   6          1.38         59.28        38.93 o                         
  10  14   6        334.21        422.43        38.14 o                         
  11  14   6         41.15         76.17        29.58 o                         
  12  14   6        408.28        491.16        39.88 o                         
 -11  15   6        268.49        334.85        36.09 o                         
 -10  15   6        625.00        531.94        41.71 o                         
  -9  15   6         21.68        107.20        29.15 o                         
  -8  15   6        609.68        592.93        36.34 o                         
  -7  15   6         43.05         64.90        26.31 o                         
  -6  15   6        752.92        746.54        39.30 o                         
  -5  15   6       1447.92       1488.97        62.27 o                         
  -4  15   6        379.63        316.13        31.84 o                         
  -3  15   6       1410.98       1448.40        62.78 o                         
  -2  15   6          2.79         25.72        24.75 o                         
  -1  15   6         79.95         82.52        25.94 o                         
   0  15   6        425.85        411.89        32.45 o                         
   1  15   6         77.80         72.19        24.95 o                         
   2  15   6          3.72         20.44        24.04 o                         
   3  15   6        471.02        440.65        31.45 o                         
   4  15   6        141.11        127.39        30.30 o                         
   5  15   6          5.59          3.63        26.16 o                         
   6  15   6         31.51         30.70        26.56 o                         
   7  15   6         24.77         -2.86        27.12 o                         
   8  15   6          3.61         61.93        26.38 o                         
   9  15   6        578.03        569.93        45.55 o                         
  10  15   6        130.76        131.23        36.53 o                         
  11  15   6         83.40        262.65        86.50 o                         
  -9  16   6         46.43         56.72        38.35 o                         
  -8  16   6          5.94          4.73        33.91 o                         
  -7  16   6          0.05        -10.91        30.35 o                         
  -6  16   6        519.03        484.65        37.68 o                         
  -5  16   6       1039.17        968.40        83.25 o                         
  -4  16   6        261.79        241.79        33.45 o                         
  -3  16   6         26.09         15.00        33.03 o                         
  -2  16   6         43.05         35.91        28.82 o                         
  -1  16   6        275.85        269.11        33.09 o                         
   0  16   6       1012.89       1040.86        65.97 o                         
   1  16   6          9.25         32.68        34.57 o                         
   2  16   6          2.72         -3.41        27.65 o                         
   3  16   6         88.63        102.01        29.89 o                         
   4  16   6         71.12         75.78        59.72 o                         
   5  16   6        261.31        287.72        42.00 o                         
   6  16   6        250.69        294.84        44.28 o                         
   7  16   6        452.30        500.17        44.57 o                         
   8  16   6        837.74        837.99        53.07 o                         
  -6  17   6        109.47         -9.88        57.76 o                         
  -5  17   6        858.42        857.76        55.60 o                         
  -4  17   6         67.40         64.75        35.30 o                         
  -3  17   6        176.29        145.27        35.84 o                         
  -2  17   6         60.30        -16.91        32.52 o                         
  -1  17   6          9.20         14.45        32.92 o                         
   0  17   6         12.57         -1.37        31.50 o                         
   1  17   6         30.08          4.16        31.55 o                         
   2  17   6         43.95         33.28        31.01 o                         
   3  17   6          5.95          0.24        29.65 o                         
   4  17   6        256.69        295.37        30.21 o                         
   5  17   6         77.23         99.48        39.40 o                         
 -21   0   7        593.17        665.22       104.06 o                         
 -19   0   7        534.92        425.52        79.92 o                         
 -17   0   7       2015.25       2055.13        62.70 o                         
 -15   0   7        169.27        219.41        24.54 o                         
 -13   0   7        459.48        500.48        37.29 o                         
 -11   0   7          4.86         -8.16        14.48 o                         
  -9   0   7        467.81        377.63        21.74 o                         
  -7   0   7       4146.82       4476.98       153.36 o                         
  -5   0   7       2246.50       2280.23        82.21 o                         
  -3   0   7       9582.96      10205.92       299.83 o                         
  -1   0   7        263.05        171.86         9.89 o                         
   1   0   7       4998.88       5430.74       128.01 o                         
   3   0   7      58306.08      51129.94      1620.50 o                         
   5   0   7      32872.48      32322.94       729.25 o                         
   7   0   7       5233.07       5404.75       131.98 o                         
   9   0   7        168.19        204.25        19.11 o                         
  11   0   7       1543.16       1482.32        50.14 o                         
  13   0   7        773.26        723.93        35.99 o                         
  15   0   7         46.64         20.42        23.83 o                         
  17   0   7        577.58        443.61        76.47 o                         
  19   0   7          7.66         68.57        50.88 o                         
 -21   1   7         78.05         -9.76        40.15 o                         
 -20   1   7         64.84         70.03        34.16 o                         
 -19   1   7        239.30        201.97        16.68 o                         
 -18   1   7         33.75         15.46         9.97 o                         
 -17   1   7       1643.31       1530.57        34.94 o                         
 -16   1   7       1673.14       1731.86        42.78 o                         
 -15   1   7        485.48        473.78        28.38 o                         
 -14   1   7          3.49         -4.19        11.25 o                         
 -13   1   7       5483.12       5717.01       105.51 o                         
 -12   1   7         35.26         48.19        13.26 o                         
 -11   1   7       3752.89       3588.10        74.20 o                         
 -10   1   7        206.06        194.92        12.10 o                         
  -9   1   7        247.36        369.86        14.84 o                         
  -8   1   7       2122.06       2212.32        46.38 o                         
  -7   1   7      17195.19      18716.57       319.38 o                         
  -6   1   7       5047.23       5426.97        95.83 o                         
  -5   1   7       5527.26       6008.56       126.35 o                         
  -4   1   7       5433.92       4996.40        95.70 o                         
  -3   1   7       3979.62       4122.50        68.98 o                         
  -2   1   7       5640.26       6374.58       123.35 o                         
  -1   1   7        365.57        385.19        11.71 o                         
   0   1   7       2091.12       2395.02        40.23 o                         
   1   1   7          3.70          0.38         5.65 o                         
   2   1   7       1295.69        962.73        24.08 o                         
   3   1   7         63.93         57.74         7.52 o                         
   4   1   7       7960.70       8267.45       128.91 o                         
   5   1   7       3568.98       3883.69        65.08 o                         
   6   1   7        979.34       1162.07        26.06 o                         
   7   1   7        336.49        391.01        17.63 o                         
   8   1   7        188.55        197.71        13.70 o                         
   9   1   7       2716.45       2384.76        47.81 o                         
  10   1   7        151.51        143.80        12.39 o                         
  11   1   7       5529.85       5534.15        98.65 o                         
  12   1   7       2136.61       2130.41        46.25 o                         
  13   1   7        943.19        878.79        27.61 o                         
  14   1   7       1681.68       1591.41        43.99 o                         
  15   1   7        337.90        188.07        16.85 o                         
  16   1   7        132.43        130.53        24.61 o                         
  17   1   7        278.30        328.23        35.69 o                         
  18   1   7         15.98         60.63        27.03 o                         
  19   1   7        770.95        756.43        48.24 o                         
  20   1   7        144.48        227.14        36.50 o                         
 -21   2   7          5.39        -32.04        33.31 o                         
 -20   2   7        207.04        219.87        20.66 o                         
 -19   2   7       1009.67       1025.16        40.55 o                         
 -18   2   7         36.12         33.67        20.60 o                         
 -17   2   7       1754.78       1813.98        48.62 o                         
 -16   2   7       1980.35       1933.29        49.96 o                         
 -15   2   7       1012.75        967.24        32.81 o                         
 -14   2   7        186.68        205.12        19.03 o                         
 -13   2   7        593.09        568.95        23.93 o                         
 -12   2   7        139.85        183.14        14.06 o                         
 -11   2   7        337.02        353.31        17.88 o                         
 -10   2   7        276.98        308.20        13.70 o                         
  -9   2   7        800.48        739.15        19.23 o                         
  -8   2   7       1375.70       1578.71        31.25 o                         
  -7   2   7       6196.94       6822.79       112.81 o                         
  -6   2   7        733.75        643.89        15.78 o                         
  -5   2   7       4921.76       4712.75        92.25 o                         
  -4   2   7       1235.73       1369.67        31.78 o                         
  -3   2   7       1644.71       1934.18        45.52 o                         
  -2   2   7         33.73         37.10         5.23 o                         
  -1   2   7       7108.16       7471.85       115.65 o                         
   0   2   7        130.80        150.39        11.16 o                         
   1   2   7      13288.14      13038.25       210.92 o                         
   2   2   7       2906.33       2798.64        47.55 o                         
   3   2   7       1747.01       1992.07        40.51 o                         
   4   2   7       1136.90       1127.49        24.06 o                         
   5   2   7      27625.73      26859.17       405.42 o                         
   6   2   7       4904.27       5060.41        88.66 o                         
   7   2   7        179.57        173.60        12.56 o                         
   8   2   7        782.55        829.13        25.80 o                         
   9   2   7       3651.06       3414.78        69.60 o                         
  10   2   7        585.01        502.85        23.24 o                         
  11   2   7       1396.37       1388.08        34.38 o                         
  12   2   7         24.00         39.77        13.09 o                         
  13   2   7       1627.05       1565.72        39.46 o                         
  14   2   7        941.53        971.51        34.46 o                         
  15   2   7        833.36        836.05        33.34 o                         
  16   2   7          0.19         26.83        23.78 o                         
  17   2   7         51.39         31.90        28.46 o                         
  18   2   7         35.39         75.92        25.04 o                         
  19   2   7        618.06        593.65        45.07 o                         
  20   2   7         42.61        143.26        31.28 o                         
 -21   3   7         15.98         44.33        16.21 o                         
 -20   3   7        123.75         98.67        24.62 o                         
 -19   3   7         70.95         51.33        22.43 o                         
 -18   3   7          5.48         12.56        19.74 o                         
 -17   3   7       1306.62       1236.73        38.12 o                         
 -16   3   7        299.64        328.69        22.37 o                         
 -15   3   7       1838.32       1864.49        45.30 o                         
 -14   3   7       2805.62       2886.45        57.51 o                         
 -13   3   7       2872.11       3043.01        62.11 o                         
 -12   3   7        413.37        444.51        20.15 o                         
 -11   3   7       5482.79       5396.26        99.61 o                         
 -10   3   7        127.75        104.38        10.19 o                         
  -9   3   7       9229.60       9597.05       168.78 o                         
  -8   3   7       2263.93       2135.19        40.32 o                         
  -7   3   7      10987.81      11267.56       183.03 o                         
  -6   3   7       6709.24       6945.83       123.20 o                         
  -5   3   7       2741.23       2424.70        51.27 o                         
  -4   3   7        165.89        214.03        13.69 o                         
  -3   3   7         14.39         36.15         7.48 o                         
  -2   3   7       1345.68       1282.81        28.30 o                         
  -1   3   7        564.21        547.05        16.45 o                         
   0   3   7       1546.74       1603.90        34.83 o                         
   1   3   7        405.16        385.00        13.71 o                         
   2   3   7        673.71        626.32        19.08 o                         
   3   3   7        376.90        301.95        12.56 o                         
   4   3   7        418.12        446.94        15.99 o                         
   5   3   7       2365.45       2263.98        41.55 o                         
   6   3   7       5806.63       5725.51        99.68 o                         
   7   3   7        590.47        638.14        23.98 o                         
   8   3   7       1086.69       1022.41        29.17 o                         
   9   3   7         94.87         97.15        12.39 o                         
  10   3   7       1196.43       1148.60        33.92 o                         
  11   3   7       2925.73       2759.45        61.51 o                         
  12   3   7          5.52          4.89        11.94 o                         
  13   3   7         25.63         41.89        10.40 o                         
  14   3   7        147.19        176.24        18.29 o                         
  15   3   7        115.99         77.11        16.96 o                         
  16   3   7         60.93         38.64        17.06 o                         
  17   3   7        447.36        376.89        30.78 o                         
  18   3   7         27.47          8.57        34.81 o                         
  19   3   7       2850.55       2845.10        82.91 o                         
  20   3   7         76.07         88.20        41.47 o                         
 -21   4   7        144.19        133.38        32.21 o                         
 -20   4   7        372.37        392.25        31.87 o                         
 -19   4   7        518.16        517.07        34.76 o                         
 -18   4   7        801.77        822.75        41.82 o                         
 -17   4   7         13.54         24.68        15.07 o                         
 -16   4   7       2527.91       2292.84        72.58 o                         
 -15   4   7       1705.46       1616.56        42.35 o                         
 -14   4   7          1.69         22.77        11.59 o                         
 -13   4   7        129.68        144.32        14.59 o                         
 -12   4   7         93.70        105.31        11.80 o                         
 -11   4   7       1162.50       1205.31        31.02 o                         
 -10   4   7        500.59        509.00        19.56 o                         
  -9   4   7         61.61         36.19         8.56 o                         
  -8   4   7        223.59        228.56        12.50 o                         
  -7   4   7         17.69         29.36         8.07 o                         
  -6   4   7         34.22         27.03         6.87 o                         
  -5   4   7         15.85         44.32         7.03 o                         
  -4   4   7       6673.15       6828.81       121.47 o                         
  -3   4   7       2038.26       2195.31        43.62 o                         
  -2   4   7       3748.89       3647.72        74.24 o                         
  -1   4   7       8147.41       8022.91       143.78 o                         
   0   4   7      12703.31      12462.04       249.92 o                         
   1   4   7        554.27        533.41        23.18 o                         
   2   4   7      11664.31      11981.17       196.04 o                         
   3   4   7       5510.98       5367.75        93.15 o                         
   4   4   7       6266.01       6598.84       112.79 o                         
   5   4   7        951.43       1062.52        26.78 o                         
   6   4   7        335.30        434.28        16.77 o                         
   7   4   7        280.70        288.65        15.59 o                         
   8   4   7       2241.83       2100.74        48.82 o                         
   9   4   7        536.09        497.23        23.69 o                         
  10   4   7       2257.39       2138.37        70.75 o                         
  11   4   7        138.38        179.15        14.30 o                         
  12   4   7         99.14         84.31        13.13 o                         
  13   4   7        583.07        582.22        23.86 o                         
  14   4   7        597.14        534.28        28.19 o                         
  15   4   7        346.27        295.69        37.33 o                         
  16   4   7        385.20        291.23        24.88 o                         
  17   4   7         38.14        -26.76        26.76 o                         
  18   4   7        219.63        139.59        36.64 o                         
  19   4   7          1.56         39.73        32.06 o                         
  20   4   7         15.80         13.56        40.68 o                         
 -20   5   7         30.58         67.82        29.38 o                         
 -19   5   7         35.82         52.69        26.01 o                         
 -18   5   7          9.38         27.49        15.25 o                         
 -17   5   7        939.06        752.70        36.59 o                         
 -16   5   7        396.51        396.20        24.41 o                         
 -15   5   7        568.10        586.74        26.10 o                         
 -14   5   7       6154.95       6172.56       109.18 o                         
 -13   5   7       1057.94        937.65        29.80 o                         
 -12   5   7       1997.06       1922.56        42.23 o                         
 -11   5   7         71.80         51.74        10.54 o                         
 -10   5   7       4587.99       4762.84        89.86 o                         
  -9   5   7        124.39        100.23        10.71 o                         
  -8   5   7       5194.46       4895.26        98.86 o                         
  -7   5   7        248.37        260.66        15.39 o                         
  -6   5   7       1262.63       1322.50        36.79 o                         
  -5   5   7        732.26        632.17        23.09 o                         
  -4   5   7       3345.18       3332.80        82.13 o                         
  -3   5   7       5399.58       5994.45       108.81 o                         
  -2   5   7        561.07        733.48        21.74 o                         
  -1   5   7        930.85        938.60        22.72 o                         
   0   5   7         24.89         56.25         9.95 o                         
   1   5   7       1441.05       1497.40        41.38 o                         
   2   5   7       1602.53       1667.36        36.03 o                         
   3   5   7        506.45        577.02        20.46 o                         
   4   5   7        223.31        196.67        13.08 o                         
   5   5   7        303.80        246.11        16.24 o                         
   6   5   7          4.43         -9.81         9.81 o                         
   7   5   7       4629.41       4872.31       102.82 o                         
   8   5   7       7735.09       7767.64       186.51 o                         
   9   5   7        122.80         97.27        16.08 o                         
  10   5   7        154.74        138.45        12.00 o                         
  11   5   7         25.67         22.03        10.69 o                         
  12   5   7      10739.45      10457.18       222.85 o                         
  13   5   7        211.25        171.56        17.50 o                         
  14   5   7        486.15        519.43        27.80 o                         
  15   5   7         24.48        -18.11        18.11 o                         
  16   5   7         59.28         -7.84        23.48 o                         
  17   5   7         67.87        -16.75        25.07 o                         
  18   5   7        537.81        436.80        47.51 o                         
  19   5   7         19.64        -31.97        35.88 o                         
  20   5   7        837.79        792.76       150.13 o                         
 -20   6   7        280.24        261.81        33.96 o                         
 -19   6   7        157.31        110.28        28.83 o                         
 -18   6   7         68.86         42.97        18.44 o                         
 -17   6   7        539.71        482.14        27.75 o                         
 -16   6   7        425.21        339.62        22.82 o                         
 -15   6   7          0.92         10.28        14.39 o                         
 -14   6   7        155.52        185.90        16.24 o                         
 -13   6   7        130.29         99.44        13.89 o                         
 -12   6   7         92.35         70.25        13.76 o                         
 -11   6   7        209.76        257.81        15.81 o                         
 -10   6   7        107.68        114.47        11.99 o                         
  -9   6   7          1.84         -0.02         9.64 o                         
  -8   6   7         83.10        111.48        11.13 o                         
  -7   6   7         99.03         97.30        12.71 o                         
  -6   6   7        873.52        880.51        41.13 o                         
  -5   6   7        362.18        507.24        20.26 o                         
  -4   6   7       5426.74       5321.55       107.74 o                         
  -3   6   7        335.82        364.95        23.29 o                         
  -2   6   7       4887.77       4571.51       112.74 o                         
  -1   6   7        138.78        218.01        15.04 o                         
   0   6   7        480.45        640.25        22.98 o                         
   1   6   7       1160.31       1321.47        36.88 o                         
   2   6   7       9205.21       9798.73       191.77 o                         
   3   6   7          3.00         45.48         8.43 o                         
   4   6   7       9337.40       9271.43       167.49 o                         
   5   6   7        732.22        688.34        28.47 o                         
   6   6   7       2845.33       2624.47        73.29 o                         
   7   6   7        718.50        726.54        30.39 o                         
   8   6   7        457.73        484.64        23.26 o                         
   9   6   7       1821.88       1808.01        43.50 o                         
  10   6   7        196.59        211.10        17.02 o                         
  11   6   7        608.54        566.41        28.93 o                         
  12   6   7        837.33        902.05        38.32 o                         
  13   6   7         33.22         27.42        18.60 o                         
  14   6   7          5.92          8.10        18.53 o                         
  15   6   7         55.14         42.84        11.43 o                         
  16   6   7         27.34         10.66        22.08 o                         
  17   6   7         82.61         82.68        30.62 o                         
  18   6   7        548.02        484.84        44.06 o                         
  19   6   7         54.15         33.95        29.06 o                         
 -19   7   7         14.04         -2.39        29.87 o                         
 -18   7   7         85.30         61.64        21.96 o                         
 -17   7   7       1071.77       1045.04        42.72 o                         
 -16   7   7        165.69        179.47        21.19 o                         
 -15   7   7         95.88         88.94        16.85 o                         
 -14   7   7       4836.00       4695.95        88.32 o                         
 -13   7   7         69.25         78.73        14.23 o                         
 -12   7   7       2720.87       2579.17        54.17 o                         
 -11   7   7         22.24         24.53        11.76 o                         
 -10   7   7       3508.77       3334.53        64.47 o                         
  -9   7   7       1181.87       1020.29        30.75 o                         
  -8   7   7       4499.66       4648.04        92.90 o                         
  -7   7   7         33.95         42.02         8.99 o                         
  -6   7   7       3367.91       3629.24       111.60 o                         
  -5   7   7        463.29        519.90        19.79 o                         
  -4   7   7       2186.04       2402.41        60.38 o                         
  -3   7   7         14.08         -9.24         9.24 o                         
  -2   7   7        600.27        572.07        23.96 o                         
  -1   7   7        221.68        263.39        18.41 o                         
   0   7   7       2839.40       2584.21        66.56 o                         
   1   7   7        486.17        407.67        16.88 o                         
   2   7   7          0.02          3.30         8.91 o                         
   3   7   7        266.48        238.15        12.73 o                         
   4   7   7       1273.20       1302.25        31.30 o                         
   5   7   7       1664.32       1805.71        41.95 o                         
   6   7   7        532.17        534.67        24.03 o                         
   7   7   7        167.05        154.08        15.74 o                         
   8   7   7       7397.67       7712.05       144.57 o                         
   9   7   7       2548.68       2639.85        60.85 o                         
  10   7   7       7946.77       8216.14       155.12 o                         
  11   7   7          2.68         39.71        15.65 o                         
  12   7   7        169.20        117.14        17.97 o                         
  13   7   7       1988.08       2070.75        54.21 o                         
  14   7   7         39.90         50.06        19.59 o                         
  15   7   7        101.28         67.43        19.11 o                         
  16   7   7       1242.36        902.40        81.50 o                         
  17   7   7          5.84          4.47        40.28 o                         
  18   7   7       1311.38       1022.05       122.26 o                         
  19   7   7        139.98        149.99        69.19 o                         
 -19   8   7        206.84        136.63        36.03 o                         
 -18   8   7         42.76         30.97        25.20 o                         
 -17   8   7        501.56        453.16        32.01 o                         
 -16   8   7        231.44        179.53        21.01 o                         
 -15   8   7        802.37        815.64        35.27 o                         
 -14   8   7         38.67         52.26        16.49 o                         
 -13   8   7        747.08        717.15        29.77 o                         
 -12   8   7        272.25        277.58        17.91 o                         
 -11   8   7         36.69         32.32        12.57 o                         
 -10   8   7        116.22         93.48        13.26 o                         
  -9   8   7         20.10         12.61        14.60 o                         
  -8   8   7       1272.05       1226.84        50.31 o                         
  -7   8   7        423.77        398.60        17.72 o                         
  -6   8   7        184.05        158.83        15.76 o                         
  -5   8   7          1.45          9.56        10.92 o                         
  -4   8   7       1235.49       1338.88        36.84 o                         
  -3   8   7        147.07        134.45        13.87 o                         
  -2   8   7          7.80         10.25        10.34 o                         
  -1   8   7          9.77         -2.72        10.27 o                         
   0   8   7       1372.88       1175.65        44.20 o                         
   1   8   7       4028.90       3902.52        73.04 o                         
   2   8   7        159.05        159.39        12.56 o                         
   3   8   7       3728.99       3862.41        68.46 o                         
   4   8   7       3811.76       3950.04        75.75 o                         
   5   8   7       1853.48       1681.12        43.20 o                         
   6   8   7       3314.60       3371.09        72.24 o                         
   7   8   7        157.17        234.34        18.28 o                         
   8   8   7        733.47        721.79        30.49 o                         
   9   8   7       1411.95       1392.91        46.63 o                         
  10   8   7        490.42        516.55        28.34 o                         
  11   8   7       1150.12       1096.48        39.46 o                         
  12   8   7         83.47         67.05        18.50 o                         
  13   8   7        229.11        192.47        21.20 o                         
  14   8   7         38.46         11.33        19.09 o                         
  15   8   7         65.43         12.25        24.08 o                         
  16   8   7         43.72         88.13        23.33 o                         
  17   8   7         37.80         45.24        41.53 o                         
  18   8   7        664.22        706.24       113.46 o                         
 -18   9   7         51.97         50.59        29.70 o                         
 -17   9   7         37.05         29.86        28.18 o                         
 -16   9   7        208.48        188.92        24.18 o                         
 -15   9   7        502.01        469.29        27.12 o                         
 -14   9   7        694.47        684.62        31.87 o                         
 -13   9   7       1588.91       1482.28        42.96 o                         
 -12   9   7        768.79        808.21        31.20 o                         
 -11   9   7        727.74        772.97        29.53 o                         
 -10   9   7       2452.45       2370.91        52.75 o                         
  -9   9   7       2841.40       2713.84        74.17 o                         
  -8   9   7       2828.38       2986.18        77.12 o                         
  -7   9   7       7020.96       7459.14       252.86 o                         
  -6   9   7       2870.50       2951.10        93.26 o                         
  -5   9   7        317.86        387.11        24.00 o                         
  -4   9   7         18.46         57.78        13.19 o                         
  -3   9   7        241.11        238.90        17.17 o                         
  -2   9   7        156.97        136.74        14.71 o                         
  -1   9   7        179.09        201.98        18.04 o                         
   0   9   7        163.92        200.76        18.14 o                         
   1   9   7       1009.00       1037.93        37.02 o                         
   2   9   7          0.02         -2.94         8.65 o                         
   3   9   7         19.83          4.38         8.75 o                         
   4   9   7        705.68        717.93        26.25 o                         
   5   9   7        559.40        608.07        26.64 o                         
   6   9   7        407.34        388.54        23.67 o                         
   7   9   7        190.05        193.24        18.61 o                         
   8   9   7        281.34        307.49        23.47 o                         
   9   9   7       1725.59       1768.79        50.01 o                         
  10   9   7       1245.25       1265.86        43.08 o                         
  11   9   7        484.37        482.33        28.02 o                         
  12   9   7        189.73        179.02        23.97 o                         
  13   9   7       1232.82       1331.73        47.64 o                         
  14   9   7        277.47        242.15        28.80 o                         
  15   9   7       1442.49       1372.53        71.60 o                         
  16   9   7       1051.65        812.97        53.82 o                         
  17   9   7          5.65        116.59        65.59 o                         
 -17  10   7       1120.89       1035.79        52.96 o                         
 -16  10   7        706.57        686.37        45.40 o                         
 -15  10   7         90.01         77.78        21.62 o                         
 -14  10   7         36.36         44.31        20.83 o                         
 -13  10   7          1.52         -2.24        16.96 o                         
 -12  10   7        132.27        167.14        18.35 o                         
 -11  10   7         41.51         55.21        15.32 o                         
 -10  10   7         23.33          2.86        12.88 o                         
  -9  10   7       1054.27       1007.68        32.49 o                         
  -8  10   7       6188.81       6165.71       172.59 o                         
  -7  10   7        498.80        471.14        28.87 o                         
  -6  10   7        412.14        443.43        24.86 o                         
  -5  10   7          6.24         20.04        14.37 o                         
  -4  10   7        383.30        384.16        22.40 o                         
  -3  10   7       3129.30       3172.68        70.34 o                         
  -2  10   7         59.92         65.97        14.57 o                         
  -1  10   7        452.12        401.13        28.45 o                         
   0  10   7          8.36         -8.33        13.56 o                         
   1  10   7       1572.13       1451.73        41.84 o                         
   2  10   7        371.24        353.91        19.22 o                         
   3  10   7       1762.70       1719.18        38.58 o                         
   4  10   7        545.54        520.58        23.68 o                         
   5  10   7        686.29        621.54        28.50 o                         
   6  10   7       3590.24       3698.18        93.08 o                         
   7  10   7        141.39        137.68        16.85 o                         
   8  10   7       2094.59       2162.91        58.37 o                         
   9  10   7        111.73        155.72        29.15 o                         
  10  10   7         25.83         42.90        19.64 o                         
  11  10   7        506.06        539.43        43.22 o                         
  12  10   7       1251.55       1257.27        47.29 o                         
  13  10   7          2.36         -2.90        22.27 o                         
  14  10   7        127.35         85.63        24.94 o                         
  15  10   7         12.06         46.77        36.72 o                         
  16  10   7        108.24        188.16        40.34 o                         
  17  10   7         13.99         -9.46        35.92 o                         
 -16  11   7        118.81         88.51        29.64 o                         
 -15  11   7        374.99        368.55        27.86 o                         
 -14  11   7        818.06        849.74        42.50 o                         
 -13  11   7        246.17        207.87        21.80 o                         
 -12  11   7        142.27        137.08        18.77 o                         
 -11  11   7       1196.51       1349.99        42.15 o                         
 -10  11   7         20.96         27.56        13.43 o                         
  -9  11   7       2853.53       3003.63        72.31 o                         
  -8  11   7          1.55         11.08        17.34 o                         
  -7  11   7       3596.57       3503.61        85.96 o                         
  -6  11   7          3.93          0.87        15.82 o                         
  -5  11   7        525.58        539.91        29.05 o                         
  -4  11   7         98.79         97.97        17.51 o                         
  -3  11   7        950.92        905.14        44.20 o                         
  -2  11   7        216.92        195.76        22.55 o                         
  -1  11   7         48.14         65.97        17.73 o                         
   0  11   7       1293.46       1108.03        39.95 o                         
   1  11   7        272.41        253.83        21.83 o                         
   2  11   7         69.10         59.79        16.45 o                         
   3  11   7          0.85          1.00        14.02 o                         
   4  11   7         32.31         41.93        10.75 o                         
   5  11   7         43.12         31.52        14.74 o                         
   6  11   7       1363.90       1336.59        42.89 o                         
   7  11   7       3333.11       3344.52        71.59 o                         
   8  11   7          4.13         71.65        17.43 o                         
   9  11   7       4233.92       4504.77        98.00 o                         
  10  11   7         17.86         82.08        21.55 o                         
  11  11   7       1078.79       1190.86        47.20 o                         
  12  11   7         24.91         51.49        23.14 o                         
  13  11   7       1819.32       1952.99        62.53 o                         
  14  11   7         17.60         29.09        31.25 o                         
  15  11   7       2098.41       2118.78        68.44 o                         
  16  11   7         92.53         26.74        32.18 o                         
 -15  12   7        349.21        392.97        37.35 o                         
 -14  12   7         36.97         37.82        22.96 o                         
 -13  12   7        233.39        235.69        22.87 o                         
 -12  12   7        383.55        325.51        28.60 o                         
 -11  12   7         20.01         26.26        18.01 o                         
 -10  12   7         11.11        -16.52        21.46 o                         
  -9  12   7          0.26          9.28        20.71 o                         
  -8  12   7        246.95        226.72        24.17 o                         
  -7  12   7          1.71          3.81        18.58 o                         
  -6  12   7         83.62         68.93        22.39 o                         
  -5  12   7       1008.54        956.44        39.14 o                         
  -4  12   7         17.31         10.16        16.89 o                         
  -3  12   7       1482.68       1475.42        47.61 o                         
  -2  12   7        137.72        172.33        20.59 o                         
  -1  12   7         29.13         30.44        17.28 o                         
   0  12   7         43.22         53.34        17.59 o                         
   1  12   7        823.91        775.32        35.90 o                         
   2  12   7        175.88        161.41        21.86 o                         
   3  12   7       2015.98       2023.22        61.16 o                         
   4  12   7        741.11        712.35        38.04 o                         
   5  12   7       1776.33       1998.20        65.59 o                         
   6  12   7        383.81        349.14        33.31 o                         
   7  12   7        858.70       1014.23        48.15 o                         
   8  12   7        426.10        482.83        31.49 o                         
   9  12   7        407.26        473.93        32.30 o                         
  10  12   7          4.73         55.61        22.49 o                         
  11  12   7        468.80        437.44        34.99 o                         
  12  12   7          4.33          6.96        24.27 o                         
  13  12   7         43.69         71.19        31.17 o                         
  14  12   7         97.95        181.15        35.57 o                         
  15  12   7        460.33        423.91        39.12 o                         
 -14  13   7        122.24        160.01        25.70 o                         
 -13  13   7        696.59        662.03        34.19 o                         
 -12  13   7        639.41        596.43        39.61 o                         
 -11  13   7       1300.22       1240.49        54.65 o                         
 -10  13   7        199.27        144.33        27.20 o                         
  -9  13   7       1412.93       1450.40        55.22 o                         
  -8  13   7          1.42         15.19        22.28 o                         
  -7  13   7        926.26        946.20        44.14 o                         
  -6  13   7       1094.18       1042.76        44.47 o                         
  -5  13   7         40.21         52.48        24.61 o                         
  -4  13   7         94.00         69.27        19.74 o                         
  -3  13   7       1093.74       1022.90        43.35 o                         
  -2  13   7        546.01        607.09        33.49 o                         
  -1  13   7          1.97        -19.34        19.34 o                         
   0  13   7         22.89         24.08        18.62 o                         
   1  13   7        391.37        328.45        27.04 o                         
   2  13   7          9.45         20.98        19.31 o                         
   3  13   7          5.18         13.82        18.08 o                         
   4  13   7          6.84          9.16        12.78 o                         
   5  13   7        214.92        208.23        23.13 o                         
   6  13   7         73.44         80.50        21.78 o                         
   7  13   7        384.59        392.57        35.82 o                         
   8  13   7        485.34        529.23        36.18 o                         
   9  13   7        623.32        607.65        45.26 o                         
  10  13   7        789.45        856.17        50.16 o                         
  11  13   7        142.55        119.12        30.14 o                         
  12  13   7         17.40         46.97        27.63 o                         
  13  13   7         23.05         -4.37        33.95 o                         
 -13  14   7        804.03        802.51        58.74 o                         
 -12  14   7        179.52        136.98        35.17 o                         
 -11  14   7          4.24          3.78        30.91 o                         
 -10  14   7          5.86         44.29        28.56 o                         
  -9  14   7         20.60         17.99        26.74 o                         
  -8  14   7        162.57        168.80        26.56 o                         
  -7  14   7        128.73        163.69        25.04 o                         
  -6  14   7        263.31        251.65        26.47 o                         
  -5  14   7        973.98        977.05        53.81 o                         
  -4  14   7        474.99        439.39        34.38 o                         
  -3  14   7         30.41         75.98        27.05 o                         
  -2  14   7        566.06        566.92        34.59 o                         
  -1  14   7        948.97        877.33        42.83 o                         
   0  14   7        409.68        430.10        30.78 o                         
   1  14   7        119.42         75.89        29.58 o                         
   2  14   7          1.50         43.79        21.96 o                         
   3  14   7       1754.00       1661.47        56.45 o                         
   4  14   7        437.16        453.79        23.81 o                         
   5  14   7       1068.45       1067.93        46.58 o                         
   6  14   7         86.34        163.72        36.57 o                         
   7  14   7       2094.49       2049.76        62.00 o                         
   8  14   7        332.84        438.92        31.98 o                         
   9  14   7        741.75        828.70        47.96 o                         
  10  14   7          5.19         29.65        27.96 o                         
  11  14   7         74.33         76.76        30.42 o                         
  12  14   7        301.22        381.15        37.33 o                         
 -11  15   7       1194.54       1320.81        65.63 o                         
 -10  15   7        449.22        532.35        40.79 o                         
  -9  15   7        298.82        251.83        36.51 o                         
  -8  15   7        174.16        184.09        30.21 o                         
  -7  15   7         48.70         45.13        26.88 o                         
  -6  15   7        119.99        129.00        27.41 o                         
  -5  15   7         10.43         29.43        26.41 o                         
  -4  15   7         25.51         30.08        26.61 o                         
  -3  15   7         33.46         34.18        24.95 o                         
  -2  15   7        228.45        261.10        31.05 o                         
  -1  15   7         38.31         33.13        26.11 o                         
   0  15   7         23.08         29.83        26.42 o                         
   1  15   7         17.40         28.81        27.89 o                         
   2  15   7        136.81        200.03        32.99 o                         
   3  15   7        257.65        277.93        32.34 o                         
   4  15   7         35.47         74.65        20.13 o                         
   5  15   7          0.85          2.29        23.33 o                         
   6  15   7        108.30        139.68        28.97 o                         
   7  15   7        250.76        325.71        53.73 o                         
   8  15   7       2452.18       2981.77        82.79 o                         
   9  15   7        545.00        604.65        42.11 o                         
  10  15   7        365.57        400.63        40.78 o                         
  -8  16   7          4.45         12.17        32.71 o                         
  -7  16   7        161.37        112.80        31.91 o                         
  -6  16   7        488.16        479.19        44.80 o                         
  -5  16   7         91.92         87.40        32.76 o                         
  -4  16   7        774.80        687.07        44.40 o                         
  -3  16   7         13.23         23.67        30.41 o                         
  -2  16   7        358.94        438.21        37.69 o                         
  -1  16   7        219.83        214.04        32.63 o                         
   0  16   7        449.07        478.43        37.80 o                         
   1  16   7        221.64        241.83        32.82 o                         
   2  16   7        102.16         54.89        27.83 o                         
   3  16   7         14.07          3.28        26.56 o                         
   4  16   7        244.80        272.57        25.34 o                         
   5  16   7        217.67        291.88        61.22 o                         
   6  16   7         42.72         74.71        28.89 o                         
   7  16   7        384.91        317.30        40.60 o                         
   8  16   7         85.15        134.42        34.41 o                         
  -5  17   7        552.59        466.40        68.05 o                         
  -4  17   7        150.65        125.74        37.23 o                         
  -3  17   7          6.77        -21.62        34.46 o                         
  -2  17   7        359.59        370.29        40.55 o                         
  -1  17   7         40.48         39.20        43.50 o                         
   0  17   7         25.30         10.75        33.80 o                         
   1  17   7          0.02         16.97        32.26 o                         
   2  17   7        132.44        173.91        34.21 o                         
   3  17   7         50.30         63.75        29.69 o                         
   4  17   7        134.42        157.36        41.69 o                         
 -20   0   8       1237.52       1189.43        92.40 o                         
 -18   0   8        737.68        692.64        38.60 o                         
 -16   0   8        642.49        720.99        46.27 o                         
 -14   0   8       1475.68       1361.42        67.65 o                         
 -12   0   8       2112.99       2076.88        68.83 o                         
 -10   0   8       1685.49       1783.40        74.45 o                         
  -8   0   8       1552.80       1578.70        64.91 o                         
  -6   0   8       1061.33       1007.19        56.55 o                         
  -4   0   8       6735.31       7702.19       207.10 o                         
  -2   0   8      21771.58      21263.66       428.05 o                         
   0   0   8      25496.50      24908.23       501.35 o                         
   2   0   8      44383.89      41151.01      1306.91 o                         
   4   0   8       6898.31       6573.47       176.79 o                         
   6   0   8        316.75        263.73        21.26 o                         
   8   0   8       2046.98       2267.85        65.03 o                         
  10   0   8       3373.01       3231.05        88.39 o                         
  12   0   8       1440.17       1415.58        51.33 o                         
  14   0   8        114.99        117.95        18.41 o                         
  16   0   8       1651.07       1766.42        81.33 o                         
  18   0   8         82.82        285.21        68.33 o                         
  20   0   8        615.38        916.52        93.65 o                         
 -21   1   8        503.91        583.82        63.73 o                         
 -20   1   8         40.64         42.94        17.65 o                         
 -19   1   8        885.36        822.71        29.04 o                         
 -18   1   8        429.93        330.61        20.00 o                         
 -17   1   8        607.57        601.77        29.54 o                         
 -16   1   8       2611.89       2648.97        67.82 o                         
 -15   1   8       1449.64       1430.66        63.29 o                         
 -14   1   8       4776.17       4948.52       111.38 o                         
 -13   1   8        201.28        213.64        19.87 o                         
 -12   1   8       6281.93       6508.18       118.22 o                         
 -11   1   8       3829.94       3966.11        80.87 o                         
 -10   1   8       6063.86       6159.01       119.49 o                         
  -9   1   8        910.57        972.22        24.87 o                         
  -8   1   8       2794.70       2948.49        55.65 o                         
  -7   1   8          6.68         11.33         7.92 o                         
  -6   1   8        268.35        249.80        14.21 o                         
  -5   1   8       1222.35       1087.36        30.01 o                         
  -4   1   8        702.62        771.98        19.49 o                         
  -3   1   8       3178.25       2825.23        49.59 o                         
  -2   1   8         78.08         61.43         6.27 o                         
  -1   1   8        579.17        613.86        15.48 o                         
   0   1   8       1653.82       1507.75        26.41 o                         
   1   1   8       4953.31       4729.77        80.39 o                         
   2   1   8       4348.02       4588.29        78.82 o                         
   3   1   8        268.87        258.51        13.65 o                         
   4   1   8       2027.78       2111.04        38.95 o                         
   5   1   8        396.08        421.24        15.57 o                         
   6   1   8       7616.05       7403.34       118.32 o                         
   7   1   8        581.03        641.40        21.07 o                         
   8   1   8       7690.07       7581.56       138.47 o                         
   9   1   8          2.97         14.45        10.47 o                         
  10   1   8        358.16        279.22        17.11 o                         
  11   1   8       1154.37       1160.98        31.54 o                         
  12   1   8        311.88        379.15        20.22 o                         
  13   1   8         24.67          4.84        11.80 o                         
  14   1   8        409.98        388.65        20.55 o                         
  15   1   8         60.41         59.20        14.99 o                         
  16   1   8       1438.93       1528.57        47.72 o                         
  17   1   8        387.44        519.92        60.52 o                         
  18   1   8         59.63        176.54        29.10 o                         
  19   1   8        120.25        158.40        39.03 o                         
  20   1   8          4.27         66.42        43.12 o                         
 -21   2   8          6.55         43.15        45.69 o                         
 -20   2   8        829.91        842.30        39.04 o                         
 -19   2   8         10.59         -3.66        22.74 o                         
 -18   2   8       1169.55       1092.81        39.56 o                         
 -17   2   8       1310.34       1146.73        38.95 o                         
 -16   2   8        232.96        215.72        20.56 o                         
 -15   2   8        661.80        649.62        30.53 o                         
 -14   2   8        439.10        427.06        22.84 o                         
 -13   2   8       1253.14       1167.61        33.71 o                         
 -12   2   8        566.41        581.78        21.67 o                         
 -11   2   8        535.07        537.69        18.76 o                         
 -10   2   8       4561.49       4880.19        84.34 o                         
  -9   2   8        209.17        261.08        12.12 o                         
  -8   2   8       4734.58       5165.52        87.51 o                         
  -7   2   8        847.73        929.32        20.74 o                         
  -6   2   8         67.45         42.13         7.06 o                         
  -5   2   8        879.60        668.20        22.15 o                         
  -4   2   8       6387.51       5236.19        93.93 o                         
  -3   2   8         48.46         59.92         7.35 o                         
  -2   2   8       4389.16       4510.58        92.91 o                         
  -1   2   8         25.35         57.99         5.96 o                         
   0   2   8         26.48          8.12         5.34 o                         
   1   2   8       4301.45       4111.93        71.52 o                         
   2   2   8       1245.32       1548.08        29.96 o                         
   3   2   8       3309.32       3405.20        60.19 o                         
   4   2   8       2974.71       3050.50        52.93 o                         
   5   2   8        759.54        685.88        19.30 o                         
   6   2   8       1419.76       1511.26        31.76 o                         
   7   2   8          1.94         -0.88         8.32 o                         
   8   2   8        134.21        196.49        14.76 o                         
   9   2   8       1496.77       1392.68        36.91 o                         
  10   2   8         32.99         32.03        12.07 o                         
  11   2   8         34.05         49.86        11.47 o                         
  12   2   8       1472.67       1440.91        36.80 o                         
  13   2   8        818.47        840.91        28.20 o                         
  14   2   8        185.73        131.12        13.60 o                         
  15   2   8        396.07        416.28        34.63 o                         
  16   2   8       1237.21       1203.95        45.99 o                         
  17   2   8        699.82        675.46        58.83 o                         
  18   2   8        142.66        225.36        27.90 o                         
  19   2   8         43.37        113.74        35.89 o                         
  20   2   8         36.72         34.42        41.29 o                         
 -21   3   8        859.62        879.88        60.38 o                         
 -20   3   8         68.88        117.08        26.49 o                         
 -19   3   8        701.37        701.39        40.23 o                         
 -18   3   8         14.99          9.29        15.91 o                         
 -17   3   8        130.74         99.59        16.22 o                         
 -16   3   8       2149.77       2133.92        51.20 o                         
 -15   3   8         28.28         37.35        12.69 o                         
 -14   3   8       5271.34       5400.99       102.15 o                         
 -13   3   8       6590.42       6955.20       127.93 o                         
 -12   3   8       1673.65       1709.65        39.50 o                         
 -11   3   8       1459.22       1450.20        34.56 o                         
 -10   3   8       4111.50       4242.07        79.85 o                         
  -9   3   8       5067.45       5241.00        89.75 o                         
  -8   3   8       4208.15       4408.77        76.14 o                         
  -7   3   8        197.09        216.79        14.42 o                         
  -6   3   8        163.73        159.47        10.85 o                         
  -5   3   8       8345.97       8299.27       158.35 o                         
  -4   3   8       4003.78       4255.35        78.06 o                         
  -3   3   8       8428.19       9520.59       155.66 o                         
  -2   3   8       4266.79       4574.38        85.34 o                         
  -1   3   8        686.18        708.68        17.25 o                         
   0   3   8        176.70        264.98        11.84 o                         
   1   3   8       3691.46       3580.37        63.86 o                         
   2   3   8       7908.08       8324.61       148.51 o                         
   3   3   8       1506.40       1376.04        32.84 o                         
   4   3   8       2069.82       2119.54        39.44 o                         
   5   3   8       5286.06       5592.60        91.37 o                         
   6   3   8        241.76        288.76        14.63 o                         
   7   3   8       2519.55       2459.37        49.83 o                         
   8   3   8       4299.78       4137.02        81.71 o                         
   9   3   8       1129.61        947.91        41.62 o                         
  10   3   8        101.93         95.00        14.17 o                         
  11   3   8          5.37          0.67        12.47 o                         
  12   3   8        537.44        586.29        25.03 o                         
  13   3   8       1965.10       1988.45        46.05 o                         
  14   3   8         24.92         48.18        20.08 o                         
  15   3   8        488.25        469.42        35.87 o                         
  16   3   8        395.28        432.34        30.70 o                         
  17   3   8        434.27        466.85        51.42 o                         
  18   3   8        438.64        396.54        36.24 o                         
  19   3   8        386.56        499.23        56.95 o                         
  20   3   8         26.39         73.45        37.01 o                         
 -20   4   8         46.21         41.50        26.83 o                         
 -19   4   8         84.03         72.18        24.65 o                         
 -18   4   8        602.00        672.65        33.08 o                         
 -17   4   8        474.72        473.02        26.48 o                         
 -16   4   8        272.39        234.40        19.19 o                         
 -15   4   8        410.77        385.44        24.08 o                         
 -14   4   8        117.98        111.55        13.70 o                         
 -13   4   8        220.82        245.43        16.77 o                         
 -12   4   8        174.35        162.33        13.49 o                         
 -11   4   8         86.06         66.00        10.68 o                         
 -10   4   8       2251.87       2211.24        46.88 o                         
  -9   4   8       9243.47       9207.64       163.18 o                         
  -8   4   8       1593.30       1642.94        33.67 o                         
  -7   4   8       7862.91       8282.14       147.01 o                         
  -6   4   8       5341.99       5136.53       101.62 o                         
  -5   4   8         14.72         11.37         8.93 o                         
  -4   4   8          8.19         34.81         6.51 o                         
  -3   4   8         13.75          7.10         6.87 o                         
  -2   4   8       1538.09       1416.82        31.96 o                         
  -1   4   8       2577.53       2095.67        43.53 o                         
   0   4   8       2628.11       2847.40        71.54 o                         
   1   4   8        721.66        551.75        22.03 o                         
   2   4   8       3534.04       3287.55        64.53 o                         
   3   4   8       9972.24      10628.78       176.03 o                         
   4   4   8       5603.10       6152.18       116.21 o                         
   5   4   8       6497.53       6736.67       131.37 o                         
   6   4   8       5810.57       6275.23       128.23 o                         
   7   4   8       1410.94       1257.25        36.96 o                         
   8   4   8        171.09        170.80        15.06 o                         
   9   4   8          2.61         19.26        11.28 o                         
  10   4   8         70.49         53.32        12.73 o                         
  11   4   8        444.97        442.61        24.41 o                         
  12   4   8          1.13        -14.54        14.54 o                         
  13   4   8        632.00        654.88        29.20 o                         
  14   4   8       1132.70       1114.13        45.24 o                         
  15   4   8          8.61        -14.60        21.67 o                         
  16   4   8       1158.48        988.84        66.11 o                         
  17   4   8         16.75          3.33        26.53 o                         
  18   4   8        863.11        708.20        47.77 o                         
  19   4   8        211.09        179.35        41.07 o                         
  20   4   8        198.79         34.41        51.97 o                         
 -20   5   8         95.02        128.39        29.96 o                         
 -19   5   8        727.85        696.77        39.93 o                         
 -18   5   8        139.39        182.09        21.91 o                         
 -17   5   8        575.27        521.15        29.20 o                         
 -16   5   8        734.78        751.09        32.57 o                         
 -15   5   8       2048.13       1884.13        45.17 o                         
 -14   5   8        963.80        985.55        31.34 o                         
 -13   5   8       2524.85       2519.11        52.44 o                         
 -12   5   8        296.40        348.66        20.58 o                         
 -11   5   8       4152.15       4241.08        81.80 o                         
 -10   5   8       1522.76       1486.06        37.02 o                         
  -9   5   8       4405.87       4481.33        84.93 o                         
  -8   5   8       1159.11       1171.69        32.51 o                         
  -7   5   8       4094.75       4008.46        91.04 o                         
  -6   5   8        860.47        838.95        35.73 o                         
  -5   5   8        170.57        212.38        15.65 o                         
  -4   5   8         31.55         48.77         9.91 o                         
  -3   5   8        374.31        476.29        22.07 o                         
  -2   5   8         86.97         22.60         7.67 o                         
  -1   5   8         47.06         57.84         7.18 o                         
   0   5   8       4225.21       4498.75        85.02 o                         
   1   5   8       1999.00       2271.85        45.14 o                         
   2   5   8        345.39        368.16        16.18 o                         
   3   5   8       4214.70       4197.20        81.46 o                         
   4   5   8        702.06        722.08        23.88 o                         
   5   5   8       4039.60       4152.66        76.53 o                         
   6   5   8         75.43         21.13        11.64 o                         
   7   5   8       1216.45       1172.75        53.12 o                         
   8   5   8        758.71        722.78        31.28 o                         
   9   5   8        379.28        412.98        19.39 o                         
  10   5   8        995.22        923.63        37.53 o                         
  11   5   8         59.22         39.43        11.94 o                         
  12   5   8         48.06         28.28        14.44 o                         
  13   5   8        132.02        137.83        22.29 o                         
  14   5   8         65.93         17.59        14.56 o                         
  15   5   8        775.68        744.69        25.22 o                         
  16   5   8         14.86         -9.44        31.10 o                         
  17   5   8       1256.92       1090.51        73.89 o                         
  18   5   8          0.34         19.79        38.66 o                         
  19   5   8        491.72        501.90        75.51 o                         
 -20   6   8         24.42        -33.88        33.88 o                         
 -19   6   8        227.88        197.89        22.99 o                         
 -18   6   8         89.02        106.39        22.24 o                         
 -17   6   8        122.12         96.32        20.70 o                         
 -16   6   8        401.67        413.72        22.88 o                         
 -15   6   8          3.48         -9.18        14.95 o                         
 -14   6   8        710.16        608.94        27.39 o                         
 -13   6   8          0.45          7.02        12.34 o                         
 -12   6   8       1926.05       1912.83        43.40 o                         
 -11   6   8        740.59        741.47        25.21 o                         
 -10   6   8       2346.06       2201.67        46.28 o                         
  -9   6   8       1890.09       1970.40        48.31 o                         
  -8   6   8        961.85        990.71        31.86 o                         
  -7   6   8       1958.77       1911.34        49.98 o                         
  -6   6   8       1487.14       1509.49        47.11 o                         
  -5   6   8       4172.30       4296.26       117.44 o                         
  -4   6   8        225.54        192.90        15.19 o                         
  -3   6   8         54.88         42.60        10.56 o                         
  -2   6   8       1619.91       1374.73        32.28 o                         
  -1   6   8        583.60        514.67        22.60 o                         
   0   6   8       3554.34       3806.98        74.40 o                         
   1   6   8       6091.94       5590.87       115.17 o                         
   2   6   8         38.33         85.04        10.04 o                         
   3   6   8      24254.27      24298.72       392.11 o                         
   4   6   8        698.76        751.16        24.90 o                         
   5   6   8       1893.46       2047.54        53.39 o                         
   6   6   8       2486.69       2560.42        63.39 o                         
   7   6   8        238.62        224.88        20.39 o                         
   8   6   8         71.37         58.51        16.01 o                         
   9   6   8       1512.44       1455.19        42.19 o                         
  10   6   8        909.94        946.11        32.94 o                         
  11   6   8        119.64        120.42        16.55 o                         
  12   6   8        345.94        346.04        21.58 o                         
  13   6   8       1441.20       1393.04        45.16 o                         
  14   6   8        292.36        309.97        36.35 o                         
  15   6   8        507.45        420.16        22.13 o                         
  16   6   8          4.64         -5.22        21.08 o                         
  17   6   8        895.35        794.35        80.95 o                         
  18   6   8        132.33        138.17        24.56 o                         
  19   6   8        597.77        635.49        42.80 o                         
 -19   7   8        239.98        207.83        26.55 o                         
 -18   7   8        117.41        157.38        24.66 o                         
 -17   7   8        373.42        396.96        27.31 o                         
 -16   7   8        343.89        311.22        22.93 o                         
 -15   7   8       1431.47       1274.37        39.61 o                         
 -14   7   8         18.04         19.95        14.70 o                         
 -13   7   8       3176.17       2943.98        60.89 o                         
 -12   7   8        421.49        408.47        20.64 o                         
 -11   7   8        243.43        289.14        18.29 o                         
 -10   7   8        244.79        260.76        16.21 o                         
  -9   7   8       7757.69       7526.83       139.25 o                         
  -8   7   8         86.57         54.64        12.11 o                         
  -7   7   8        280.42        308.09        19.80 o                         
  -6   7   8        114.75        129.85        15.28 o                         
  -5   7   8       4675.20       4702.05       170.64 o                         
  -4   7   8        109.47         90.98        13.78 o                         
  -3   7   8         32.29         32.81        12.18 o                         
  -2   7   8         56.36         32.72        11.15 o                         
  -1   7   8       1223.48       1352.11        57.86 o                         
   0   7   8        340.59        323.90        11.81 o                         
   1   7   8       1027.08        951.23        27.29 o                         
   2   7   8         18.52         43.34         8.28 o                         
   3   7   8        919.64       1057.82        25.78 o                         
   4   7   8       1339.91       1390.09        31.25 o                         
   5   7   8       1758.61       1838.25        47.33 o                         
   6   7   8       3364.01       3433.35        68.44 o                         
   7   7   8       1430.75       1464.06        44.80 o                         
   8   7   8          0.55          1.08        13.10 o                         
   9   7   8       4352.69       4495.71        91.92 o                         
  10   7   8        543.37        565.71        32.99 o                         
  11   7   8       1808.29       1770.13        49.07 o                         
  12   7   8       1211.47       1247.51        42.24 o                         
  13   7   8        137.57        150.83        22.57 o                         
  14   7   8        517.59        457.62        28.72 o                         
  15   7   8        708.06        627.29        69.94 o                         
  16   7   8          0.61        -11.49        20.81 o                         
  17   7   8        758.34        543.67        46.56 o                         
  18   7   8        295.58        159.69       107.89 o                         
 -18   8   8          4.49          7.08        26.32 o                         
 -17   8   8        446.19        459.71        30.30 o                         
 -16   8   8          0.20         -9.42        19.11 o                         
 -15   8   8          4.33         -0.05        18.40 o                         
 -14   8   8        354.55        355.14        21.99 o                         
 -13   8   8        106.33         84.05        15.92 o                         
 -12   8   8         17.59         10.59        13.28 o                         
 -11   8   8        118.07         93.62        13.98 o                         
 -10   8   8          1.68         -9.83        12.87 o                         
  -9   8   8       9896.11       9609.04       175.25 o                         
  -8   8   8         66.01         77.17        13.23 o                         
  -7   8   8       1579.65       1601.94        49.63 o                         
  -6   8   8        344.21        334.86        20.10 o                         
  -5   8   8        121.99        169.00        15.57 o                         
  -4   8   8        572.06        631.06        26.62 o                         
  -3   8   8       1982.77       1929.43        49.39 o                         
  -2   8   8        540.12        500.20        23.51 o
[truncated: 460,405 more chars]
